# Supplementary material for: Insights into the Lysine Acetylome of the Haloarchaeon Haloferax volcanii during Oxidative Stress by Quantitative SILAC-Based Proteomics
Source: Antioxidants (Basel). 2023 Jun 1;12(6):1203. doi: 10.3390/antiox12061203 (PMC10294847; doi:10.3390/antiox12061203)
Supplement: Supplementary file 1 [file antioxidants-12-01203-s001.zip]

Archive with 6 entries (6 files):
- supplemental-tables/Table S1.xlsx
- supplemental-tables/Table S2.xlsx
- supplemental-tables/Table S3.xlsx
- supplemental-tables/Table S4.xlsx
- supplemental-tables/Table S5.xlsx
- supplemental-tables/Table S6.xlsx
