# Supplementary material for: Insights into the Lysine Acetylome of the Haloarchaeon Haloferax volcanii during Oxidative Stress by Quantitative SILAC-Based Proteomics
Source: Antioxidants (Basel). 2023 Jun 1;12(6):1203. doi: 10.3390/antiox12061203 (PMC10294847; doi:10.3390/antiox12061203)
Supplement: Supplementary file 1 [file antioxidants-12-01203-s001.zip › supplemental-tables/Table S1.xlsx]

## Sheet: Table S1_overview
Table S1. List of proteins detected in H. volcanii strains LM08 (A) and RC04 (B) by SILAC LC-MS/MS analysis.

## Sheet: Table S1A
Table S1A. List of proteins detected in LM08 by SILAC LC-MS/MS analysis. Proteins with a mean fold change ≥ 1.2 and Benjamini-Hochberg adjusted p-value < 0.05 are predicted to be upregulated whereas proteins with a mean fold-change ≤ 0.83 and Benjamini-Hochberg Adjusted p-value <0.05 are predicted to be downregulated.
Uniprot Acc.	Name	ORF	Mean Fold Change (Treatment/Control)	Mean Log2 FC	p-value	Adj. P-value	Found in replicates	Lysine Acetylation Sites
D4GYJ7	ORC1-type DNA replication protein	HVO_0001	1.14645	0.19717	0.14135	0.309975	4	484, 175, 215
D4GYJ8	Signal peptidase I (EC 3.4.21.89)	HVO_0002	0.940065	-0.0891671	0.350401	0.529393	4
D4GYJ9	DNA polymerase II small subunit (Pol II) (EC 2.7.7.7) (Exodeoxyribonuclease small subunit) (EC 3.1.11.1)	HVO_0003	NA	NA	NA	NA	0
D4GYK0	NamA family oxidoreductase	HVO_0004	1.37484	0.459265	0.0360217	0.158813	2
D4GYK3	Aspartokinase (EC 2.7.2.4)	HVO_0008	0.984251	-0.022902	0.830656	0.891083	4	6
D4GYK7	IMP cyclohydrolase (EC 3.5.4.10) (IMP synthase) (Inosinicase)	HVO_0011	1.11546	0.157642	0.110144	0.277983	4
D4GYK9	ATP-dependent DNA helicase Hel308 (EC 3.6.4.12)	HVO_0014	0.914936	-0.128258	0.127106	0.294513	4	427, 619
D4GYL0	Ferredoxin (4Fe-4S)	HVO_0015	NA	NA	NA	NA	0
D4GYL1	Antirestriction protein ArdA	HVO_0016	1.28244	0.35889	0.0441726	0.178566	3	250
D4GYL4	Putative S-adenosylmethionine-dependent methyltransferase (EC 2.1.1.-)	HVO_0019	1.43365	0.519697	0.0851581	0.242944	1
D4GYL5	ABC-type transport system ATP-binding protein (Probable substrate thiamine)	HVO_0020	NA	NA	NA	NA	0
D4GYL9	Rhodanese domain protein	HVO_0024	1.28896	0.366204	0.00342775	0.048498	4
D4GYM0	Putative thiosulfate sulfurtransferase (EC 2.8.1.1) (Rhodanese-like protein)	HVO_0025	1.22716	0.295329	0.00646139	0.063225	4	166, 162
D4GYM2	Ferritin domain protein	HVO_0027	1.33776	0.419823	0.131546	0.298114	1
D4GYM3	Nucleoside-diphosphate sugar epimerase	HVO_0028	0.864078	-0.210767	0.16165	0.335809	2
D4GYM4	UvrABC system protein B (Protein UvrB) (Excinuclease ABC subunit B)	HVO_0029	0.911165	-0.134216	0.348921	0.529393	2
D4GYM9	Thioesterase domain protein	HVO_0034	1.05127	0.0721331	0.742564	0.836883	1
D4GYN0	Stomatin family protein	HVO_0035	1.15984	0.213926	0.187593	0.3685	2
D4GYN3	Cytochrome P450	HVO_0038	NA	NA	NA	NA	0
D4GYN4	DNA repair helicase Rad3 (EC 3.6.4.12)	HVO_0039	1.09931	0.1366	0.386309	0.560201	2
D4GYN6	ornithine carbamoyltransferase (EC 2.1.3.3)	HVO_0041	0.517148	-0.951351	0.0201659	0.117954	1
D4GYN7	Putative [LysW]-lysine/[LysW]-ornithine hydrolase (EC 3.5.1.130) (EC 3.5.1.132)	HVO_0042	0.377702	-1.40468	0.00722321	0.0663395	1
D4GYN8	Putative [LysW]-aminoadipate semialdehyde/glutamate semialdehyde transaminase (EC 2.6.1.118)	HVO_0043	0.587792	-0.766624	0.00888801	0.0781996	4
D4GYN9	Putative [LysW]-aminoadipate/[LysW]-glutamate kinase (EC 2.7.2.17)	HVO_0044	0.523383	-0.934062	0.000913897	0.0341732	4
D4GYP0	Putative [LysW]-L-2-aminoadipate/[LysW]-L-glutamate phosphate reductase (EC 1.2.1.103) (EC 1.2.1.106)	HVO_0045	0.726529	-0.460908	0.00915397	0.0792083	4
D4GYP1	Putative glutamate--argW ligase (EC 6.3.2.-)	HVO_0046	0.561595	-0.832397	0.00207454	0.0410899	4
D4GYP4	Argininosuccinate synthase (EC 6.3.4.5) (Citrulline--aspartate ligase)	HVO_0049	0.642386	-0.638488	0.00988012	0.0827559	4
D4GYP7	Putative Kef-type transport system accessory protein	HVO_0052	0.99198	-0.0116167	0.895799	0.935097	4	34
D4GYP9	glycine--tRNA ligase (EC 6.1.1.14)	HVO_0054	1.08364	0.115886	0.319262	0.497422	4	15
D4GYQ0	CBS domain protein	HVO_0055	1.00305	0.0043911	0.963867	0.97693	3
D4GYQ1	Conserved protein	HVO_0056	1.23516	0.304697	0.147917	0.318619	3
D4GYQ3	ABC-type transport system ATP-binding protein (Probable substrate dipeptide/oligopeptide)	HVO_0058	1.27931	0.355367	0.00441353	0.0519209	4
D4GYQ4	ABC-type transport system ATP-binding protein (Probable substrate dipeptide/oligopeptide)	HVO_0059	1.16075	0.215063	0.148348	0.318619	4
D4GYQ5	ABC-type transport system permease protein (Probable substrate dipeptide/oligopeptide)	HVO_0060	NA	NA	NA	NA	0
D4GYQ7	ABC-type transport system periplasmic substrate-binding protein (Probable substrate dipeptide/oligopeptide)	HVO_0062	1.16676	0.222506	0.0320681	0.151925	4	471, 380, 604, 356
D4GYR0	DNA polymerase II large subunit (Pol II) (EC 2.7.7.7) (Exodeoxyribonuclease large subunit) (EC 3.1.11.1)	HVO_0065	1.10838	0.148451	0.296651	0.472745	4	785
D4GYR2	Small CPxCG-related zinc finger protein	HVO_0067	NA	NA	NA	NA	0
D4GYR4	AlkP-core domain protein	HVO_0069	1.27668	0.352393	0.00796371	0.071265	4
D4GYR5	NifU C-terminal domain protein	HVO_0070	0.950933	-0.0725837	0.358768	0.536615	4
D4GYS2	Uroporphyrin-III C-methyltransferase (EC 2.1.1.107)	HVO_0077	1.37011	0.454289	0.00136959	0.0369262	4
D4GYS3	Probable porphobilinogen deaminase (EC 2.5.1.61)	HVO_0078	1.1898	0.250713	0.046779	0.181813	4	155
D4GYS6	Glutamate-1-semialdehyde 2,1-aminomutase (GSA) (EC 5.4.3.8) (Glutamate-1-semialdehyde aminotransferase) (GSA-AT)	HVO_0081	1.0424	0.0599099	0.443704	0.614495	4	251
D4GYS8	GlnK-type ammonia transport regulator	HVO_0083	0.992111	-0.0114264	0.891938	0.931995	4
D4GYT0	GlnK-type ammonia transport regulator	HVO_0085	0.717696	-0.478556	0.0275125	0.139158	3
D4GYT2	Delta-aminolevulinic acid dehydratase (EC 4.2.1.24)	HVO_0087	1.22605	0.294017	0.241991	0.420173	1
D4GYT8	ANK_REP_REGION domain-containing protein	HVO_0093	1.22341	0.290909	0.0212016	0.121301	4
D4GYU2	YkgJ family cysteine cluster protein	HVO_0097	1.37607	0.460557	0.0348279	0.157856	2
D4GYU4	Helicase domain protein	HVO_0099	0.872796	-0.196283	0.0577312	0.194198	4
D4GYU6	NMD3 family protein	HVO_0100	0.83287	-0.263836	0.129808	0.296537	4
D4GYU8	Protease HtpX homolog (EC 3.4.24.-)	HVO_0102	1.05864	0.0822184	0.709019	0.813973	1
D4GYU9	Antirestriction protein ArdA	HVO_0103	0.845104	-0.242799	0.014994	0.101524	4
Q48328	DNA repair and recombination protein RadA	HVO_0104	0.934298	-0.0980446	0.322276	0.50029	4	210
D4GYV1	FAD-dependent oxidoreductase	HVO_0105	1.53311	0.616465	0.00312719	0.0478417	4
D4GYV3	Iron-sulfur cluster assembly protein	HVO_0107	0.775579	-0.366655	0.00611017	0.0619917	4	134
D4GYV5	Cysteine desulfurase (EC 2.8.1.7) (Selenocysteine lyase) (EC 4.4.1.16)	HVO_0109	0.836002	-0.258421	0.0475549	0.181813	4
D4GYV8	Tetratricopeptide repeat protein	HVO_0112	0.939894	-0.0894302	0.635255	0.75926	4
D4GYW1	50S ribosomal protein L39e	HVO_0115	1.08868	0.122578	0.269567	0.446577	4	14
D4GYW2	50S ribosomal protein L31e	HVO_0116	1.35842	0.441928	0.0014704	0.0369262	4
D4GYW3	Translation initiation factor 6 (aIF-6)	HVO_0117	0.945307	-0.0811451	0.432314	0.604315	4
D4GYW4	50S ribosomal protein L18Ae (50S ribosomal protein L20e) (50S ribosomal protein LX)	HVO_0118	0.845486	-0.242147	0.0180623	0.109949	4	46
D4GYW6	Signal recognition particle receptor FtsY (SRP receptor)	HVO_0120	1.11148	0.152483	0.0972142	0.260125	4	280, 364
D4GYW8	Putative D-2-hydroxyacid dehydrogenase (EC 1.1.1.-)	HVO_0122	1.67445	0.743691	0.0373501	0.158813	1
Q977V2	Signal recognition particle 54 kDa protein (SRP54) (Hv54h)	HVO_0123	1.24207	0.312745	0.0795091	0.232042	4
D4GYX3	UPF0201 protein HVO_0127	HVO_0127	0.891068	-0.166392	0.144695	0.313656	3
O30561	Thermosome subunit 1 (Heat shock protein CCT1)	HVO_0133	1.18323	0.242728	0.0151268	0.101524	4
D4GYY0	Putative ribosome biogenesis protein Dim2	HVO_0134	0.821538	-0.2836	0.0565941	0.19176	4
D4GYY1	RIO-type serine/threonine-protein kinase Rio1 (EC 2.7.11.1) (EC 3.6.3.-)	HVO_0135	0.997411	-0.0037404	0.977738	0.986215	2
D4GZ79	Translation initiation factor 1A (aIF-1A)	HVO_0136	1.00562	0.00808398	0.950089	0.966645	4	83
D4GZ82	Tyrosine--tRNA ligase (EC 6.1.1.1) (Tyrosyl-tRNA synthetase) (TyrRS)	HVO_0138	1.06959	0.0970553	0.416605	0.59184	4	30
D4GZ84	DUF460 domain protein	HVO_0140	NA	NA	NA	NA	0
D4GZ88	Ribonuclease Z (RNase Z) (EC 3.1.26.11) (tRNA 3 endonuclease) (tRNase Z)	HVO_0144	1.06986	0.0974278	0.453813	0.623546	3
D4GZ89	Replication factor C small subunit (Clamp loader small subunit)	HVO_0145	0.915672	-0.127098	0.245472	0.422018	3
D4GZ92	Urease subunit alpha (EC 3.5.1.5) (Urea amidohydrolase subunit alpha)	HVO_0148	1.17592	0.23379	0.219557	0.403362	2
D4GZA0	tRNA (Guanine(10),N(2))-dimethyltransferase (EC 2.1.1.213)	HVO_0156	1.0452	0.0637839	0.730216	0.828317	2
D4GZA2	TATA-box-binding protein 1 (Box A-binding protein 1) (BAP 1) (TATA sequence-binding protein 1) (TBP 1) (TATA-box factor 1)	HVO_0158	NA	NA	NA	NA	0
D4GZA5	ATP phosphoribosyltransferase (ATP-PRT) (ATP-PRTase) (EC 2.4.2.17)	HVO_0161	NA	NA	NA	NA	0
D4GZA7	ArsR family transcription regulator	HVO_0163	1.73454	0.794555	0.00316408	0.0478417	4
D4GZA9	5-methylthioadenosine/S-adenosylhomocysteine deaminase (MTA/SAH deaminase) (EC 3.5.4.28) (EC 3.5.4.31)	HVO_0165	1.3494	0.432314	0.124276	0.293943	1
D4GZB1	Adenosylhomocysteinase (EC 3.3.1.1) (S-adenosyl-L-homocysteine hydrolase) (AdoHcyase)	HVO_0167	1.19958	0.262535	0.0559055	0.190557	4
D4GZB6	Transporter	HVO_0172	NA	NA	NA	NA	0
D4GZB8	Tail assembly chaperone	HVO_0174	0.868372	-0.203614	0.386157	0.560201	1
D4GZB9	DNA polymerase sliding clamp (Proliferating cell nuclear antigen homolog) (PCNA)	HVO_0175	1.01463	0.0209513	0.875551	0.923479	2
D4GZC0	Arsenate reductase (Glutaredoxin) (EC 1.20.4.1)	HVO_0177	NA	NA	NA	NA	0
D4GZC4	Ribosomal RNA large subunit methyltransferase E (EC 2.1.1.166) (23S rRNA Um2552 methyltransferase) (rRNA (uridine-2'-O-)-methyltransferase)	HVO_0180	1.05726	0.080328	0.52724	0.678387	4
D4GZC6	Small CPxCG-related zinc finger protein	HVO_0182	NA	NA	NA	NA	0
D4GZC8	CopG domain protein	HVO_0184	NA	NA	NA	NA	0
D4GZD0	Sec-independent protein translocase protein TatCo	HVO_0186	NA	NA	NA	NA	0
D4GZD2	START domain protein	HVO_0188	1.57001	0.650777	0.0225431	0.125546	4
D4GZD4	LarE family protein	HVO_0190	1.07531	0.10475	0.324288	0.502114	3
D4GZD5	DNA-binding protein MutS2	HVO_0191	NA	NA	NA	NA	0
D4GZE0	DUF1931 domain protein	HVO_0196	1.03524	0.0499602	0.545597	0.690737	4	7
D4GZE4	Phosphohexomutase (Phosphoglucomutase / phosphomannomutase) (EC 5.4.2.-)	HVO_0199	1.01149	0.0164865	0.870461	0.920578	4
D4GZE8	Replication factor C small subunit (RFC small subunit) (Clamp loader small subunit)	HVO_0203	0.99405	-0.00860944	0.95095	0.966645	2
D4GZE9	Sensor box histidine kinase (EC 2.7.13.3)	HVO_0204	1.18673	0.246986	0.134257	0.300999	2	550
D4GZF1	Alanine--tRNA ligase (EC 6.1.1.7) (Alanyl-tRNA synthetase) (AlaRS)	HVO_0206	0.99594	-0.00586862	0.937349	0.962239	4	304, 723
D4GZF2	Alpha/beta hydrolase fold protein	HVO_0207	NA	NA	NA	NA	0
D4GZF3	Glutamine amidotransferase	HVO_0208	0.892772	-0.163636	0.081005	0.234937	4
D4GZF4	Glutaryl-CoA dehydrogenase (EC 1.3.8.6)	HVO_0209	0.916292	-0.126121	0.368284	0.542748	2
D4GZF6	Zinc-containing ferredoxin	HVO_0211	0.942937	-0.0847665	0.458998	0.626351	3
D4GZF7	Glyoxalase domain protein	HVO_0212	NA	NA	NA	NA	0
D4GZF8	Ferritin/Dps domain protein	HVO_0213	1.35162	0.434687	0.117303	0.286954	2
D4GZF9	L-lactate dehydrogenase (EC 1.1.1.27)	HVO_0214	1.2105	0.275606	0.0145608	0.101045	4
D4GZG5	DNA helicase (EC 3.6.4.12)	HVO_0220	1.09112	0.125804	0.154956	0.326437	4	428, 488
D4GZG8	Chromosome segregation protein SMC	HVO_0223	NA	NA	NA	NA	0
D4GZH6	Uracil-DNA glycosylase (EC 3.2.2.27)	HVO_0231	NA	NA	NA	NA	0
D4GZH8	Ribose-phosphate pyrophosphokinase (RPPK) (EC 2.7.6.1) (5-phospho-D-ribosyl alpha-1-diphosphate) (Phosphoribosyl diphosphate synthase) (Phosphoribosyl pyrophosphate synthase) (P-Rib-PP synthase) (PRPP synthase) (PRPPase)	HVO_0233	NA	NA	NA	NA	0
D4GZH9	Lipoprotein	HVO_0234	1.94796	0.961967	0.113388	0.281319	2	11
D4GZI1	tRNA (guanine(26)-N(2))-dimethyltransferase (EC 2.1.1.216) (tRNA 2,2-dimethylguanosine-26 methyltransferase) (tRNA(guanine-26,N(2)-N(2)) methyltransferase) (tRNA(m(2,2)G26)dimethyltransferase)	HVO_0236	0.995999	-0.0057834	0.973411	0.984697	3
D4GZI2	UPF0761 family protein	HVO_0237	1.10041	0.138047	0.33969	0.520725	2
P43386	Glutamine synthetase (GS) (EC 6.3.1.2) (Glutamate--ammonia ligase) (Glutamine synthetase I alpha) (GSI alpha)	HVO_0239	1.26155	0.335193	0.0127631	0.0934476	4	308
D4GZI5	Lrp/AsnC family transcription regulator	HVO_0240	0.822304	-0.282256	0.256939	0.433098	1
D4GZI7	Aminopeptidase (EC 3.4.11.-)	HVO_0242	3.6465	1.86651	0.00373826	0.0514995	4	125, 112, 125
D4GZI8	Threonine aldolase (EC 4.1.2.5)	HVO_0243	1.09925	0.136523	0.545046	0.690737	1
D4GZJ0	Phosphoesterase (EC 3.1.4.-)	HVO_0245	0.928294	-0.107346	0.310986	0.48816	4
D4GZJ5	DUF21/CBS domain protein	HVO_0250	NA	NA	NA	NA	0
D4GZJ6	Glutaredoxin	HVO_0251	NA	NA	NA	NA	0
D4GZL2	UPF0395 family protein	HVO_0266	NA	NA	NA	NA	0
D4GZR2	DASS family transport protein	HVO_0282	NA	NA	NA	NA	0
D4GZR3	Archaea-specific helicase AshA (EC 3.6.4.-)	HVO_0283	0.803557	-0.315527	0.00438913	0.0519209	4	287
D4GZR4	Cupin 2 barrel domain protein	HVO_0284	1.34267	0.425108	0.0268987	0.136713	2	11
D4GZR9	CopG domain protein	HVO_0290	0.97678	-0.0338945	0.820279	0.884225	2
D4GZS0	Rpa-associated protein	HVO_0291	0.891691	-0.165385	0.259785	0.435663	3
D4GZS1	Replication protein A	HVO_0292	1.14204	0.191617	0.169241	0.344859	3
D4GZS6	Tfx-type DNA-binding protein	HVO_0297	0.885472	-0.175481	0.213868	0.399562	3
D4GZS7	TRAM domain protein	HVO_0298	1.26791	0.342452	0.0337391	0.156469	4
D4GZS9	Radical SAM domain protein	HVO_0300	1.40943	0.495109	0.00336198	0.048498	4
D4GZT3	Electron transfer flavoprotein alpha subunit	HVO_0304	NA	NA	NA	NA	0
D4GZT5	Putative transmembrane glycoprotein / HTH domain protein	HVO_0306	1.30903	0.3885	0.122554	0.293626	2
D4GZT6	DUF4140 domain-containing protein	HVO_0307	0.85461	-0.226662	0.0362221	0.158813	4
D4GZT7	DUF1628 domain protein	HVO_0308	NA	NA	NA	NA	0
D4GZT8	Putative demethylmenaquinone methyltransferase (EC 2.1.1.163)	HVO_0309	0.858157	-0.220687	0.353305	0.532245	1
D4GZT9	A-type ATP synthase subunit H	HVO_0310	NA	NA	NA	NA	0
D4GZU0	V-type ATP synthase subunit I	HVO_0311	0.953847	-0.0681705	0.531828	0.681547	3
Q48329	V-type ATP synthase subunit E (V-ATPase subunit E)	HVO_0313	1.22951	0.298087	0.050057	0.183932	4	67
Q48331	V-type ATP synthase subunit F (V-ATPase subunit F)	HVO_0315	0.833225	-0.263221	0.506822	0.668315	4
Q48332	V-type ATP synthase alpha chain (EC 7.1.2.2) (V-ATPase subunit A)	HVO_0316	1.17208	0.229077	0.0368973	0.158813	4
Q48333	V-type ATP synthase beta chain (V-ATPase subunit B)	HVO_0317	1.23889	0.309054	0.00542526	0.0585062	4
D4GZU8	V-type ATP synthase subunit D (V-ATPase subunit D)	HVO_0319	1.04134	0.0584374	0.691268	0.799732	2	154, 163
D4GZV0	Peptide chain release factor subunit 1 (Translation termination factor aRF1)	HVO_0321	0.926663	-0.109884	0.275023	0.452342	4	164, 385, 294
D4GZV1	MinD/ParA domain protein	HVO_0322	0.96328	-0.053973	0.679665	0.793321	2
D4GZV3	Arginine--tRNA ligase (EC 6.1.1.19) (Arginyl-tRNA synthetase) (ArgRS)	HVO_0324	1.0468	0.0659816	0.505025	0.666786	3
D4GZV5	Riboflavin kinase (RFK) (EC 2.7.1.161) (CTP-dependent riboflavin kinase) (CTP:riboflavin 5'-phosphotransferase) (Flavokinase)	HVO_0326	1.30493	0.383969	0.0112533	0.0879271	4	32
D4GZV6	3,4-dihydroxy-2-butanone 4-phosphate synthase (DHBP synthase) (EC 4.1.99.12)	HVO_0327	1.05038	0.0709153	0.449729	0.618747	4
D4GZV8	Branched-chain-amino-acid aminotransferase (BCAT) (EC 2.6.1.42)	HVO_0329	1.09182	0.126741	0.132176	0.298774	4
D4GZW3	Purine phosphoribosyltransferase (Adenine phosphoribosyltransferase, xanthine-guanine phosphoribosyltransferase) (EC 2.4.2.-)	HVO_0334	NA	NA	NA	NA	0
D4GZW6	Glutaredoxin	HVO_0337	NA	NA	NA	NA	0
D4GZX3	DNA-directed RNA polymerase subunit Rpo5 (EC 2.7.7.6) (DNA-directed RNA polymerase subunit H)	HVO_0346	1.24309	0.313932	0.307705	0.484461	2	56, 66, 8
D4GZX4	DNA-directed RNA polymerase (EC 2.7.7.6)	HVO_0347	1.1237	0.168253	0.175766	0.351868	4	376, 186, 195
D4GZX5	DNA-directed RNA polymerase subunit beta (EC 2.7.7.6)	HVO_0348	1.14893	0.200293	0.102072	0.267179	4	490, 321, 367
D4GZX6	DNA-directed RNA polymerase subunit Rpo1N (EC 2.7.7.6) (DNA-directed RNA polymerase subunit A')	HVO_0349	1.15534	0.20832	0.0469449	0.181813	4	233, 136, 388, 162, 945, 512, 310, 756, 463
D4GZY0	30S ribosomal protein S12	HVO_0353	1.06061	0.0848935	0.294484	0.471286	4	120, 52, 139, 123, 74
D4GZY1	30S ribosomal protein S7	HVO_0354	1.19394	0.255733	0.11791	0.287685	4	121
D4GZY3	Elongation factor 2 (EF-2)	HVO_0356	1.38384	0.468674	0.00393542	0.0519209	4	619, 717, 13, 166, 17, 486
D4GZY4	ACT domain protein	HVO_0357	1.2472	0.318697	0.148506	0.318619	2
D4GZY5	homoserine dehydrogenase (EC 1.1.1.3)	HVO_0358	0.918901	-0.122018	0.160485	0.335809	4
D4GZY6	Elongation factor 1-alpha (EF-1-alpha) (Elongation factor Tu) (EF-Tu)	HVO_0359	1.29345	0.371224	0.00907976	0.0792083	4	166, 169, 156, 4, 414, 372, 48
D4GZY7	30S ribosomal protein S10	HVO_0360	1.31293	0.392795	0.00158709	0.0369262	4
A0A1C9J6T3	Phage tail protein	HVO_0379B	0.929004	-0.106243	0.632798	0.758054	1
D4H006	CopG family transcriptional regulator	HVO_0380	NA	NA	NA	NA	0
D4H013	CPXCG motif-containing cysteine-rich protein	HVO_0387	NA	NA	NA	NA	0
D4H014	Ribonuclease R (EC 3.1.13.1)	HVO_0388	1.05677	0.079657	0.382276	0.557442	4	251, 322, 329
D4H016	PUA domain protein	HVO_0390	1.00718	0.0103241	0.927608	0.957796	4
D4H017	DUF1028 family protein	HVO_0391	0.990362	-0.0139726	0.913832	0.949189	2
D4H018	Cell division protein SepF	HVO_0392	0.97104	-0.042397	0.745278	0.837593	2
D4H019	UvrABC system protein A	HVO_0393	1.00883	0.0126887	0.867934	0.918834	4	548, 72, 326, 676, 483, 588, 739, 756
D4H023	Glycine cleavage system protein T-like protein	HVO_0397	1.02952	0.0419713	0.649422	0.771107	4	267
D4H025	Small CPxCG-related zinc finger protein	HVO_0399	1.67484	0.744024	0.0468075	0.181813	3	337
D4H026	DUF5611 domain protein	HVO_0400	1.07266	0.101196	0.397573	0.571	4	61, 65
D4H027	UspA domain protein	HVO_0401	0.746039	-0.422678	0.0467373	0.181813	2
D4H028	DUF124 family protein	HVO_0402	1.07891	0.109568	0.424663	0.599415	4	53
D4H029	Glucokinase (EC 2.7.1.2)	HVO_0403	0.841368	-0.249191	0.0355111	0.158813	4
D4H031	Probable cell surface fusion protein HVO_0405 [Cleaved into: LVIVD repeat domain-containing protein; NifU-like domain-containing protein]	HVO_0405	1.04136	0.0584696	0.557177	0.697804	3
D4GRU7	Probable ribonuclease FAU-1 (EC 3.1.26.-) (RNA-binding protein FAU-1)	HVO_0406	1.04204	0.0594103	0.549623	0.692486	4	376, 454
D4GRU8	SnoaL-like domain-containing protein	HVO_0407	NA	NA	NA	NA	0
D4GRU9	PrsW family protein	HVO_0408	NA	NA	NA	NA	0
D4GRV6	DNA helicase (EC 3.6.4.12)	HVO_0415	0.875555	-0.19173	0.119204	0.288905	4
D4GRV8	Metal-dependent carboxypeptidase (EC 3.4.17.19)	HVO_0417	1.10045	0.138095	0.132694	0.298774	4	18, 476
D4GRV9	Homing endonuclease domain protein	HVO_0418	NA	NA	NA	NA	0
D4GRW2	ArNOG04375 family protein	HVO_0421	1.06019	0.0843169	0.37594	0.550502	4	118, 527
D4GRW3	NP_1176A family transcription regulator	HVO_0422	NA	NA	NA	NA	0
D4GRW5	ABCE1 family ribosome recycling factor	HVO_0424	1.04901	0.069026	0.427654	0.601819	4
D4GRW6	Glyoxalase domain protein	HVO_0425	1.09472	0.130565	0.387722	0.561301	2
D4GRX0	Archaemetzincin (EC 3.4.-.-)	HVO_0429	0.732623	-0.448858	0.0253309	0.132222	2	75
D4GRX4	F420H2:NADP oxidoreductase (EC 1.5.1.40)	HVO_0433	0.895545	-0.159163	0.148048	0.318619	3
D4GRX8	Preprotein translocase subunit SecG (Protein transport protein Sec61 subunit beta homolog)	HVO_0437	NA	NA	NA	NA	0
D4GRY0	50S ribosomal protein L40e	HVO_0439	0.928704	-0.106709	0.237374	0.416998	4	13
D4GRY2	Beta-lactamase domain protein	HVO_0441	0.955387	-0.0658427	0.602531	0.733864	4
D4GRY5	Type-4 uracil-DNA glycosylase (EC 3.2.2.27)	HVO_0444	1.00094	0.00135259	0.988763	0.993508	3
D4GRY7	ABC-type transport system ATP-binding protein (Probable substrate phosphate/phosphonate)	HVO_0446	1.14154	0.190976	0.221943	0.404834	2
D4GRY9	Imidazole glycerol phosphate synthase subunit HisH (EC 4.3.2.10) (IGP synthase glutaminase subunit) (EC 3.5.1.2) (IGP synthase subunit HisH) (ImGP synthase subunit HisH) (IGPS subunit HisH)	HVO_0448	NA	NA	NA	NA	0
D4GRZ0	Prephenate dehydratase (EC 4.2.1.51)	HVO_0449	0.910213	-0.135724	0.223171	0.404957	3
D4GRZ3	Leucine--tRNA ligase (EC 6.1.1.4) (Leucyl-tRNA synthetase) (LeuRS)	HVO_0452	1.09007	0.124427	0.143557	0.312483	4	391, 175, 175, 713, 133, 158
D4GRZ4	Transmembrane protein	HVO_0453	NA	NA	NA	NA	0
D4GRZ5	Alanine dehydrogenase (AlaDH) (EC 1.4.1.1)	HVO_0454	0.747349	-0.420146	0.131352	0.298114	1
O30560	Thermosome subunit 2 (Heat shock protein CCT2)	HVO_0455	1.32325	0.404088	0.00937528	0.0798042	4	280, 136
D4GS06	Citrate synthase (EC 2.3.3.16)	HVO_0466	1.47696	0.562633	0.0716031	0.219011	1	271
D4GS09	AstE domain protein	HVO_0469	1.15074	0.202556	0.0455457	0.18063	4
D4GS16	UCP015877 family protein	HVO_0476	1.03048	0.0433136	0.613226	0.741468	4
D4GS18	Glyceraldehyde-3-phosphate dehydrogenase (GAPDH) (EC 1.2.1.59) (NAD(P)-dependent glyceraldehyde-3-phosphate dehydrogenase)	HVO_0478	1.75734	0.813392	0.00681558	0.0653586	4
D4GS20	Phosphoglycerate kinase (EC 2.7.2.3)	HVO_0480	1.15881	0.212645	0.0364319	0.158813	4
D4GS21	glyceraldehyde-3-phosphate dehydrogenase (NAD(P)(+)) (phosphorylating) (EC 1.2.1.59)	HVO_0481	1.08202	0.113727	0.267949	0.445306	4	4, 266
D4GS24	50S ribosomal protein L10e	HVO_0484	1.197	0.259428	0.0583559	0.194198	4	78, 4
D4GS26	Endonuclease NucS (EC 3.1.-.-)	HVO_0486	NA	NA	NA	NA	0	68
D4GS27	FMN-binding domain protein	HVO_0487	NA	NA	NA	NA	0
D4GS31	FMN-binding domain protein	HVO_0491	0.907423	-0.140153	0.502573	0.665226	2
D4GS45	DUF3209 family protein	HVO_0508	1.0714	0.0994991	0.653637	0.772413	1
D4GS48	NAD-dependent glucose-6-phosphate dehydrogenase (Glc6PDH) (EC 1.1.1.388) (Archaeal zwischenferment)	HVO_0511	1.02169	0.0309535	0.777935	0.856674	4
D4GS55	Replication protein A	HVO_0519	0.86009	-0.217441	0.0704441	0.218677	4
D4GS58	CCA-adding enzyme (EC 2.7.7.72) (CCA tRNA nucleotidyltransferase) (tRNA CCA-pyrophosphorylase) (tRNA adenylyl-/cytidylyl- transferase) (tRNA nucleotidyltransferase) (tRNA-NT)	HVO_0521	1.33796	0.420036	0.285756	0.463137	2
D4GS57	HdaI-type histone deacetylase	HVO_0522	1.15411	0.206781	0.240158	0.418378	2
D4GS63	ABC-type transport system periplasmic substrate-binding protein (Probable substrate sugar)	HVO_0530	0.90464	-0.144584	0.216852	0.400546	4
D4GS68	Ferritin DpsA	HVO_0536	1.28472	0.361457	0.173152	0.347965	1
D4GS73	Aconitate hydratase (EC 4.2.1.3)	HVO_0541	1.44413	0.5302	0.00207292	0.0410899	4	827, 524, 500
D4GSE6	2-dehydro-3-deoxygluconokinase/2-dehydro-3-deoxygalactonokinase (2-dehydro-3-deoxyglucono/galactono-kinase) (EC 2.7.1.178) (2-keto-3-deoxygluconate/2-keto-3-deoxygalactonate kinase) (KDG kinase) (KDGK-1)	HVO_0549	1.40755	0.493187	0.051218	0.184867	2
D4GSE8	DNA mismatch repair protein MutL	HVO_0551	1.03837	0.0543255	0.601679	0.733864	4
D4GSE9	DNA mismatch repair protein MutS	HVO_0552	1.13155	0.178298	0.0575144	0.194198	4
D4GSF6	50S ribosomal protein L15e	HVO_0561	0.886298	-0.174136	0.0624697	0.203123	4	169, 10, 14
D4GSF7	ABC-type transport system permease protein (Probable substrate maltose)	HVO_0562	NA	NA	NA	NA	0
D4GSF9	ABC-type transport system periplasmic substrate-binding protein (Probable substrate maltose)	HVO_0564	NA	NA	NA	NA	0
D4GSG0	ABC-type transport system ATP-binding protein (Probable substrate maltose)	HVO_0565	0.681865	-0.552442	0.0745578	0.223836	1
D4GSG1	Glycoside transferase domain protein	HVO_0566	NA	NA	NA	NA	0
D4GSG3	TrmB family transcription regulator	HVO_0568	NA	NA	NA	NA	0	45
D4GSG4	non-specific serine/threonine protein kinase (EC 2.7.11.1)	HVO_0569	1.43464	0.520692	0.0848087	0.242609	1
D4GSG5	Histidine kinase (EC 2.7.13.3)	HVO_0570	0.94504	-0.0815521	0.539083	0.685545	2
D4GSG7	Lipoate--protein ligase domain protein	HVO_0572	1.29706	0.375244	0.0130931	0.0945415	4
D4GSG8	Probable endonuclease 4 (EC 3.1.21.2) (Endodeoxyribonuclease IV) (Endonuclease IV)	HVO_0573	0.993858	-0.00888817	0.922586	0.953552	4
D4GSH3	DUF2082 family protein	HVO_0577	0.627463	-0.672397	0.0475675	0.181813	1
D4GSH6	tRNA 2-thiolation protein NcsA (N-type ATP pyrophosphatase superfamily protein) (tRNA adenylyltransferase NcsA) (EC 2.7.7.-)	HVO_0580	0.921352	-0.118176	0.174066	0.349133	4
D4GSH7	Cell division protein FtsZ 2	HVO_0581	0.882725	-0.179965	0.194273	0.376675	4
D4GSH8	CopG domain protein	HVO_0582	NA	NA	NA	NA	0
D4GSH9	CopG/DZR domain protein	HVO_0583	NA	NA	NA	NA	0
D4GSI0	Putative oxidoreductase (Aldo-keto reductase family protein) (EC 1.1.1.-)	HVO_0585	1.3689	0.453014	0.113279	0.281319	1
D4GSI5	UPF0284 protein HVO_0590	HVO_0590	1.24643	0.317801	0.237304	0.416998	3
D4GSJ6	homoserine dehydrogenase (EC 1.1.1.3)	HVO_0601	1.07227	0.100665	0.463698	0.631329	2
D4GSM2	DUF695 domain-containing protein	HVO_0626	NA	NA	NA	NA	0
D4GSM3	ABC-type transport system ATP-binding protein (Probable substrate dipeptide/oligopeptide)	HVO_0627	1.13953	0.188438	0.322536	0.50029	4
D4GSM4	ABC-type transport system periplasmic substrate-binding protein (Probable substrate dipeptide/oligopeptide)	HVO_0628	0.946395	-0.0794854	0.476312	0.641826	4
D4GSN6	Sensor box histidine kinase (EC 2.7.13.3)	HVO_0632	1.09867	0.135754	0.198532	0.382397	4
D4GSN7	KaiC-type circadian clock protein CirC	HVO_0633	0.736434	-0.441372	0.357493	0.53557	3
D4GSP6	AAA-type ATPase (MoxR subfamily)	HVO_0639	1.00027	0.000387217	0.996622	0.998529	4
D4GSQ1	PRC-barrel domain containing protein	HVO_0643	NA	NA	NA	NA	0
D4GSQ2	2-isopropylmalate synthase / (R)-citramalate synthase (EC 2.3.1.182, EC 2.3.3.13)	HVO_0644	0.959747	-0.0592741	0.753235	0.840765	2
D4GSQ7	GMP synthase [glutamine-hydrolyzing] subunit A (EC 6.3.5.2) (Glutamine amidotransferase)	HVO_0647	1.26292	0.336767	0.0167002	0.105971	4
D4GSR1	Prefoldin subunit beta (GimC subunit beta)	HVO_0651	0.952506	-0.0701994	0.749091	0.838352	1
D4GSR3	DNA-directed RNA polymerase subunit Rpo12 (EC 2.7.7.6) (DNA-directed RNA polymerase subunit P)	HVO_0653	0.975392	-0.0359456	0.818308	0.884225	4
D4GSR4	50S ribosomal protein L43e	HVO_0654	1.40934	0.495023	0.00645599	0.063225	4	38, 53
D4GSR6	DUF2103 family protein	HVO_0656	0.939043	-0.0907376	0.596693	0.730687	3
D4GSR8	Probable tRNA pseudouridine synthase D (EC 5.4.99.27) (tRNA pseudouridine(13) synthase) (tRNA pseudouridylate synthase D) (tRNA-uridine isomerase D)	HVO_0658	1.04291	0.0606168	0.573483	0.709736	4
D4GSR9	Peptidyl-tRNA hydrolase (PTH) (EC 3.1.1.29)	HVO_0659	0.982519	-0.0254421	0.846726	0.904615	2
D4GSS1	dCTP deaminase (EC 3.5.4.13) (Deoxycytidine triphosphate deaminase)	HVO_0661	1.3938	0.479027	0.0709697	0.219011	3
D4GT00	YqjG-type gamma-glutamylcysteinyl-hydroquinone reductase (EC 1.8.-.-)	HVO_0670	1.28271	0.359193	0.0119317	0.0898739	4
D4GT09	Aspartate--tRNA(Asp/Asn) ligase (EC 6.1.1.23) (Aspartyl-tRNA synthetase) (AspRS) (Non-discriminating aspartyl-tRNA synthetase) (ND-AspRS)	HVO_0677	1.03175	0.0450904	0.554405	0.695997	4	49, 46
D4GT20	DNA topoisomerase 1 (EC 5.6.2.1) (DNA topoisomerase I)	HVO_0681	1.15809	0.211747	0.0344121	0.157334	4	810
D4GT18	Putative Mrr family endonuclease	HVO_0682	NA	NA	NA	NA	0
D4GT23	Aspartyl/glutamyl-tRNA(Asn/Gln) amidotransferase subunit B (Asp/Glu-ADT subunit B) (EC 6.3.5.-)	HVO_0684	1.18738	0.247784	0.0527862	0.186085	4
D4GT24	DUF3100 family protein	HVO_0685	NA	NA	NA	NA	0
D4GT26	Peptidase M20 domain-containing protein 2	HVO_0687	5.67421	2.50442	0.00148278	0.0369262	1
D4GT28	Chromosome segregation protein SMC	HVO_0688	1.26074	0.334267	0.136599	0.301815	3
D4GT30	Chromosome partition protein Smc	HVO_0689	0.989172	-0.0157072	0.867706	0.918834	4	60, 706, 120
D4GT32	Chromosome segregation and condensation protein ScpA	HVO_0690	NA	NA	NA	NA	0
D4GT36	Purine nucleoside phosphorylase (PNP) (EC 2.4.2.1)	HVO_0692	0.997797	-0.00318194	0.975892	0.985303	4
D4GT40	Putative phosphoribosyltransferase (EC 2.4.2.-)	HVO_0694	NA	NA	NA	NA	0
D4GT46	Translation initiation factor 2 subunit alpha (aIF2-alpha) (eIF-2-alpha)	HVO_0699	1.01668	0.0238622	0.856934	0.912727	4
D4GT48	30S ribosomal protein S27e	HVO_0700	NA	NA	NA	NA	0
D4GT50	50S ribosomal protein L44e	HVO_0701	0.963687	-0.0533628	0.475507	0.641826	4	52, 24, 69, 34
D4GT53	DUF2298 family protein	HVO_0702	1.00782	0.01124	0.908347	0.944909	4
D4GT52	DUF2437 domain-containing protein	HVO_0703	1.20959	0.274519	0.0162518	0.104391	4
D4GT55	Putative glycosyltransferase, type 2 (EC 2.4.-.-)	HVO_0704	1.16101	0.215384	0.363201	0.540158	1
D4GT60	Aminodeoxychorismate lyase (EC 4.1.3.38)	HVO_0708	0.867699	-0.204733	0.207728	0.392579	2
D4GT63	anthranilate synthase (EC 4.1.3.27)	HVO_0710	NA	NA	NA	NA	0
D4GT64	Helix-hairpin-helix domain-containing protein	HVO_0711	1.05871	0.0823056	0.337032	0.517408	4
Q48327	Cell division protein FtsZ 1	HVO_0717	1.3732	0.45754	0.125775	0.293943	4	103, 74, 213, 42
D4GT82	Transcription elongation factor Spt5	HVO_0719	0.741607	-0.431273	0.124863	0.293943	1
D4GT84	Small CPxCG-related zinc finger protein	HVO_0720	0.583994	-0.775975	0.0336624	0.156469	1
D4GT85	PHP domain protein	HVO_0721	NA	NA	NA	NA	0
D4GT91	Putative oxidoreductase (Short-chain dehydrogenase family) (EC 1.1.1.-)	HVO_0725	1.1253	0.170307	0.0591595	0.19478	4	209
D4GT94	Rhomboid family protease (EC 3.4.21.105)	HVO_0727	NA	NA	NA	NA	0
D4GT97	Inorganic pyrophosphatase (PPA) (EC 3.6.1.1) (Pyrophosphate phospho-hydrolase) (PPase)	HVO_0729	1.55638	0.638191	0.00154801	0.0369262	4
D4GTA2	Ribonuclease H, type 1 (EC 3.1.26.4)	HVO_0732	1.38219	0.466956	0.0122202	0.0913894	4	143
D4GTA4	Transcription initiation factor IIB (TFIIB)	HVO_0733	1.08863	0.122517	0.445378	0.615748	2
D4GTA8	DUF302 family protein	HVO_0736	NA	NA	NA	NA	0
D4GTB1	DNA_pol3_tau_5 domain-containing protein	HVO_0738	NA	NA	NA	NA	0
D4GTB2	Ribonuclease BN	HVO_0739	1.41509	0.500896	0.0649669	0.207379	4	165
D4GTB6	DUF444 family protein	HVO_0742	1.01227	0.0175911	0.918738	0.952186	4	131, 45
D4GTB7	Putative phosphodiesterase (EC 3.1.4.-)	HVO_0743	1.05002	0.0704191	0.361866	0.539603	4	159, 165, 142, 218
D4GTC1	Tubulin-like protein CetZ2 (Cell-structure-related euryarchaeota tubulin/FtsZ homolog 2)	HVO_0745	1.30658	0.385796	0.0498119	0.183932	2
D4GTP6	NAD-dependent epimerase/dehydratase-like protein	HVO_0755	0.816298	-0.292832	0.243452	0.420618	1
D4GTQ1	Small CPxCG-related zinc finger protein	HVO_0758	0.747103	-0.420621	0.128228	0.294513	4	15, 31
D4GTQ4	Putative glycosyltransferase, type 2 (EC 2.4.-.-)	HVO_0760	2.86925	1.52067	0.0803632	0.233723	2
D4GTQ7	NUDIX family hydrolase	HVO_0762	0.536148	-0.899296	0.28038	0.457255	2
D4GTR3	Hsp20-type molecular chaperone	HVO_0766	0.928546	-0.106955	0.247796	0.423926	4
D4GTR5	Small CPxCG-related zinc finger protein	HVO_0767	1.00261	0.00375348	0.986212	0.991896	1
D4GTR8	Radical SAM domain protein	HVO_0768	1.13294	0.180068	0.121137	0.290895	4
D4GTR9	TRAM domain protein	HVO_0769	1.10799	0.147951	0.115696	0.285021	4	88
D4GTS8	Putative S-adenosylmethionine-dependent methyltransferase (EC 2.1.1.-)	HVO_0773	1.22585	0.293784	0.359803	0.537395	2
D4GTS9	Putative glycosyltransferase, type 2 (EC 2.4.-.-)	HVO_0774	1.789	0.839154	0.0580955	0.194198	3
D4GTT0	Amidohydrolase domain protein	HVO_0775	1.37359	0.45795	0.00128728	0.0369262	4
Q9HHA2	Thermosome subunit 3 (Heat shock protein CCT3)	HVO_0778	1.12498	0.169904	0.185094	0.365649	4
D4GTT6	S-adenosylmethionine hydroxide adenosyltransferase family protein	HVO_0781	0.866443	-0.206824	0.125072	0.293943	4
D4GTT7	Nicotinamide-nucleotide adenylyltransferase (EC 2.7.7.1) (NAD(+) diphosphorylase) (NAD(+) pyrophosphorylase) (NMN adenylyltransferase)	HVO_0782	1.34838	0.431232	0.124886	0.293943	1
D4GTT9	Archaeal Lon protease (EC 3.4.21.-) (ATP-dependent protease La homolog)	HVO_0783	0.891277	-0.166054	0.113311	0.281319	4	5, 102, 454
P18304	Indole-3-glycerol phosphate synthase (IGPS) (EC 4.1.1.48)	HVO_0787	1.24589	0.317175	0.215317	0.400546	1
P18285	Tryptophan synthase beta chain (EC 4.2.1.20)	HVO_0788	1.06238	0.0873015	0.536847	0.684627	2
P18284	Tryptophan synthase alpha chain (EC 4.2.1.20)	HVO_0789	1.28734	0.364389	0.170718	0.345394	1
D4GU21	2-amino-3,7-dideoxy-D-threo-hept-6-ulosonate synthase (ADH synthase) (ADHS) (ADTH synthase) (EC 2.2.1.10)	HVO_0790	1.11757	0.160365	0.135124	0.301651	4
D4GU24	3-dehydroquinate synthase (DHQ synthase) (EC 1.4.1.24) (3-dehydroquinate synthase II)	HVO_0792	1.03435	0.0487175	0.548367	0.692486	4
D4GU95	Transcription initiation factor IIB (TFIIB)	HVO_0795	1.08649	0.11968	0.682909	0.794451	3
D4GUA0	Glycosyltransferase AglD (EC 2.4.1.-) (Archaeal glycosylation protein D)	HVO_0798	1.11355	0.155172	0.141706	0.309975	3
D4GUA4	Stomatin family protein	HVO_0801	1.04991	0.0702624	0.490263	0.655295	4	117, 227, 216, 143
D4GUB6	Pyruvate kinase (EC 2.7.1.40)	HVO_0806	1.23456	0.303992	0.0506127	0.184792	4
D4GUC3	Methionine--tRNA ligase (EC 6.1.1.10) (Methionyl-tRNA synthetase) (MetRS)	HVO_0809	0.911782	-0.13324	0.153949	0.326284	4	84, 595, 664
D4GUD0	Phosphoenolpyruvate synthase (PEP synthase) (EC 2.7.9.2) (Pyruvate, water dikinase)	HVO_0812	1.36786	0.45192	0.00296289	0.0478417	4	451, 240
D4GUD8	Amine oxidase domain protein	HVO_0817	1.34229	0.424694	0.00342432	0.048498	4	119
D4GUE0	Threonine synthase (EC 4.2.3.1)	HVO_0818	0.953786	-0.0682621	0.42672	0.601313	4
D4GUF3	Putative glycosyltransferase, type 1 (EC 2.4.-.-)	HVO_0824	0.834979	-0.260189	0.287797	0.465006	1
D4GUF7	Peptidase M42 family protein	HVO_0826	1.10773	0.147606	0.515406	0.674457	1
D4GUF9	MTH865 family protein	HVO_0827	NA	NA	NA	NA	0
D4GUG3	Acyl-peptide hydrolase (Acylaminoacyl-peptidase)	HVO_0829	1.14789	0.19899	0.0751215	0.223836	4	432
D4GUG9	Alpha/beta hydrolase fold protein	HVO_0832	1.21501	0.280969	0.0584262	0.194198	4	268
D4GUH4	Acetyl-CoA C-acetyltransferase (EC 2.3.1.9)	HVO_0835	NA	NA	NA	NA	0
D4GUH5	Putative M28 family peptidase (EC 3.4.11.-)	HVO_0836	1.1054	0.144574	0.228831	0.410953	3	309
D4GUH7	Phosphatidate cytidylyltransferase	HVO_0838	NA	NA	NA	NA	0
D4GUI1	Cytochrome bc1 complex cytochrome b/c subunit	HVO_0841	1.04586	0.0646921	0.767836	0.85433	1
D4GUI5	Uncharacterized protein	HVO_0843	1.45886	0.54484	0.0145728	0.101045	4
D4GUI7	Halocyanin	HVO_0844	NA	NA	NA	NA	0
D4GUJ5	Endonuclease III (EC 4.2.99.18) (DNA-(apurinic or apyrimidinic site) lyase)	HVO_0848	1.18084	0.239819	0.268975	0.446303	4
D4GUJ7	Proteasome-activating nucleotidase 1 (PAN 1) (Proteasomal ATPase 1) (Proteasome regulatory ATPase 1) (Proteasome regulatory particle 1)	HVO_0850	1.03697	0.0523803	0.549241	0.692486	4
D4GUK0	DNA double-strand break repair protein Mre11 (EC 3.1.-.-)	HVO_0853	1.34098	0.423284	0.129481	0.296537	1
D4GUK1	DNA double-strand break repair Rad50 ATPase	HVO_0854	0.876728	-0.189799	0.0376176	0.158813	4	184, 249
D4GUK5	DNA polymerase (EC 2.7.7.7)	HVO_0858	0.933105	-0.0998894	0.282813	0.459791	4	718, 357
D4GUK6	Fe-S cluster assembly complex ATPase SufC	HVO_0859	0.889134	-0.169528	0.254303	0.430138	4	199
D4GUK7	Fe-S cluster assembly complex protein SufB	HVO_0860	0.877595	-0.188372	0.0670598	0.21212	4	31, 291, 60, 232, 285, 356, 316, 115, 9
D4GUK8	SufB domain protein	HVO_0861	0.713608	-0.486796	0.0587698	0.194721	4
D4GUL0	SirR/DtxR family transcription regulator	HVO_0863	0.972485	-0.0402525	0.853475	0.909967	1	55
D4GUL2	FkbM family methyltransferase (EC 2.1.1.-)	HVO_0865	0.776782	-0.364419	0.0560568	0.190557	2
D4GUL3	Alanine-tRNA ligase-like protein	HVO_0866	2.0481	1.03428	0.022941	0.126068	2
D4GUL4	HD family hydrolase	HVO_0867	0.939395	-0.0901959	0.569286	0.706025	4
D4GUL5	GalE family epimerase/dehydratase	HVO_0868	1.47463	0.560349	0.0880446	0.246478	2
D4GUL6	Glutamate synthase (Ferredoxin) (EC 1.4.7.1)	HVO_0869	0.842408	-0.24741	0.0496088	0.183932	4	5, 176, 308, 823, 836, 536, 595, 914, 867
D4GUL7	Proline--tRNA ligase (EC 6.1.1.15) (Prolyl-tRNA synthetase) (ProRS)	HVO_0870	1.00794	0.0114154	0.875849	0.923479	4	341, 286
D4GUM1	Transcription termination factor FttA (EC 3.1.-.-)	HVO_0874	1.00838	0.0120341	0.897767	0.936217	4	128, 569, 602
D4GUM3	Methylglyoxal synthase (MGS) (EC 4.2.3.3)	HVO_0876	0.941659	-0.0867237	0.694316	0.800605	1
D4GUM5	Endonuclease 3 (EC 4.2.99.18)	HVO_0878	NA	NA	NA	NA	0
D4GUU6	DUF371 family protein	HVO_0879	1.08905	0.123065	0.198686	0.382397	4
D4GUU7	Phosphoserine phosphatase	HVO_0880	1.02337	0.0333324	0.775495	0.855759	4	115, 39, 156, 68, 94, 72, 286, 300, 28
D4GUV1	Putative oxidoreductase (Aldo-keto reductase family protein) (EC 1.1.1.-)	HVO_0884	NA	NA	NA	NA	0
D4GUV4	Oxoglutarate--ferredoxin oxidoreductase beta subunit (EC 1.2.7.3)	HVO_0887	1.05008	0.0704967	0.393217	0.565519	4	56, 237, 11, 130
D4GUV5	Oxoglutarate--ferredoxin oxidoreductase alpha subunit (EC 1.2.7.3)	HVO_0888	0.967991	-0.0469338	0.633559	0.758099	4	39, 560
D4GUV6	FAD-dependent oxidoreductase	HVO_0889	1.0198	0.0282821	0.809002	0.87886	4
D4GUV9	ABC-type transport system periplasmic substrate-binding protein (Probable substrate copper)	HVO_0892	3.93494	1.97634	0.144246	0.313331	2
D4GUW1	Acetyl-CoA synthetase (EC 6.2.1.1)	HVO_0894	0.909656	-0.136608	0.223137	0.404957	4	373
D4GUW5	Acetyl-CoA synthetase (EC 6.2.1.1)	HVO_0896	NA	NA	NA	NA	0	504
D4GUY6	Cox-type terminal oxidase subunit I	HVO_0907	NA	NA	NA	NA	0
D4GUZ0	GTP-binding protein Drg	HVO_0911	0.832605	-0.264295	0.0997815	0.265155	2	249
D4GUZ1	TIGR04206 family protein	HVO_0912	NA	NA	NA	NA	0
D4GUZ3	Glyoxalase domain protein	HVO_0914	1.1382	0.18676	0.101313	0.267179	4	131, 154, 125
D4GUZ4	Archaeosortase A (EC 3.4.22.-)	HVO_0915	0.855082	-0.225866	0.476299	0.641826	4
D4GV21	Formate dehydrogenase alpha subunit (EC 1.17.1.9)	HVO_0935	NA	NA	NA	NA	0
D4GV25	FMN-binding domain protein	HVO_0937	NA	NA	NA	NA	0
D4GV30	P-type transport ATPase (Probable substrate copper/metal cation)	HVO_0940	1.617	0.693322	0.0238352	0.128636	2
D4GV34	Ba3-type terminal oxidase subunit CbaE	HVO_0942	NA	NA	NA	NA	0
D4GV37	Ba3-type terminal oxidase subunit CbaD	HVO_0943	NA	NA	NA	NA	0
D4GV39	Ba3-type terminal oxidase subunit II	HVO_0944	2.222	1.15186	6.12416e-05	0.0152011	3
D4GV57	2-dehydro-3-deoxy-phosphogluconate aldolase, bacterial-type (EC 4.1.2.14)	HVO_0950	0.948342	-0.0765207	0.511684	0.671345	4
D4GV58	DUF4178 domain-containing protein	HVO_0951	1.24707	0.318547	0.213844	0.399562	1
D4GV60	DUF304 domain protein	HVO_0953	1.28916	0.36643	0.169047	0.344859	1
D4GV66	DUF2071 family protein	HVO_0959	NA	NA	NA	NA	0
D4GV67	Putative oxidoreductase (Aldo-keto reductase family protein) (EC 1.1.1.-)	HVO_0960	1.19144	0.252707	0.0246688	0.129818	4
D4GV71	Thioredoxin	HVO_0964	NA	NA	NA	NA	0
D4GV72	AMP phosphorylase (EC 2.4.2.57)	HVO_0965	1.71339	0.776853	0.033569	0.156469	1
D4GV73	Ribose 1,5-bisphosphate isomerase (R15P isomerase) (R15Pi) (EC 5.3.1.29) (Ribulose 1,5-bisphosphate synthase) (RuBP synthase)	HVO_0966	1.16948	0.225867	0.343903	0.525166	1
D4GV75	NADH dehydrogenase-like complex subunit CD	HVO_0968	1.28167	0.358021	0.208101	0.392579	2
D4GV77	Ribulose bisphosphate carboxylase (RuBisCO) (EC 4.1.1.39)	HVO_0970	1.21131	0.276565	0.105972	0.273958	2
D4GV79	Pilin PilA	HVO_0972	0.904799	-0.144331	0.109849	0.277983	4
D4GV80	Aminotransferase (EC 2.6.1.-)	HVO_0973	1.21245	0.277923	0.0110896	0.087299	4	81
D4GVF1	6,7-dimethyl-8-ribityllumazine synthase (DMRL synthase) (LS) (Lumazine synthase) (EC 2.5.1.78)	HVO_0974	1.01539	0.0220369	0.819777	0.884225	3
D4GVF2	TIGR03663 family protein	HVO_0975	0.965326	-0.0509116	0.750095	0.838352	3
D4GVF3	N5-carboxyaminoimidazole ribonucleotide synthase (N5-CAIR synthase) (EC 6.3.4.18) (5-(carboxyamino)imidazole ribonucleotide synthetase)	HVO_0976	1.21385	0.279591	0.260467	0.435663	1
D4GVF4	N5-carboxyaminoimidazole ribonucleotide mutase (N5-CAIR mutase) (EC 5.4.99.18) (5-(carboxyamino)imidazole ribonucleotide mutase)	HVO_0977	1.0553	0.0776465	0.406204	0.579421	4
D4GVF5	NADH dehydrogenase-like complex subunit A	HVO_0978	NA	NA	NA	NA	0
D4GVF6	NADH dehydrogenase-like complex subunit B	HVO_0979	1.25815	0.331306	0.0337745	0.156469	4
D4GVF7	NADH-quinone oxidoreductase subunit C/D (EC 7.1.1.-) (NADH dehydrogenase I subunit C/D) (NDH-1 subunit C/D)	HVO_0980	1.18467	0.244488	0.018691	0.113118	4
D4GVF8	NADH dehydrogenase-like complex subunit H	HVO_0981	1.06396	0.0894453	0.504353	0.66674	2
D4GVF9	NADH dehydrogenase-like complex subunit I	HVO_0982	1.08732	0.120775	0.271302	0.448034	4	41
D4GVG5	NADH dehydrogenase-like complex subunit N	HVO_0988	0.710369	-0.493359	0.095091	0.257262	1
D4GVG6	Bacterio-opsin activator	HVO_0989	NA	NA	NA	NA	0
D4GVG7	DHH/RecJ family phosphoesterase	HVO_0990	1.66429	0.734904	0.00356217	0.0497278	3
D4GVG9	DUF1508 domain-containing protein	HVO_0992	1.03466	0.0491543	0.674169	0.787784	3
D4GVH2	GPDPase_memb domain-containing protein	HVO_0995	NA	NA	NA	NA	0
D4GVH4	Putative Xaa-Pro dipeptidase (EC 3.4.13.9)	HVO_0997	1.33617	0.418106	0.00184815	0.0403127	4
D4GVH6	DRTGG domain protein	HVO_0999	1.16403	0.219133	0.0645886	0.206802	4	49
D4GVH7	acetate--CoA ligase (ADP-forming) (EC 6.2.1.13)	HVO_1000	1.4248	0.510756	0.0138923	0.0989473	3
D4GVI4	Quinoprotein glucose dehydrogenase-like protein	HVO_1007	NA	NA	NA	NA	0
D4GVI5	GFO family oxidoreductase	HVO_1008	NA	NA	NA	NA	0
D4GVI6	Putative oxidoreductase (Aldo-keto reductase family protein) (EC 1.1.1.-)	HVO_1009	1.29345	0.37122	0.0204206	0.11878	3
D4GVJ1	cytochrome-c oxidase (EC 7.1.1.9) (Cytochrome c oxidase polypeptide II)	HVO_1014	0.718307	-0.477327	0.0179556	0.109939	4
D4GVJ5	Hef-associated 3' exonuclease Han (EC 3.1.-.-)	HVO_1018	1.04051	0.0572917	0.574449	0.710093	4	525
D4GVJ7	HEAT-PBS family protein	HVO_1020	1.09377	0.12931	0.161137	0.335809	4	270
D4GVJ9	NamA family oxidoreductase	HVO_1022	1.29479	0.372716	0.0119194	0.0898739	4
D4GVK0	LigA	HVO_1023	NA	NA	NA	NA	0
D4GVK1	Acetyl-CoA C-acetyltransferase small subunit (EC 2.3.1.9)	HVO_1024	NA	NA	NA	NA	0
D4GVK2	Acetyl-CoA C-acetyltransferase catalytic subunit (EC 2.3.1.9)	HVO_1025	1.33113	0.412646	0.00268146	0.0467916	4	165
D4GVK4	Sec-independent protein translocase protein TatAo	HVO_1027	1.31321	0.393101	0.233631	0.413894	4	59
D4GVK7	Thioredoxin-disulfide reductase (EC 1.8.1.9)	HVO_1031	1.50879	0.593387	0.000377582	0.024708	4
D4GVK9	Type IV pilus biogenesis complex membrane subunit	HVO_1033	0.914836	-0.128415	0.567584	0.705773	1
D4GVL0	Type IV pilus biogenesis complex ATPase subunit	HVO_1034	1.48585	0.571289	0.0692093	0.216305	1
D4GVL1	TIGR04206 family protein	HVO_1035	NA	NA	NA	NA	0
D4GVL3	DUF4382 domain-containing protein	HVO_1037	NA	NA	NA	NA	0
D4GVL4	Uracil-DNA glycosylase superfamily protein	HVO_1038	1.12851	0.174422	0.136415	0.301815	3
D4GVL6	DnaJ N-terminal domain protein	HVO_1040	NA	NA	NA	NA	0	82
D4GVL7	Beta-lactamase domain protein	HVO_1041	1.45554	0.541555	0.077887	0.229066	1
D4GVL8	DNA-directed RNA polymerase subunit Rpo11 (EC 2.7.7.6) (DNA-directed RNA polymerase subunit L)	HVO_1042	0.978788	-0.0309314	0.886983	0.927744	1
D4GVM0	Imidazole glycerol phosphate synthase subunit HisF (EC 4.3.2.10) (IGP synthase cyclase subunit) (IGP synthase subunit HisF) (ImGP synthase subunit HisF) (IGPS subunit HisF)	HVO_1044	1.25727	0.330299	0.055646	0.190557	2
D4GVM3	NADPH:quinone reductase (EC 1.6.5.5)	HVO_1047	NA	NA	NA	NA	0
D4GVM4	Phosphoribosylformylglycinamidine synthase subunit PurL (FGAM synthase) (EC 6.3.5.3) (Formylglycinamide ribonucleotide amidotransferase subunit II) (FGAR amidotransferase II) (FGAR-AT II) (Glutamine amidotransferase PurL) (Phosphoribosylformylglycinamidine synthase subunit II)	HVO_1048	1.142	0.191564	0.0389439	0.162408	4	190, 186
D4GVM7	NUDIX family hydrolase	HVO_1051	NA	NA	NA	NA	0
D4GVM8	Transcription initiation factor IIB (TFIIB)	HVO_1052	2.43503	1.28394	0.000501178	0.0291519	4	81
D4GVN0	Glutamyl-tRNA(Gln) amidotransferase subunit A (Glu-ADT subunit A) (EC 6.3.5.7)	HVO_1054	1.71061	0.774509	0.0643059	0.206528	4
D4GVN7	TrkA domain protein	HVO_1058	1.05311	0.0746532	0.379979	0.554865	4
D4GVP0	START domain protein	HVO_1059	1.14473	0.195003	0.24946	0.425383	4
D4GVP3	Oxidoreductase	HVO_1061	1.14825	0.199434	0.0376154	0.158813	4
D4GVQ1	Mrp-type sodium/proton antiporter system subunit D1	HVO_1066	0.898048	-0.155136	0.124249	0.293943	4
D4GVR1	HGPRTase-like protein 1 (EC 2.4.2.-)	HVO_1072	1.23465	0.304098	0.229947	0.411546	1
D4GVR4	ThiJ/PfpI domain protein	HVO_1073	1.02826	0.0402041	0.651677	0.771299	4
D4GVR6	HNHc domain-containing protein	HVO_1074	NA	NA	NA	NA	0
D4GVR8	HTH domain protein	HVO_1075	0.597046	-0.744086	0.0156818	0.102787	2
D4GVS0	Sugar nucleotidyltransferase (EC 2.7.7.-)	HVO_1076	1.10514	0.144235	0.2532	0.429661	4
D4GVS4	Sulfate adenylyltransferase small subunit-like protein	HVO_1079	0.969219	-0.0451058	0.710559	0.814847	4	312
D4GVS6	Something about silencing protein 10	HVO_1080	1.29544	0.373446	0.0301183	0.147355	3	58
D4GVS8	Glutaredoxin	HVO_1081	NA	NA	NA	NA	0
Q8NKQ2	PyrE-like protein	HVO_1082	1.0586	0.0821605	0.336465	0.517408	4
D4GVT2	Glucose 1-dehydrogenase (GDH) (GlcDH) (EC 1.1.1.47)	HVO_1083	0.778401	-0.361415	0.0233681	0.126769	3
D4GVT3	Adenylosuccinate lyase (EC 4.3.2.2)	HVO_1084	1.1643	0.21946	0.154625	0.326437	4
D4GVT4	phosphoribosylglycinamide formyltransferase 1 (EC 2.1.2.2)	HVO_1085	1.14896	0.200328	0.0515375	0.184867	4	173, 352, 373
D4GW02	UspA domain protein	HVO_1087	1.43346	0.519501	0.00259826	0.0467916	4
D4GW05	Probable bifunctional folylpolyglutamate synthase/dihydropteroate synthase [Includes: Probable folylpolyglutamate synthase (EC 6.3.2.17) (Tetrahydrofolylpolyglutamate synthase) (Tetrahydrofolate synthase); Probable dihydropteroate synthase (DHPS) (EC 2.5.1.15) (Dihydropteroate pyrophosphorylase)]	HVO_1088	1.08764	0.121202	0.375461	0.550502	2
D4GW09	Transcription initiation factor TFE beta subunit	HVO_1090	NA	NA	NA	NA	0
Q9V2V6	Proteasome subunit alpha 1 (20S proteasome alpha subunit 1) (Proteasome core protein PsmA 1) [Cleaved into: Proteasome subunit alpha 1, N-terminally processed]	HVO_1091	1.15293	0.205299	0.033199	0.156469	4
D4GW13	Putative S-adenosylmethionine-dependent methyltransferase (EC 2.1.1.-)	HVO_1093	NA	NA	NA	NA	0
D4GW15	Ribonuclease P protein component 3 (RNase P component 3) (EC 3.1.26.5) (Rpp30)	HVO_1094	NA	NA	NA	NA	0
D4GW17	Putative secreted glycoprotein	HVO_1095	NA	NA	NA	NA	0
D4GW20	Diaminopimelate epimerase (DAP epimerase) (EC 5.1.1.7) (PLP-independent amino acid racemase)	HVO_1097	0.80341	-0.315791	0.103671	0.269339	4
D4GW24	2,3,4,5-tetrahydropyridine-2,6-dicarboxylate N-succinyltransferase (EC 2.3.1.117)	HVO_1099	0.982317	-0.0257394	0.778943	0.856674	4
D4GW26	4-hydroxy-tetrahydrodipicolinate reductase (HTPA reductase) (EC 1.17.1.8)	HVO_1100	0.805774	-0.311553	0.0818424	0.236058	4
D4GW28	4-hydroxy-tetrahydrodipicolinate synthase (HTPA synthase) (EC 4.3.3.7)	HVO_1101	1.02982	0.0423887	0.750273	0.838352	3
D4GW30	DUF88 family protein	HVO_1102	NA	NA	NA	NA	0
D4GW35	MiaB-like tRNA modifying enzyme	HVO_1105	0.938817	-0.0910843	0.400328	0.573384	4	105
D4GW40	Signal recognition particle 19 kDa protein (SRP19)	HVO_1109	NA	NA	NA	NA	0
D4GW42	ABC-type transport system periplasmic substrate-binding protein (Probable substrate cobalamin)	HVO_1110	1.73167	0.792166	0.0319916	0.151925	1
D4GW56	HTH-10 family transcription regulator	HVO_1117	1.17986	0.238612	0.321841	0.50029	1
D4GW62	TIGR04031 family protein	HVO_1120	3.1489	1.65485	0.000116149	0.0152011	4
D4GW66	Fe-coproporphyrin synthase AhbC	HVO_1121	2.92405	1.54797	0.000227372	0.0199044	4
D4GW69	Thioredoxin-disulfide reductase (EC 1.8.1.9)	HVO_1123	1.18511	0.245016	0.0144298	0.101045	4
D4GW72	Cysteine--tRNA ligase (EC 6.1.1.16) (Cysteinyl-tRNA synthetase) (CysRS)	HVO_1125	1.27285	0.348064	0.0683508	0.214939	4	160
D4GW77	Sirohydrochlorin cobaltochelatase (EC 4.99.1.3)	HVO_1128	1.11434	0.15619	0.21554	0.400546	4	43
D4GW79	DUF2185 domain-containing protein	HVO_1129	0.943017	-0.0846437	0.4861	0.651661	4	181
D4GW80	Cupredoxin_1 domain-containing protein	HVO_1130	0.212271	-2.23602	0.002029	0.0410899	1
D4GW82	Methyltransferase activator Trm112	HVO_1131	NA	NA	NA	NA	0
D4GW83	Adenylosuccinate synthetase (AMPSase) (AdSS) (EC 6.3.4.4) (IMP--aspartate ligase)	HVO_1132	1.29146	0.369001	0.00435371	0.0519209	4	138, 166
D4GW85	HTH domain protein	HVO_1133	1.16167	0.216201	0.303418	0.48	2
D4GW86	Transcriptional regulator	HVO_1134	1.0116	0.016638	0.879261	0.923727	4	731
D4GW93	Squalene synthase (EC 2.5.1.21)	HVO_1139	0.937039	-0.0938191	0.671533	0.787205	1
D4GWA5	30S ribosomal protein S3Ae (Ribosomal protein S1e)	HVO_1145	1.07342	0.102221	0.367287	0.542748	4	39, 124
D4GWA8	KEOPS complex Pcc1-like subunit	HVO_1146	NA	NA	NA	NA	0
D4GWB2	30S ribosomal protein S15	HVO_1148	1.12643	0.171756	0.136385	0.301815	4	125
D4GWB4	IS200-type transposase HfIRS11	HVO_1150	1.25834	0.331517	0.0471896	0.181813	3	77
D4GWC7	Type IV pilus biogenesis complex ATPase subunit	HVO_1160	NA	NA	NA	NA	0	299
D4GWC8	Sec-independent protein translocase protein TatAt	HVO_1162	NA	NA	NA	NA	0
D4GWD0	HD family hydrolase	HVO_1164	0.950401	-0.0733911	0.435956	0.607784	4
D4GWD2	CRM domain protein	HVO_1166	NA	NA	NA	NA	0
D4GWR9	Putative glycosyltransferase, type 1 (EC 2.4.-.-)	HVO_1168	0.957661	-0.062413	0.775659	0.855759	1
D4GWS1	Glycine-rich protein	HVO_1170	1.43588	0.521934	0.00319859	0.0478417	4
D4GWS3	GalE family epimerase/dehydratase	HVO_1172	1.21757	0.284006	0.0138468	0.0989473	4
D4GWS4	tRNA (cytidine(56)-2'-O)-methyltransferase (EC 2.1.1.206) (tRNA ribose 2'-O-methyltransferase aTrm56)	HVO_1173	0.961397	-0.0567955	0.686385	0.796724	4
D4GWS5	Transcription factor E (TFE) (TFIIE subunit alpha homolog) (Transcription initiation factor TFIIE)	HVO_1174	1.29477	0.372701	0.0148818	0.101524	3
D4GWS7	Lipoprotein	HVO_1176	1.15863	0.212418	0.0369917	0.158813	4
D4GWT4	PhoU domain protein	HVO_1181	0.995768	-0.00611865	0.938343	0.962239	4
D4GWU2	START domain protein	HVO_1187	1.18642	0.24661	0.0245784	0.129818	4
D4GWU7	Aldehyde dehydrogenase (EC 1.2.1.3)	HVO_1189	1.37638	0.460879	0.00427081	0.0519209	4	91, 301, 245, 503
D4GWU8	HTH-10 family transcription regulator	HVO_1190	NA	NA	NA	NA	0
D4GWW0	UspA domain protein	HVO_1198	1.23221	0.301243	0.30456	0.480957	3
D4GWW2	Acyl-CoA dehydrogenase (EC 1.3.8.-)	HVO_1199	NA	NA	NA	NA	0
D4GWX9	HTH domain protein	HVO_1209	1.21441	0.280256	0.259582	0.435663	1
D4GWY5	KaiC-type circadian clock protein CirA	HVO_1212	1.15916	0.213077	0.0930582	0.255057	4	145
D4GX08	DUF5059 domain / halocyanin domain protein	HVO_1228	0.930866	-0.103354	0.407925	0.581086	4
D4GX25	(6-4)DNA photolyase (EC 4.1.99.13)	HVO_1234	NA	NA	NA	NA	0
D4GX27	Creatininase domain protein	HVO_1235	0.895022	-0.160005	0.16473	0.339512	3
D4GX33	Putative oxidoreductase (Aldo-keto reductase family protein) (EC 1.1.1.-)	HVO_1238	0.87855	-0.186804	0.102074	0.267179	4
D4GX36	Tat (Twin-arginine translocation) pathway signal sequence domain-containing protein	HVO_1240	1.66626	0.736612	0.045394	0.18063	2
D4GX39	SCO1/SenC/PrrC family protein	HVO_1241	NA	NA	NA	NA	0
D4GX43	Tat pathway signal protein	HVO_1242	NA	NA	NA	NA	0
D4GX47	Thioredoxin domain protein	HVO_1245	1.51524	0.599549	0.0620709	0.203088	1
D4GX51	DUF1918 family protein	HVO_1248	1.11123	0.152157	0.490689	0.655295	3	8, 5
D4GX52	DUF54 family protein	HVO_1249	1.04452	0.0628459	0.77417	0.855759	1
D4GX53	Redoxin domain protein	HVO_1250	0.841071	-0.2497	0.132604	0.298774	4	183
D4GX65	AAA-type ATPase (MoxR subfamily)	HVO_1257	NA	NA	NA	NA	0
D4GX67	DUF3618 domain-containing protein	HVO_1258	NA	NA	NA	NA	0
D4GX70	von Willebrand factor type A domain protein	HVO_1260	0.948507	-0.0762696	0.728704	0.827497	1
D4GX72	BatA domain-containing protein	HVO_1261	1.12998	0.176298	0.356991	0.53557	4
D4GX79	DUF304 domain protein	HVO_1264	1.02623	0.0373581	0.809189	0.87886	3
D4GX81	Aminotransferase (EC 2.6.1.-)	HVO_1266	0.831601	-0.266036	0.279247	0.456118	1
D4GX84	DUF4123 domain-containing protein	HVO_1268	1.04247	0.0600053	0.783964	0.860388	1
D4GX88	Receiver box response regulator	HVO_1271	NA	NA	NA	NA	0
D4GX92	Inosine-5'-monophosphate dehydrogenase (IMP dehydrogenase) (IMPD) (IMPDH) (EC 1.1.1.205)	HVO_1273	1.03841	0.0543821	0.489428	0.655282	4	14, 103
D4GXB2	Oxidoreductase (EC 1.1.1.-)	HVO_1283	NA	NA	NA	NA	0
D4GXB4	GTP cyclohydrolase III (EC 3.5.4.29)	HVO_1284	0.996359	-0.00526187	0.947238	0.966645	4
D4GXB9	Protein deglycase PfpI (EC 3.5.1.124)	HVO_1287	NA	NA	NA	NA	0
D4GXC5	Uncharacterized protein HVO_1289	HVO_1289	0.914338	-0.1292	0.192083	0.374508	4
D4GXC7	UPF0173 metal-dependent hydrolase HVO_1290	HVO_1290	NA	NA	NA	NA	0
D4GXD0	Fumarylacetoacetase family protein	HVO_1291	NA	NA	NA	NA	0
P17736	Histidinol-phosphate aminotransferase (EC 2.6.1.9) (Imidazole acetol-phosphate transaminase)	HVO_1295	1.30272	0.381529	0.157273	0.330653	1	345
D4GXE3	Cro/C1 family transcription regulator	HVO_1299	1.3176	0.397916	0.104304	0.270313	4	114, 15, 48
D4GXE4	Triosephosphate isomerase (TIM) (TPI) (EC 5.3.1.1) (Triose-phosphate isomerase)	HVO_1300	1.02233	0.0318598	0.696057	0.80173	4
D4GXE5	DNA helicase (EC 3.6.4.12)	HVO_1301	0.987811	-0.0176929	0.935118	0.962239	1
D4GXE9	Pyruvate--ferredoxin oxidoreductase beta subunit (EC 1.2.7.1)	HVO_1304	1.30452	0.38352	0.00254755	0.0467916	4	91, 66, 310, 278, 162
D4GXF1	Pyruvate--ferredoxin oxidoreductase alpha subunit (EC 1.2.7.1)	HVO_1305	1.15754	0.211065	0.055525	0.190557	4	27, 63
D4GXF2	Chorismate synthase (CS) (EC 4.2.3.5) (5-enolpyruvylshikimate-3-phosphate phospholyase)	HVO_1306	0.964096	-0.0527513	0.62011	0.746457	4	94
D4GXF5	3-phosphoshikimate 1-carboxyvinyltransferase (EC 2.5.1.19) (5-enolpyruvylshikimate-3-phosphate synthase) (EPSP synthase) (EPSPS)	HVO_1308	1.09591	0.132127	0.274331	0.452321	4
D4GXF6	Peptidase M24 family protein	HVO_1309	0.931142	-0.102927	0.642987	0.765879	1
D4GXG7	5'-nucleotidase SurE (EC 3.1.3.5) (Nucleoside 5'-monophosphate phosphohydrolase)	HVO_1314	NA	NA	NA	NA	0
D4GXG8	Inner membrane protein	HVO_1316	NA	NA	NA	NA	0
D4GXI0	Chorismate mutase (EC 5.4.99.5)	HVO_1322	1.36697	0.450984	0.114303	0.282919	1
D4GXI3	Shikimate kinase (SK) (EC 2.7.1.71)	HVO_1323	NA	NA	NA	NA	0
D4GXI4	DUF4352 domain-containing protein	HVO_1324	NA	NA	NA	NA	0
D4GXI7	AAA-type ATPase (CDC48 subfamily)	HVO_1327	1.00039	0.000567535	0.995415	0.998276	4
D4GXK1	ATP-dependent DNA helicase (EC 3.6.4.12)	HVO_1333	0.792871	-0.334842	0.0176904	0.109597	4
D4GXK9	Rpa-associated protein	HVO_1337	1.10206	0.140204	0.170715	0.345394	4
D4GXL0	Replication protein A	HVO_1338	1.07236	0.100789	0.497605	0.661158	4
D4GXL2	RTX toxin	HVO_1339	1.06023	0.0843801	0.601573	0.733864	4
D4GXL3	Putative glycosyltransferase, type 1 (EC 2.4.-.-)	HVO_1340	0.889761	-0.16851	0.130702	0.297489	4
D4GXL8	Thioredoxin	HVO_1342	1.36334	0.44715	0.0316543	0.151334	2
D4GXM1	Ribosome maturation protein Sdo1	HVO_1344	1.16412	0.21924	0.0795635	0.232042	3
D4GXM7	Probable cyclic pyranopterin monophosphate synthase (EC 4.6.1.17) (Molybdenum cofactor biosynthesis protein C)	HVO_1347	1.04867	0.0685622	0.630066	0.757074	4	150
D4GXM8	Bifunctional NAD(P)H-hydrate repair enzyme (Nicotinamide nucleotide repair protein) [Includes: ADP-dependent (S)-NAD(P)H-hydrate dehydratase (EC 4.2.1.136) (ADP-dependent NAD(P)HX dehydratase); NAD(P)H-hydrate epimerase (EC 5.1.99.6)]	HVO_1348	1.18608	0.246202	0.309405	0.486407	1
D4GXP2	Sensor box histidine kinase (EC 2.7.13.3)	HVO_1356	1.1817	0.240863	0.141813	0.309975	2
D4GXQ1	TrmB family transcription regulator	HVO_1360	NA	NA	NA	NA	0
D4GXR6	Beta-lactamase domain protein	HVO_1368	1.21418	0.279977	0.0506974	0.184792	4
D4GXR8	DUF124 family protein	HVO_1369	NA	NA	NA	NA	0
D4GXR9	Gamma-glutamyl phosphate reductase (GPR) (EC 1.2.1.41) (Glutamate-5-semialdehyde dehydrogenase) (Glutamyl-gamma-semialdehyde dehydrogenase) (GSA dehydrogenase)	HVO_1370	0.934778	-0.0973045	0.473312	0.641036	2
D4GXS3	Pyrroline-5-carboxylate reductase (P5C reductase) (P5CR) (EC 1.5.1.2) (PCA reductase)	HVO_1372	0.928952	-0.106325	0.569238	0.706025	2
D4GXS7	Acyl-CoA synthetase (EC 6.2.1.-)	HVO_1374	0.977615	-0.0326622	0.715298	0.817595	4	524
D4GXS9	2-succinylbenzoate--CoA ligase (EC 6.2.1.26) (o-succinylbenzoyl-CoA synthetase) (OSB-CoA synthetase)	HVO_1375	1.04447	0.062773	0.521163	0.676581	4
D4GXT1	Methylmalonyl-CoA epimerase (EC 5.1.99.1)	HVO_1376	NA	NA	NA	NA	0
D4GXT9	Methylmalonyl-CoA mutase subunit A (EC 5.4.99.2)	HVO_1380	NA	NA	NA	NA	0
D4GXU3	Nascent polypeptide-associated complex protein	HVO_1382	1.04359	0.0615577	0.778605	0.856674	1
D4GXU5	tRNA (Adenine-N(1))-methyltransferase TrmI (EC 2.1.1.219)	HVO_1383	0.996085	-0.00565887	0.956729	0.970635	4
D4GXU9	Transcription factor S (Transcription elongation factor IIS/RNA polymerase subunit homolog)	HVO_1385	2.4814	1.31115	0.170635	0.345394	4	79
D4GXV4	Putative S-adenosylmethionine-dependent methyltransferase (EC 2.1.1.-)	HVO_1389	1.38881	0.473847	0.0636966	0.206117	4
D4GXV8	Bis(5'-nucleosyl)-tetraphosphatase [asymmetrical] (Diadenosine 5',5'''-P1,P4-tetraphosphate asymmetrical hydrolase)	HVO_1391	0.858164	-0.220675	0.0290947	0.145058	4
D4GXW0	30S ribosomal protein S10	HVO_1392	0.96572	-0.050323	0.736539	0.832782	4
D4GXW2	Lipoyl-binding domain-containing protein	HVO_1393	0.923412	-0.114954	0.367441	0.542748	3
D4GXW6	M20 family amidohydrolase	HVO_1395	1.29586	0.373907	0.00437044	0.0519209	4
D4GXW9	FAD-dependent oxidoreductase	HVO_1396	1.09944	0.136766	0.189211	0.370982	3	425
D4GXX2	ABC-type transport system ATP-binding protein (Probable substrate sugar)	HVO_1400	0.888196	-0.17105	0.0955969	0.257964	4
D4GXX3	ABC-type transport system periplasmic substrate-binding protein (Probable substrate sugar)	HVO_1401	0.912428	-0.132217	0.210265	0.395949	4	81
D4GXX4	Phosphohexomutase (Phosphoglucomutase / phosphomannomutase) (EC 5.4.2.-)	HVO_1402	1.27025	0.34511	0.0308073	0.148976	3
D4GXX5	acylphosphatase (EC 3.6.1.7)	HVO_1403	NA	NA	NA	NA	0
D4GXZ1	SRPBCC family protein	HVO_1411	NA	NA	NA	NA	0	141
D4GXZ3	Phosphomevalonate decarboxylase (PMD) (EC 4.1.1.99) (Mevalonate monophosphate decarboxylase)	HVO_1412	1.10877	0.148963	0.0871498	0.245285	4
D4GXZ5	Putative NADH dehydrogenase	HVO_1413	1.04658	0.0656825	0.56134	0.700504	4
D4GY11	PhiH1 repressor-like protein	HVO_1423	NA	NA	NA	NA	0
D4GY13	Ras modification protein ERF4	HVO_1424	1.36801	0.452079	0.0488268	0.183891	2
D4GY14	DUF4241 domain-containing protein	HVO_1425	1.85596	0.892162	0.000170747	0.0178772	4	138
D4GY37	YneT family protein	HVO_1438	NA	NA	NA	NA	0
D4GY40	Cell division initiation protein	HVO_1440	NA	NA	NA	NA	0
D4GY47	ABC-type transport system ATP-binding protein	HVO_1443	NA	NA	NA	NA	0
D4GY69	Glutamate dehydrogenase	HVO_1453	1.146	0.196604	0.263077	0.438601	4
D4GY71	Aspartate carbamoyltransferase (EC 2.1.3.2) (Aspartate transcarbamylase) (ATCase)	HVO_1454	1.26613	0.340426	0.0712742	0.219011	4
D4GY73	Aspartate carbamoyltransferase regulatory chain	HVO_1455	1.22176	0.288963	0.0823838	0.236317	2
D4GY76	Glycoside hydrolase domain protein	HVO_1457	1.33574	0.417639	0.101241	0.267179	3
D4GY81	ThuA family protein	HVO_1459	1.05719	0.080237	0.3286	0.50744	4
D4GY93	1,4-dihydroxy-2-naphthoyl-CoA synthase (DHNA-CoA synthase) (EC 4.1.3.36)	HVO_1465	1.14195	0.191501	0.0541524	0.18774	4	293
D4GY97	GPDPase_memb domain-containing protein	HVO_1467	NA	NA	NA	NA	0
D4GYA1	2-succinyl-5-enolpyruvyl-6-hydroxy-3-cyclohexene-1-carboxylate synthase (SEPHCHC synthase) (EC 2.2.1.9) (Menaquinone biosynthesis protein MenD)	HVO_1469	0.950035	-0.0739479	0.736466	0.832782	1
D4GYA5	YuiH family molybdopterin-binding domain protein	HVO_1471	NA	NA	NA	NA	0
D4GYA6	Cell surface protein	HVO_1472	1.232	0.300998	0.233578	0.413894	1
D4GYA8	UPF0058 family protein	HVO_1473	0.886866	-0.173212	0.24312	0.420618	2
D4GYB5	Transcription initiation factor IIB (TFIIB)	HVO_1478	1.05078	0.0714635	0.346191	0.52607	4	95
D4GYC1	UspA domain protein	HVO_1481	0.716689	-0.480581	0.365249	0.542434	4
D4GYC3	Ferredoxin (2Fe-2S)	HVO_1482	NA	NA	NA	NA	0	84
D4GYD0	Ferritin domain protein	HVO_1485	NA	NA	NA	NA	0
D4GYD1	MOSC domain protein	HVO_1486	0.991603	-0.0121656	0.942483	0.964594	2
D4GYD3	Galactokinase (EC 2.7.1.6)	HVO_1487	1.00795	0.0114297	0.932339	0.960787	2
D4GYD4	D-gluconate dehydratase (EC 4.2.1.39)	HVO_1488	1.16377	0.218802	0.0259968	0.133425	4	217, 30, 196, 146
D4GYD7	HAD superfamily hydrolase	HVO_1491	1.12879	0.17478	0.448458	0.61781	1
D4GYD8	Mediator complex subunit 17	HVO_1492	1.11657	0.15908	0.214092	0.399562	4	107, 134
D4GYD9	CopG family transcriptional regulator	HVO_1493	0.97028	-0.0435271	0.841798	0.900268	1
D4GYE0	Fructose-bisphosphate aldolase class 2 (FBP aldolase) (FBPA) (EC 4.1.2.13) (Fructose-1,6-bisphosphate aldolase) (Fructose-bisphosphate aldolase class II)	HVO_1494	0.999728	-0.000392848	0.998214	0.999168	3
D4GYE1	PTS system fructose-specific EIIB component (EC 2.7.1.202) (EIIB-Fru) (Fructose-specific phosphotransferase enzyme IIB component)	HVO_1495	0.95536	-0.0658836	0.555743	0.696842	3	79
D4GYE2	Phosphoenolpyruvate-protein phosphotransferase (EC 2.7.3.9) (Phosphotransferase system, enzyme I)	HVO_1496	1.04907	0.069106	0.531176	0.681546	4
D4GYE8	3-isopropylmalate dehydrogenase (EC 1.1.1.85)	HVO_1502	1.0837	0.115959	0.494707	0.65914	3
D4GYE9	3-isopropylmalate dehydratase (EC 4.2.1.33)	HVO_1503	1.75371	0.810412	0.0450501	0.18063	4	193
Q7ZAG7	3-isopropylmalate dehydratase large subunit (EC 4.2.1.33) (Alpha-IPM isomerase) (IPMI) (Isopropylmalate isomerase)	HVO_1504	1.14525	0.195666	0.0611788	0.200797	4	163
D4GYF2	Ketol-acid reductoisomerase (NADP(+)) (KARI) (EC 1.1.1.86) (Acetohydroxy-acid isomeroreductase) (AHIR) (Alpha-keto-beta-hydroxylacyl reductoisomerase)	HVO_1506	0.944074	-0.0830284	0.34944	0.529393	4
D4GYF3	Acetolactate synthase small subunit (EC 2.2.1.6)	HVO_1507	1.00423	0.00609625	0.952474	0.967255	4	129
D4GYF4	Acetolactate synthase (EC 2.2.1.6)	HVO_1508	1.03984	0.0563605	0.548997	0.692486	4	229
D4GYF6	2-isopropylmalate synthase (EC 2.3.3.13)	HVO_1510	1.13873	0.187431	0.161355	0.335809	4
D4GYF9	Beta-lactamase domain protein	HVO_1513	1.02397	0.0341793	0.875265	0.923479	1
D4GYG5	Hexuronic acid methyltransferase AglP (EC 2.1.1.-) (Archaeal glycosylation protein P)	HVO_1522	1.29178	0.369359	0.166684	0.342865	1
D4GYG6	Archaeal glycosylation protein Q	HVO_1523	1.43761	0.52367	0.00427957	0.0519209	4
D4GYG7	Glycosyltransferase AglE (EC 2.4.1.-) (Archaeal glycosylation protein E)	HVO_1523A	1.039	0.0551994	0.689683	0.798781	2
D4GYH1	UTP--glucose-1-phosphate uridylyltransferase AglF (EC 2.7.7.9) (Archaeal glycosylation protein F)	HVO_1527	1.07016	0.0978242	0.265772	0.44239	4	21
D4GYH2	Glycosyltransferase AglI (EC 2.4.1.-) (Archaeal glycosylation protein I)	HVO_1528	NA	NA	NA	NA	0
D4GYH3	Glucosyl-dolichyl phosphate glucuronosyltransferase (EC 2.4.1.356) (Archaeal glycosylation protein G) (Glycosyltransferase AglG)	HVO_1529	1.20694	0.271359	0.0404851	0.166881	4	165, 217
D4GYH4	Dolichyl-monophosphooligosaccharide--protein glycotransferase AglB (EC 2.4.99.21) (Archaeal glycosylation protein B) (Dolichyl-phosphooligosaccharide-protein glycotransferase) (Oligosaccharyl transferase) (OST) (OTase) (Oligosaccharyl transferase AglB)	HVO_1530	0.820014	-0.28628	0.0537457	0.187636	4
D4GYH5	UDP-glucose 6-dehydrogenase AglM (UDP-Glc dehydrogenase) (UDP-GlcDH) (UDPGDH) (EC 1.1.1.22) (Archaeal glycosylation protein M)	HVO_1531	1.50906	0.593652	0.0362975	0.158813	2
D4GYH8	Putative S-adenosylmethionine-dependent methyltransferase (EC 2.1.1.-)	HVO_1534	1.81565	0.860483	0.0973804	0.260125	3	13
D4GYI1	Orc1-type DNA replication protein	HVO_1537	1.18677	0.247046	0.019462	0.114476	4
D4GYI2	Anaerobic glycerol-3-phosphate dehydrogenase subunit A1 (G-3-P dehydrogenase A1) (G3PDH A1) (EC 1.1.5.3)	HVO_1538	1.11922	0.162496	0.0894885	0.247869	4	35, 102, 377, 131, 494
D4GYI3	Glycerol-3-phosphate dehydrogenase subunit B (EC 1.1.5.3)	HVO_1539	1.14358	0.193552	0.0395804	0.163797	4
D4GYI4	Glycerol-3-phosphate dehydrogenase subunit C (EC 1.1.5.3)	HVO_1540	1.18244	0.241764	0.0229981	0.126068	4	123, 166, 220
D4GYI5	Glycerol kinase (EC 2.7.1.30) (ATP:glycerol 3-phosphotransferase) (Glycerokinase)	HVO_1541	0.881994	-0.181159	0.120967	0.290895	4	153
D4GYI6	Permease	HVO_1542	NA	NA	NA	NA	0
D4GYI8	phosphoenolpyruvate--glycerone phosphotransferase (EC 2.7.1.121)	HVO_1544	0.836043	-0.258351	0.123084	0.293943	4
D4GYI9	Phosphoenolpyruvate--dihydroxyacetone phosphotransferase subunit DhaL (EC 2.7.1.121)	HVO_1545	1.61101	0.687961	0.0775165	0.229066	3	175
D4GYJ0	Phosphoenolpyruvate--dihydroxyacetone phosphotransferase subunit DhaK (EC 2.7.1.121)	HVO_1546	1.38162	0.466362	0.00305978	0.0478417	4	158
D4GYJ1	Isoleucine--tRNA ligase (EC 6.1.1.5) (Isoleucyl-tRNA synthetase) (IleRS)	HVO_1547	1.02465	0.0351254	0.649049	0.771107	4	732, 118, 175, 104
D4GYY6	Phosphoribosylformylglycinamidine cyclo-ligase (EC 6.3.3.1) (AIR synthase) (AIRS) (Phosphoribosyl-aminoimidazole synthetase)	HVO_1557	0.917095	-0.124856	0.187521	0.3685	4
D4GYY8	HTH/CBS domain protein	HVO_1559	1.47493	0.560648	0.0721669	0.219011	1
D4GYY9	UPF0212 protein HVO_1560	HVO_1560	NA	NA	NA	NA	0
D4GYZ1	Proteasome subunit beta (EC 3.4.25.1) (20S proteasome beta subunit) (Proteasome core protein PsmB)	HVO_1562	1.04655	0.0656408	0.509672	0.670384	4
D4GYZ2	Secreted protein	HVO_1563	1.13687	0.185062	0.128269	0.294513	4
D4GYZ4	DNA ligase (EC 6.5.1.1) (Polydeoxyribonucleotide synthase [ATP])	HVO_1565	1.02114	0.0301783	0.835747	0.895627	2
D4GYZ7	Alpha/beta hydrolase fold protein	HVO_1568	0.996936	-0.00442769	0.981825	0.988447	2
D4GYZ9	Type 2 DNA topoisomerase 6 subunit A (EC 5.6.2.2) (Type II DNA topoisomerase VI subunit A)	HVO_1570	0.981972	-0.0262468	0.789088	0.863297	4	153
D4GZ00	Type 2 DNA topoisomerase 6 subunit B (EC 5.6.2.2) (Type II DNA topoisomerase VI subunit B) (TopoVI-B)	HVO_1571	1.08567	0.118586	0.179896	0.357942	4	33, 226, 172
D4GZ01	DNA gyrase subunit B (EC 5.6.2.2)	HVO_1572	1.06433	0.089943	0.473387	0.641036	4	454
D4GZ02	DNA gyrase subunit A (EC 5.6.2.2)	HVO_1573	0.988935	-0.0160517	0.879614	0.923727	4	315
D4GZ03	NUDIX family hydrolase	HVO_1574	1.47332	0.559075	0.011699	0.0894081	2
D4GZ04	arginase (EC 3.5.3.1)	HVO_1575	0.840207	-0.251183	0.125438	0.293943	2
D4GZ05	GalE family epimerase/dehydratase	HVO_1576	0.998927	-0.00154844	0.994312	0.998125	1
D4GZ06	DUF293 domain protein	HVO_1577	1.15024	0.201939	0.055984	0.190557	4	144
D4GZ07	Putative NADH dehydrogenase	HVO_1578	1.19058	0.251668	0.0342405	0.157236	4
D4GZ13	GNAT family acetyltransferase (EC 2.3.1.-)	HVO_1584	0.856831	-0.222917	0.245251	0.422018	3
D4GZ14	Acyl-CoA synthetase (EC 6.2.1.-)	HVO_1585	1.17897	0.237528	0.0891779	0.247664	3	634
Q1XBW0	Cupin 2 barrel domain protein	HVO_1588	NA	NA	NA	NA	0
Q1XBW1	Chaperone protein DnaJ	HVO_1589	1.13801	0.18651	0.125746	0.293943	4	60, 30, 380, 77
Q1XBW2	Chaperone protein DnaK (HSP70) (Heat shock 70 kDa protein) (Heat shock protein 70)	HVO_1590	1.10231	0.140536	0.18403	0.364923	4	278, 501, 128, 576, 388
Q1XBW3	Protein GrpE (HSP-70 cofactor)	HVO_1592	1.02776	0.0395084	0.661977	0.779629	4	113
D4GZ23	tRNA/rRNA cytosine-C5-methylase (EC 2.1.1.-)	HVO_1594	1.22556	0.29344	0.0939772	0.256235	2	35
D4GZ27	DNA helicase (EC 3.6.4.12)	HVO_1598	NA	NA	NA	NA	0
D4GZ30	ABC-type transport system ATP-binding protein (Probable substrate nitrate/sulfonate/bicarbonate)	HVO_1601	NA	NA	NA	NA	0
D4GZ33	Aminotransferase (EC 2.6.1.-)	HVO_1604	1.25354	0.326005	0.206037	0.390823	1
D4GZ37	GTP-binding protein	HVO_1608	1.31192	0.391676	0.0913951	0.251817	3
D4GZ38	DUF4349 domain protein	HVO_1609	NA	NA	NA	NA	0
D4GZ40	DUF2088 domain-containing protein	HVO_1611	NA	NA	NA	NA	0	49
D4GZ43	DUF3194 domain-containing protein	HVO_1614	NA	NA	NA	NA	0
D4GZ45	UPF0361 family protein	HVO_1616	NA	NA	NA	NA	0
D4GZ48	RHH_1 domain-containing protein	HVO_1619	0.838572	-0.253994	0.561066	0.700504	2
D4GZ53	DUF362 domain-containing protein	HVO_1623	1.56343	0.644711	0.0525053	0.18572	1
D4GZ54	t-SNARE coiled-coil homology domain-containing protein	HVO_1625	1.04235	0.0598443	0.606627	0.737675	4
D4GZ55	Metal-dependent hydrolase domain protein	HVO_1626	1.16884	0.225076	0.345322	0.525512	1
D4GZ58	PD-(D/E)XK nuclease family protein	HVO_1629	0.951823	-0.0712344	0.745594	0.837593	1
D4GZ60	2-(3-amino-3-carboxypropyl)histidine synthase (EC 2.5.1.108)	HVO_1631	1.16629	0.221928	0.082069	0.236061	4
D4GZ61	Alpha/beta hydrolase fold protein	HVO_1632	1.22815	0.296485	0.238978	0.418378	1
D4GZ66	Peptidyl-prolyl cis-trans isomerase (EC 5.2.1.8)	HVO_1637	1.15647	0.209728	0.0715712	0.219011	4
D4GZ77	S-adenosylmethionine synthase (AdoMet synthase) (EC 2.5.1.6) (Methionine adenosyltransferase)	HVO_1649	1.41656	0.502393	0.0750962	0.223836	2
D4GZ78	Polyphosphate kinase (EC 2.7.4.1) (ATP-polyphosphate phosphotransferase) (Polyphosphoric acid kinase)	HVO_1650	0.893363	-0.162681	0.0701736	0.218666	4
D4GZL9	Cysteine synthase (EC 2.5.1.47)	HVO_1654	1.0753	0.104738	0.532705	0.681836	2
D4GZM0	Thioredoxin	HVO_1655	1.57783	0.657939	0.0500674	0.183932	1	74
D4GZM1	YyaL family protein	HVO_1656	1.41335	0.499122	0.0920455	0.252944	3
D4GZM2	Phosphoribosylamine--glycine ligase (EC 6.3.4.13) (GARS) (Glycinamide ribonucleotide synthetase) (Phosphoribosylglycinamide synthetase)	HVO_1657	1.58675	0.666072	0.0508311	0.184792	4
D4GZM5	Diadenylate cyclase (DAC) (EC 2.7.7.85) (Cyclic-di-AMP synthase) (c-di-AMP synthase)	HVO_1660	NA	NA	NA	NA	0
D4GZN0	Phosphopantetheine adenylyltransferase (EC 2.7.7.3) (Dephospho-CoA pyrophosphorylase) (Pantetheine-phosphate adenylyltransferase) (PPAT)	HVO_1666	1.07951	0.110372	0.620265	0.746457	1	114
D4GZN1	TrmB family transcription regulator	HVO_1667	1.09931	0.136598	0.539755	0.685545	2
D4GZN2	Glutamate--cysteine ligase (EC 6.3.2.2) (Gamma-glutamylcysteine synthetase) (GCS) (Gamma-GCS)	HVO_1668	0.928679	-0.106748	0.631256	0.757074	1
D4GZN4	rRNA/tRNA 2'-O-methyltransferase complex protein Nop5	HVO_1670	0.933825	-0.0987762	0.655897	0.77421	1
D4GZN7	Lipoprotein	HVO_1673	1.14925	0.200696	0.0306456	0.148976	4
Q9YGA5	Transcription initiation factor IIB 2 (TFIIB 2)	HVO_1676	1.86301	0.897637	0.000168576	0.0178772	4	15
D4GZP1	Small CPxCG-related zinc finger protein	HVO_1677	NA	NA	NA	NA	0
D4GZP2	Translation initiation factor aIF-2 beta subunit	HVO_1678	0.808836	-0.306081	0.227657	0.410675	1
D4GZP5	DNA N-glycosylase (EC 3.2.2.-)	HVO_1681	NA	NA	NA	NA	0
D4GZP7	4-alpha-glucanotransferase (EC 2.4.1.25) (Amylomaltase) (Disproportionating enzyme)	HVO_1683	0.951579	-0.0716048	0.589205	0.724058	2
D4GZP8	Threonine--tRNA ligase (EC 6.1.1.3) (Threonyl-tRNA synthetase) (ThrRS)	HVO_1684	1.15397	0.206607	0.0472694	0.181813	4	470, 555, 155
D4GZP9	Alpha/beta hydrolase fold protein	HVO_1685	1.29624	0.374327	0.0429983	0.175172	2	30
D4H035	DHH/RecJ family phosphoesterase	HVO_1690	2.62293	1.39118	0.000349794	0.024708	3
D4H036	PRC domain protein	HVO_1691	0.990539	-0.0137143	0.949672	0.966645	1
D4H037	Iron-sulfur protein (4Fe-4S) / DUF162 domain protein	HVO_1692	1.11239	0.153667	0.106396	0.274377	4	100
D4H038	DUF162 domain protein	HVO_1693	1.27514	0.350653	0.00428358	0.0519209	4
D4H039	Divalent metal cation transporter	HVO_1694	1.26066	0.334185	0.197849	0.382191	1
D4H042	FAD-dependent oxidoreductase (GlcD/DLD_GlcF/GlpC domain fusion protein)	HVO_1697	1.24213	0.312814	0.0410159	0.168406	4	177
D4H044	Aminotransferase (EC 2.6.1.-)	HVO_1699	0.954478	-0.0672165	0.615946	0.742968	4	172
D4H046	DUF123 domain protein	HVO_1701	0.875478	-0.191857	0.217479	0.400881	3
D4H048	Putative DEAD/DEAH box helicase (EC 3.6.4.-)	HVO_1703	0.937003	-0.0938745	0.417459	0.592248	4
D4H050	ABC-type transport system periplasmic substrate-binding protein	HVO_1705	0.758318	-0.399125	0.0637842	0.206117	4
D4H052	ABC-type transport system ATP-binding protein	HVO_1707	1.0013	0.00187745	0.981838	0.988447	4
D4H055	Glycoside hydrolase domain protein	HVO_1710	0.904313	-0.145106	0.127566	0.294513	4
D4H056	Putative glucoamylase (EC 3.2.1.3)	HVO_1711	0.991021	-0.0130125	0.879139	0.923727	4
D4H061	7-cyano-7-deazaguanine synthase (EC 6.3.4.20) (7-cyano-7-carbaguanine synthase) (Archaeosine biosynthesis protein QueC) (PreQ(0) synthase)	HVO_1716	1.06154	0.0861531	0.365977	0.542745	4
D4H063	6-carboxy-5,6,7,8-tetrahydropterin synthase (EC 4.1.2.50)	HVO_1718	1.43342	0.519463	0.0373788	0.158813	4
D4H067	Putative DNA helicase Rad25 (EC 3.6.4.12)	HVO_1723	1.18975	0.25066	0.0189045	0.113753	4
D4H069	ORC1-type DNA replication protein	HVO_1725	0.711627	-0.490807	0.112485	0.281319	3
D4H070	HTH domain protein	HVO_1726	1.15026	0.20196	0.389497	0.561932	1
D4H071	TATA-box-binding protein 2 (Box A-binding protein 2) (BAP 2) (TATA sequence-binding protein 2) (TBP 2) (TATA-box factor 2)	HVO_1727	0.927697	-0.108274	0.438866	0.609406	4
D4H073	DUF402 domain-containing protein	HVO_1734	0.710301	-0.493497	0.0211713	0.121301	2
D4H074	SWIM zinc finger domain protein	HVO_1735	0.962072	-0.0557837	0.673652	0.787784	2
D4H079	DUF1330 domain-containing protein	HVO_1740	NA	NA	NA	NA	0
D4H080	C2H2-type domain-containing protein	HVO_1741	0.808285	-0.307063	0.135609	0.301815	2
D4H083	Putative DEAD/DEAH box helicase (EC 3.6.4.-)	HVO_1744	NA	NA	NA	NA	0
D4H084	VWA domain-containing protein	HVO_1745	0.941524	-0.0869299	0.693647	0.800605	1
D4H088	S-layer glycoprotein	HVO_1749	NA	NA	NA	NA	0
D4H090	P-type transport ATPase (Probable substrate copper/metal cation)	HVO_1751	0.774391	-0.368866	0.167079	0.343003	1
D4GS78	HMA domain protein	HVO_1753	NA	NA	NA	NA	0
D4GS80	Small CPxCG-related zinc finger protein	HVO_1755	NA	NA	NA	NA	0
D4GS83	Oxidoreductase	HVO_1758	NA	NA	NA	NA	0
D4GSA2	Catalase-peroxidase (CP) (EC 1.11.1.21) (Peroxidase/catalase)	HVO_1778	0.941944	-0.086286	0.275207	0.452342	4	392
D4GSA8	DUF222 domain-containing protein	HVO_1783	1.18527	0.245213	0.108376	0.277983	4	91
D4GSB2	Putative sulfite/nitrite reductase (Ferredoxin)	HVO_1788	1.0298	0.0423703	0.711688	0.815249	4	284, 274
D4GSB6	Lrp/AsnC family transcription regulator	HVO_1792	NA	NA	NA	NA	0
D4GSC3	Digeranylgeranylglycerophospholipid reductase (DGGGPL reductase) (EC 1.3.7.11) (2,3-bis-O-geranylgeranylglyceryl phosphate reductase) (Geranylgeranyl reductase) (GGR)	HVO_1799	1.17035	0.226941	0.0511571	0.184867	4	393
D4GSC7	AMMECR1 domain protein	HVO_1803	1.48433	0.569811	0.0417357	0.170692	2
D4GSC8	Nicotinate phosphoribosyltransferase (EC 6.3.4.21)	HVO_1804	1.13519	0.182936	0.086713	0.245285	4
D4GSD8	Peptidase M23 family protein	HVO_1814	1.01177	0.016875	0.826758	0.888722	4
D4GSE0	Dihydroorotase (DHOase) (EC 3.5.2.3)	HVO_1816	1.19792	0.260532	0.0590569	0.19478	4
D4GSS7	Tail assembly chaperone	HVO_1819	NA	NA	NA	NA	0
D4GSS8	UspA domain protein	HVO_1820	NA	NA	NA	NA	0
D4GST2	DHH/RecJ family phosphoesterase	HVO_1824	0.870795	-0.199596	0.0371461	0.158813	4	282
D4GST3	Rieske domain-containing protein	HVO_1825	0.860278	-0.217125	0.222839	0.404957	4
D4GST4	Pyridoxamine 5'-phosphate oxidase family protein	HVO_1826	0.980598	-0.0282665	0.886016	0.927659	3
D4GST5	30S ribosomal protein S6e	HVO_1827	1.15071	0.202523	0.0655153	0.208049	4
D4GST7	Aminopeptidase (EC 3.4.11.-)	HVO_1829	1.28137	0.357686	0.0193846	0.114476	4
D4GST8	6-phosphogluconate dehydrogenase, NAD(+)-dependent, decarboxylating (6PGDH) (EC 1.1.1.343)	HVO_1830	0.960328	-0.0584006	0.522093	0.676581	4
D4GST9	Ferredoxin (2Fe-2S)	HVO_1831	1.81067	0.856522	0.0263304	0.134477	1
L9VDP5	Death-on-curing family protein	HVO_1841A	NA	NA	NA	NA	0
D4GSV0	Oligoendopeptidase PepF (EC 3.4.24.-)	HVO_1847	1.02244	0.0320119	0.883081	0.926438	1
D4GSV1	Small CPxCG-related zinc finger protein	HVO_1848A	NA	NA	NA	NA	0
D4GSV2	Putative M28 family peptidase (EC 3.4.11.-)	HVO_1849	1.25224	0.324507	0.0908476	0.25097	2
D4GSV7	Histidine--tRNA ligase (EC 6.1.1.21) (Histidyl-tRNA synthetase) (HisRS)	HVO_1854	1.03937	0.0557024	0.56981	0.706025	4	89
D4GSW0	DNA-binding protein HVO_1857	HVO_1857	1.01782	0.0254793	0.786138	0.860969	4	54
D4GSW1	30S ribosomal protein S19e	HVO_1858	1.17958	0.238279	0.177152	0.353292	4	79
D4GSW9	Uridylate kinase (UK) (EC 2.7.4.22) (Uridine monophosphate kinase) (UMP kinase) (UMPK)	HVO_1866	1.15779	0.21137	0.0739495	0.223127	4
D4GSX0	Lysine--tRNA ligase (EC 6.1.1.6) (Lysyl-tRNA synthetase) (LysRS)	HVO_1867	0.979407	-0.0300198	0.75989	0.847289	4
D4GSX1	Scramblase	HVO_1868	1.03922	0.0555038	0.692537	0.800316	3
D4GSX2	DamX protein	HVO_1869	NA	NA	NA	NA	0
D4GSX3	M50 family metalloprotease (EC 3.4.24.-)	HVO_1870	NA	NA	NA	NA	0
D4GSX4	Coproheme decarboxylase HemQ (EC 1.11.1.-)	HVO_1871	1.6017	0.6796	0.000802548	0.0336107	4	420, 363, 231, 155
D4GSX6	Phospholipase D-like protein	HVO_1873	NA	NA	NA	NA	0
D4GSX7	Putative oxidoreductase (Aldo-keto reductase family protein) (EC 1.1.1.-)	HVO_1874	0.949813	-0.0742853	0.350109	0.529393	4	113
D4GSX8	O-acetyltransferase (EC 2.3.1.-)	HVO_1875	1.07504	0.104391	0.552925	0.694972	4
D4GSY1	Enoyl-CoA hydratase (EC 4.2.1.17)	HVO_1879	0.843121	-0.246188	0.0498961	0.183932	3
D4GSY2	DUF4240 domain-containing protein	HVO_1880	0.871059	-0.199158	0.0755009	0.223936	3
D4GSY6	TrkA domain protein	HVO_1885	NA	NA	NA	NA	0
D4GSY8	Probable anion ABC transporter permease protein HVO_1887	HVO_1887	NA	NA	NA	NA	0
D4GSY9	Putative ABC transporter anion-binding protein HVO_1888	HVO_1888	1.09502	0.130959	0.246153	0.422495	4
D4GSZ4	XTP/dITP diphosphatase (EC 3.6.1.66)	HVO_1893	NA	NA	NA	NA	0
D4GSZ5	DUF5808 domain-containing protein	HVO_1894	1.43532	0.521371	0.000796888	0.0336107	4
D4GSZ6	Probable bifunctional tRNA threonylcarbamoyladenosine biosynthesis protein [Includes: tRNA N6-adenosine threonylcarbamoyltransferase (EC 2.3.1.234) (tRNA threonylcarbamoyladenosine biosynthesis protein Kae1) (t(6)A37 threonylcarbamoyladenosine biosynthesis protein Kae1); Serine/threonine-protein kinase Bud32 (EC 2.7.11.1)]	HVO_1895	1.20538	0.269491	0.0241261	0.129055	4	294
D4GTC9	30S ribosomal protein S24e	HVO_1896	1.01338	0.0191758	0.884998	0.927521	4
D4GTD1	Transcription elongation factor Spt4	HVO_1898	NA	NA	NA	NA	0
D4GTD2	DNA-directed RNA polymerase subunit Rpo7 (EC 2.7.7.6) (DNA-directed RNA polymerase subunit E)	HVO_1899	1.08572	0.118652	0.390054	0.561932	3	166, 33
D4GTD4	Translation initiation factor 2 subunit gamma (EC 3.6.5.3) (aIF2-gamma) (eIF-2-gamma)	HVO_1901	1.27582	0.351427	0.0532399	0.187054	4	381
D4GTD8	Beta-lactamase domain protein	HVO_1905	NA	NA	NA	NA	0
D4GTE0	ArNOG05511 family protein (AAA-type ATPase core domain protein)	HVO_1907	1.05987	0.0838874	0.303496	0.48	4	268, 302
D4GTE5	Kef-type transport system	HVO_1916	1.2239	0.29148	0.0685394	0.214939	3
D4GTE6	Acyl-CoA synthetase (EC 6.2.1.-)	HVO_1917	1.6497	0.722207	0.00424274	0.0519209	4	630
D4GTE7	Beta-lactamase domain protein	HVO_1918	1.32785	0.409088	0.13821	0.304644	1
D4GTF0	Serine--tRNA ligase (EC 6.1.1.11) (Seryl-tRNA synthetase) (SerRS) (Seryl-tRNA(Ser/Sec) synthetase)	HVO_1921	1.06638	0.0927179	0.306971	0.484034	4	459, 216
D4GTF4	Putative GTP-binding protein	HVO_1925	1.38998	0.475067	0.10285	0.268539	1
D4GTF7	Putative COG0212-type thiamine metabolism protein	HVO_1928	NA	NA	NA	NA	0
D4GTG1	D-2-hydroxyacid dehydrogenase (NADP) (EC 1.1.1.272)	HVO_1932	NA	NA	NA	NA	0
D4GTG5	Coenzyme F420:L-glutamate ligase (EC 6.3.2.31) (EC 6.3.2.34) (Coenzyme F420-0:L-glutamate ligase) (Coenzyme F420-1:gamma-L-glutamate ligase)	HVO_1936	0.798515	-0.324608	0.0126076	0.0934327	4
D4GTG6	5,10-methylenetetrahydromethanopterin reductase (EC 1.5.98.2) (Coenzyme F420-dependent N(5),N(10)-methylenetetrahydromethanopterin reductase) (Methylene-H(4)MPT reductase)	HVO_1937	1.40884	0.494507	0.0946285	0.257262	1	123
D4GTG9	DNA mismatch repair protein MutS	HVO_1940	1.31845	0.398848	0.0013762	0.0369262	4
D4GTH4	DUF5667 domain-containing protein	HVO_1945	NA	NA	NA	NA	0
D4GTH5	Protein translation factor SUI1 homolog	HVO_1946	0.954955	-0.0664957	0.424801	0.599415	4	61, 63
D4GTH9	C2H2-type domain-containing protein	HVO_1950	0.800397	-0.321212	0.0720425	0.219011	2
D4GTI4	Aconitate hydratase (EC 4.2.1.3)	HVO_1955	1.04132	0.0584118	0.602058	0.733864	4	288, 431, 495
D4GTI5	dUTP diphosphatase (EC 3.6.1.23)	HVO_1956	1.11845	0.161497	0.278334	0.45605	2
Q5UT56	Proteasome-activating nucleotidase 2 (PAN 2) (Proteasomal ATPase 2) (Proteasome regulatory ATPase 2) (Proteasome regulatory particle 2)	HVO_1957	NA	NA	NA	NA	0
D4GTJ2	Probable translation initiation factor IF-2	HVO_1963	0.929307	-0.105772	0.235841	0.416232	4
D4GTJ3	PRC domain protein	HVO_1964	1.1942	0.25605	0.117253	0.286954	2
D4GTJ4	rRNA maturation endonuclease Nob1 (EC 3.1.-.-)	HVO_1965	1.06236	0.0872771	0.430659	0.603614	3	122
D4GTJ6	Probable glucose-6-phosphate isomerase (GPI) (EC 5.3.1.9) (Phosphoglucose isomerase) (PGI) (Phosphohexose isomerase) (PHI)	HVO_1967	0.814329	-0.296317	0.0705949	0.218677	3
D4GTK2	DUF2382 domain-containing protein	HVO_1973	1.28631	0.363236	0.0537638	0.187636	2
D4GTK5	Protein-export membrane protein SecD	HVO_1976	0.950567	-0.0731403	0.538082	0.685367	3
D4GTK8	tRNA pseudouridine synthase Pus10 (EC 5.4.99.25) (tRNA pseudouridine 54/55 synthase) (Psi54/55 synthase)	HVO_1979	1.06498	0.0908263	0.526872	0.678387	2
D4GTL0	Twin-arginine translocation signal domain-containing protein	HVO_1981	0.941377	-0.0871561	0.473889	0.641036	3
D4GTL4	ABC-type transport system ATP-binding protein	HVO_1985	NA	NA	NA	NA	0
D4GTL6	Signal peptide peptidase SppA (EC 3.4.21.-)	HVO_1987	1.61071	0.687695	0.287456	0.465006	4
D4GTL7	GATase domain protein	HVO_1988	1.17207	0.229057	0.665782	0.782349	2
Q9C4M3	tRNA-guanine(15) transglycosylase (EC 2.4.2.48) (7-cyano-7-deazaguanine tRNA-ribosyltransferase) (Archaeal tRNA-guanine transglycosylase)	HVO_2001	1.10681	0.146413	0.149543	0.31939	4
D4GTN6	Archaeosine synthase (EC 2.6.1.97) (Glutamine:preQ0-tRNA amidinotransferase)	HVO_2008	0.980529	-0.0283684	0.827824	0.888955	2
D4GTN7	VbhA domain-containing protein	HVO_2009	NA	NA	NA	NA	0
D4GTN8	Phage repressor protein	HVO_2010	NA	NA	NA	NA	0
D4GTN9	Hemerythrin domain-containing protein	HVO_2011	NA	NA	NA	NA	0
D4GU26	Tubulin-like protein CetZ5 (Cell-structure-related euryarchaeota tubulin/FtsZ homolog 5)	HVO_2013	1.06284	0.087924	0.367738	0.542748	4
D4GU28	Actin	HVO_2015	1.25262	0.32495	0.00498598	0.0543784	4
D4GU31	BPH_2 domain-containing protein	HVO_2018	0.785568	-0.348191	0.116807	0.286954	2
D4GU40	DoxX domain protein	HVO_2027	0.8364	-0.257735	0.0191085	0.114324	4
D4GU44	ABC-type transport system periplasmic substrate-binding protein (Probable substrate sugar)	HVO_2031	NA	NA	NA	NA	0
D4GU54	GalE family epimerase/dehydratase	HVO_2040	1.03211	0.0455983	0.649586	0.771107	4	141
D4GU60	Low-salt glycan biosynthesis sulfotransferase Agl7 (EC 2.8.2.-)	HVO_2046	1.16486	0.220152	0.35429	0.532963	1
D4GU61	AlkP-core domain protein	HVO_2047	1.17043	0.227037	0.134021	0.300999	3
D4GU62	Low-salt glycan biosynthesis hexosyltransferase Agl9 (EC 2.4.1.-) (Archaeal glycosylation protein 9)	HVO_2048	0.854227	-0.227309	0.341331	0.522476	1
D4GU63	Low-salt glycan biosynthesis hexosyltransferase Agl10 (EC 2.4.1.-) (Archaeal glycosylation protein 10)	HVO_2049	1.0847	0.117293	0.184784	0.365649	4
D4GU66	Low-salt glycan biosynthesis hexosyltransferase Agl5 (EC 2.4.1.-) (Archaeal glycosylation protein 5)	HVO_2053	1.03785	0.0535937	0.774295	0.855759	4
D4GU69	Probable low-salt glycan biosynthesis epimerase Agl13 (EC 5.1.3.-)	HVO_2056	1.21467	0.280565	0.011601	0.0893107	4
D4GU70	Low-salt glycan biosynthesis nucleotidyltransferase Agl11 (EC 2.7.7.-)	HVO_2057	1.19593	0.258132	0.0301093	0.147355	4	356
L9V9K4	Small CPxCG-related zinc finger protein	HVO_2057A	0.566607	-0.81958	0.0285329	0.143625	3
D4GU71	Probable low-salt glycan biosynthesis reductase Agl14 (EC 1.1.1.-)	HVO_2058	1.08929	0.123392	0.512523	0.671603	4
D4GU72	Low-salt glycan biosynthesis protein Agl12 (EC 4.2.1.-)	HVO_2059	1.46049	0.546454	0.00433363	0.0519209	4	189, 185
D4GU74	Low-salt glycan biosynthesis hexosyltransferase Agl6 (EC 2.4.1.-) (Archaeal glycosylation protein 6)	HVO_2061	0.76543	-0.385658	0.0026343	0.0467916	4
D4GU75	Pilin PilA	HVO_2062	NA	NA	NA	NA	0
D4GU77	Secreted protein	HVO_2064	NA	NA	NA	NA	0
D4GU81	Tubulin-like protein CetZ6 (Cell-structure-related euryarchaeota tubulin/FtsZ homolog 6)	HVO_2068	0.991899	-0.0117347	0.878178	0.923727	4
D4GU83	NPCBM_assoc domain-containing protein	HVO_2070	1.02281	0.032537	0.697348	0.802333	4
D4GU84	Putative secreted glycoprotein	HVO_2071	1.00486	0.00699695	0.949174	0.966645	4
P25062	Cell surface glycoprotein (S-layer glycoprotein)	HVO_2072	0.772587	-0.37223	0.00267189	0.0467916	4
D4GUM7	RND superfamily permease	HVO_2079	NA	NA	NA	NA	0
D4GUM8	CARDB domain-containing protein	HVO_2080	0.808067	-0.307453	0.00963727	0.0813728	4
D4GUM9	Pectin lyase domain protein	HVO_2081	0.872644	-0.196534	0.134583	0.301086	4
D4GUN0	CARDB domain-containing protein	HVO_2082	1.02058	0.0293942	0.733213	0.830816	4
D4GUN2	ABC-type transport system permease protein (Probable substrate macrolides)	HVO_2084	NA	NA	NA	NA	0
D4GUP2	NADPH:quinone reductase (EC 1.6.5.5)	HVO_2095	NA	NA	NA	NA	0
D4GUQ5	IclR family transcription regulator	HVO_2108	1.03124	0.0443839	0.725658	0.826729	3
D4GUQ7	IclR family transcription regulator	HVO_2110	NA	NA	NA	NA	0
D4GUR9	ABC-type transport system ATP-binding protein (Probable substrate dipeptide/oligopeptide)	HVO_2122	NA	NA	NA	NA	0
D4GUS3	ABC-type transport system periplasmic substrate-binding protein (Probable substrate dipeptide/oligopeptide)	HVO_2126	1.31239	0.392201	0.0192721	0.114476	4	376, 227, 241
D4GUS4	M20 family amidohydrolase	HVO_2127	1.48718	0.572575	0.0521598	0.185664	4
D4GUS7	IclR family transcription regulator	HVO_2130	1.29602	0.374088	0.16295	0.337677	1
D4GUS8	Fructose-1,6-bisphosphatase class 1 (FBPase class 1) (EC 3.1.3.11) (D-fructose-1,6-bisphosphate 1-phosphohydrolase class 1)	HVO_2131	NA	NA	NA	NA	0
D4GV83	Halocyanin	HVO_2150	1.10782	0.147725	0.243399	0.420618	4
D4GV86	Putative copper-containing oxidoreductase	HVO_2153	1.41147	0.497199	0.00208	0.0410899	4	302
D4GV87	Phosphomethylpyrimidine synthase (EC 4.1.99.17) (Hydroxymethylpyrimidine phosphate synthase) (HMP-P synthase) (HMP-phosphate synthase) (HMPP synthase) (Thiamine biosynthesis protein ThiC)	HVO_2154	NA	NA	NA	NA	0
D4GV89	UspA domain protein	HVO_2156	1.63573	0.709935	0.0103394	0.085239	2
D4GV91	Malate dehydrogenase (Oxaloacetate-decarboxylating) (NAD(P)) (EC 1.1.1.38)	HVO_2158	1.10524	0.144358	0.523952	0.676661	1
D4GV93	Putative secreted glycoprotein	HVO_2160	0.972011	-0.040956	0.583282	0.71881	4
D4GV94	Putative secreted glycoprotein	HVO_2161	NA	NA	NA	NA	0
D4GV96	ABC-type transport system ATP-binding protein	HVO_2163	0.941614	-0.0867919	0.422897	0.598341	4
D4GV97	ABC-type transport system permease protein	HVO_2164	0.775673	-0.366479	0.0246741	0.129818	4
D4GV98	ABC-type transport system permease protein	HVO_2165	0.933676	-0.0990062	0.48171	0.646603	4
D4GVA1	AAA-type ATPase (MoxR subfamily)	HVO_2168	0.988292	-0.0169908	0.920355	0.952186	3
D4GVA2	DUF2892 domain-containing protein	HVO_2169	NA	NA	NA	NA	0
D4GVA6	DUF1616 family protein	HVO_2173	0.921329	-0.118211	0.464826	0.631815	2
D4GVA8	Smc-like protein Sph3	HVO_2175	1.04667	0.0658072	0.660571	0.778849	3
D4GVB9	DICT domain protein	HVO_2186	NA	NA	NA	NA	0
D4GVC0	TIGR01210 family protein	HVO_2187	1.04311	0.0608961	0.437034	0.608477	4
D4GVC1	Phosphoribosylformylglycinamidine synthase subunit PurQ (FGAM synthase) (EC 6.3.5.3) (Formylglycinamide ribonucleotide amidotransferase subunit I) (FGAR amidotransferase I) (FGAR-AT I) (Glutaminase PurQ) (EC 3.5.1.2) (Phosphoribosylformylglycinamidine synthase subunit I)	HVO_2188	1.07653	0.106383	0.31473	0.492559	4
D4GVC2	Phosphoribosylformylglycinamidine synthase subunit PurS (FGAM synthase) (EC 6.3.5.3) (Formylglycinamide ribonucleotide amidotransferase subunit III) (FGAR amidotransferase III) (FGAR-AT III) (Phosphoribosylformylglycinamidine synthase subunit III)	HVO_2189	0.931046	-0.103076	0.211717	0.397968	4
D4GVC4	Formyltetrahydrofolate deformylase (EC 3.5.1.10)	HVO_2191	0.995295	-0.00680406	0.936961	0.962239	4
D4GVC6	Phosphoribosylaminoimidazole-succinocarboxamide synthase (EC 6.3.2.6) (SAICAR synthetase)	HVO_2193	1.07727	0.107379	0.187227	0.3685	4	274
D4GVD7	Tubulin-like protein CetZ1 (Cell-structure-related euryarchaeota tubulin/FtsZ homolog 1)	HVO_2204	1.16926	0.225599	0.036658	0.158813	4	2, 18, 339
D4GVD8	ArNOG06768 family NADH-binding domain protein	HVO_2205	0.986054	-0.0202616	0.837022	0.896076	4
D4GVE2	Putative branched-chain amino acid dehydrogenase E1 component alpha subunit (EC 1.2.4.-)	HVO_2209	0.844878	-0.243184	0.314288	0.492559	1
D4GVE6	DUF177 domain-containing protein	HVO_2213	0.952306	-0.0705031	0.748064	0.838352	1
D4GVF0	Ferredoxin	HVO_2218	0.882955	-0.179588	0.227744	0.410675	4
D4GVT8	CYPL-type peptidylprolyl isomerase (EC 5.2.1.8)	HVO_2222	1.34833	0.431169	0.00127271	0.0369262	4
D4GVU1	AstE domain protein	HVO_2225	1.09032	0.124748	0.413658	0.588451	4
D4GVU2	Putative phosphoribosyltransferase	HVO_2226	1.54804	0.630444	0.00148678	0.0369262	4
D4GVU3	siroheme decarboxylase (EC 4.1.1.111)	HVO_2227	1.26334	0.337242	0.109919	0.277983	3
D4GVU4	PHP domain protein	HVO_2228	0.788093	-0.343563	0.0499596	0.183932	2	249
D4GVU5	Flavin-containing amine-oxidoreductase	HVO_2229	1.09801	0.134893	0.38814	0.561301	2	33
D4GVU6	HAD superfamily hydrolase	HVO_2230	NA	NA	NA	NA	0
D4GVV0	Peptide methionine sulfoxide reductase MsrB (R-form specific) (EC 1.8.4.12)	HVO_2234	1.07507	0.104426	0.4571	0.625034	3	117
D4GVV2	ArsR family transcription regulator	HVO_2236	NA	NA	NA	NA	0
D4GVV8	Translation initiation factor aIF-2 beta subunit / probable RNA-binding protein	HVO_2242	1.00471	0.0067764	0.941569	0.964594	4	190, 133, 171
D4GVW4	Uncharacterized motility-related protein HVO_2248	HVO_2248	0.829185	-0.270233	0.233558	0.413894	2
D4GVW9	AGPT-Pplase3 domain-containing protein	HVO_2253	NA	NA	NA	NA	0
D4GVX1	GIY-YIG nuclease family protein	HVO_2255	0.903946	-0.145692	0.100226	0.265663	4
D4GVX2	DUF262 family protein	HVO_2256	1.05038	0.0709049	0.434605	0.606708	4	30, 172
D4GVX9	HTH domain protein	HVO_2263	1.32719	0.408376	0.121073	0.290895	4	90, 757
D4GVY1	CBFD_NFYB_HMF domain-containing protein	HVO_2265	1.20427	0.268162	0.276207	0.453274	1
D4GVY2	DNA helicase	HVO_2266	1.26477	0.33888	0.0153831	0.101938	4	214, 187
D4GVY5	type I site-specific deoxyribonuclease (EC 3.1.21.3)	HVO_2269	1.3433	0.42578	0.0140606	0.0994695	4	79, 695, 609, 626
D4GVY6	site-specific DNA-methyltransferase (adenine-specific) (EC 2.1.1.72)	HVO_2270	1.07361	0.102474	0.279243	0.456118	4
D4GVY7	Type I site-specific deoxyribonuclease subunit RmeS (EC 3.1.21.3)	HVO_2271	1.43188	0.517915	0.0021319	0.0413352	4
D4GVZ2	ATP-binding protein	HVO_2276	NA	NA	NA	NA	0
D4GWE4	Integrase family protein	HVO_2290	NA	NA	NA	NA	0
D4GWG0	Deoxyhypusine synthase (EC 2.5.1.46)	HVO_2297	1.03072	0.0436567	0.698661	0.802961	4	329
D4GWG6	Translation initiation factor 5A (Hypusine-containing protein) (eIF-5A)	HVO_2300	1.31566	0.395784	0.010551	0.0855924	4	22, 53, 25, 64
D4GWH1	UbiB family protein	HVO_2302	1.1064	0.145867	0.519967	0.676581	1
D4GWG7	Molybdopterin molybdenumtransferase (EC 2.10.1.1)	HVO_2304	1.48692	0.572325	0.0105475	0.0855924	2	12
D4GWD6	Molybdopterin molybdenumtransferase (EC 2.10.1.1)	HVO_2305	1.05861	0.0821683	0.749784	0.838352	4
D4GWE0	LWR-salt protein	HVO_2308	NA	NA	NA	NA	0
D4GWE6	Glutamyl-tRNA reductase (GluTR) (EC 1.2.1.70)	HVO_2311	NA	NA	NA	NA	0	348
D4GWE9	siroheme decarboxylase (EC 4.1.1.111)	HVO_2313	1.44763	0.533694	0.00292648	0.0478417	4
D4GWF5	Serpin family protein	HVO_2316	1.55464	0.636583	0.0540793	0.18774	1
D4GWH4	Amphi-Trp domain-containing protein	HVO_2325	1.4763	0.561988	0.0717857	0.219011	1
D4GWH6	YcgG family protein	HVO_2327	1.90259	0.927964	0.0214922	0.121634	1
D4GWI2	DUF6293 domain-containing protein	HVO_2333	NA	NA	NA	NA	0
D4GWI3	Enolase domain protein	HVO_2334	NA	NA	NA	NA	0
D4GWI5	Pyridoxal 5'-phosphate synthase subunit PdxS (PLP synthase subunit PdxS) (EC 4.3.3.6) (Pdx1)	HVO_2336	1.17668	0.234716	0.0986257	0.262751	4
D4GWI6	UspA domain protein	HVO_2337	5.71344	2.51436	0.0178285	0.109803	4	125
D4GWJ3	HTH domain protein	HVO_2344	NA	NA	NA	NA	0	71
D4GWJ4	Flavin-dependent pyridine nucleotide oxidoreductase	HVO_2345	1.17071	0.227378	0.0748858	0.223836	4
D4GWJ6	HAD family hydrolase	HVO_2347	NA	NA	NA	NA	0
D4GWJ7	GTP cyclohydrolase MptA (EC 3.5.4.39) (GTP cyclohydrolase I) (GCYH-I) (GTP cyclohydrolase IV)	HVO_2348	1.12692	0.172388	0.294835	0.471286	2
D4GWJ9	YyaL family protein	HVO_2350	1.22103	0.288099	0.249389	0.425383	1
D4GWK2	Transcriptional regulator	HVO_2354	0.343806	-1.54033	0.00563114	0.0595536	1
D4GWK9	Carbamoyl-phosphate synthase large chain (EC 6.3.5.5) (Carbamoyl-phosphate synthetase ammonia chain)	HVO_2361	0.849776	-0.234846	0.0622661	0.203092	4
D4GWL1	NAD kinase (EC 2.7.1.23) (ATP-dependent NAD kinase)	HVO_2363	1.31099	0.390659	0.118705	0.288361	2
D4GWL2	KaiC-type circadian clock protein CirB	HVO_2364	0.869609	-0.201561	0.151759	0.322295	4
D4GWL5	ArNOG05179 family protein (DUF87-related AAA-type ATPase)	HVO_2367	1.28779	0.364901	0.00933816	0.0798042	4	257, 565
D4GWL6	DUF1902 domain-containing protein	HVO_2368	NA	NA	NA	NA	0
D4GWM1	30S ribosomal protein S8e	HVO_2373	1.4167	0.502536	0.00474133	0.052901	4
D4GWM2	PhoU domain protein	HVO_2374	0.910433	-0.135375	0.103116	0.268564	4
D4GWM3	ABC-type transport system periplasmic substrate-binding protein (Probable substrate phosphate)	HVO_2375	0.745442	-0.423832	0.0159221	0.103543	4
D4GWM6	ABC-type transport system ATP-binding protein (Probable substrate phosphate)	HVO_2378	0.899051	-0.153525	0.500129	0.662829	1
D4GWM7	Phosphate-specific transport system accessory protein PhoU	HVO_2379	1.02961	0.0420927	0.813875	0.883033	4
D4GWM8	AAA-type ATPase (CDC48 subfamily)	HVO_2380	1.23788	0.307873	0.0258741	0.133425	4	216
D4GWM9	Putative nickel insertion protein	HVO_2381	NA	NA	NA	NA	0	380
D4GWN0	2-phosphosulfolactate phosphatase	HVO_2382	0.355674	-1.49137	0.00614572	0.0619917	1
D4GWN1	DNA repair and recombination protein RadB	HVO_2383	0.981751	-0.0265714	0.77368	0.855759	4
D4GWN2	CBS domain protein	HVO_2384	1.1731	0.230329	0.0259784	0.133425	4	50, 311
D4GWP2	ATP:cob(I)alamin adenosyltransferase (EC 2.5.1.17)	HVO_2395	1.17467	0.232253	0.228824	0.410953	2
D4GWP8	glycine dehydrogenase (aminomethyl-transferring) (EC 1.4.4.2)	HVO_2401	1.1816	0.240743	0.0477297	0.181813	4
D4GWP9	glycine dehydrogenase (aminomethyl-transferring) (EC 1.4.4.2)	HVO_2402	1.24754	0.319089	0.136638	0.301815	4
D4GWQ1	Probable aminomethyltransferase (EC 2.1.2.10) (Glycine cleavage system T protein)	HVO_2404	NA	NA	NA	NA	0
D4GWQ7	Probable inorganic carbon transporter subunit DabA	HVO_2410	0.90176	-0.149184	0.511295	0.671345	1
D4GWQ9	Lrp/AsnC family transcription regulator	HVO_2412	NA	NA	NA	NA	0
D4GWR0	Elongation factor 1-alpha (EF-1-alpha) (Elongation factor Tu) (EF-Tu)	HVO_2413	1.12869	0.174655	0.109062	0.277983	4	83
D4GWR3	3'-5' ssDNA/RNA exonuclease TatD (EC 3.1.11.-, EC 3.1.13.-)	HVO_2416	1.33911	0.421276	0.215882	0.400546	2
D4GWR4	DUF2150 family protein	HVO_2417	NA	NA	NA	NA	0
D4GWR5	Putative secreted glycoprotein	HVO_2418	NA	NA	NA	NA	0
D4GWR6	Hydroxymethylglutaryl-CoA synthase (HMG-CoA synthase) (HMGCS) (EC 2.3.3.10) (3-hydroxy-3-methylglutaryl coenzyme A synthase)	HVO_2419	1.12647	0.171808	0.145932	0.315683	4	34
D4GSM9	GNAT family acetyltransferase (EC 2.3.1.-)	HVO_2425	0.918207	-0.123108	0.404742	0.578123	4	157
D4GSN1	Replication factor C large subunit (RFC large subunit) (Clamp loader large subunit)	HVO_2427	0.975599	-0.0356401	0.651958	0.771299	4
D4GSN2	Alcohol dehydrogenase (EC 1.1.1.1)	HVO_2428	0.707527	-0.499142	0.00066242	0.0315252	4
D4GSN5	ABC-type transport system ATP-binding protein (Probable substrate glutamine/glutamate/polar amino acids)	HVO_2430	1.14734	0.198295	0.154708	0.326437	4
D4GSP2	ABC-type transport system periplasmic substrate-binding protein (Probable substrate glutamine/glutamate/polar amino acids)	HVO_2432	1.04652	0.0656052	0.457284	0.625034	4
D4GSQ0	Peptidase M24 family protein	HVO_2435	1.69689	0.762891	0.035097	0.158373	1
D4GSQ3	Malate dehydrogenase (Oxaloacetate-decarboxylating) (NADP) (EC 1.1.1.40)	HVO_2436	1.0888	0.122745	0.35323	0.532245	4	344, 210
D4GT04	Ribonuclease H, type 1 (EC 3.1.26.4)	HVO_2438	NA	NA	NA	NA	0
D4GT19	Putative oxidoreductase (Aldo-keto reductase family protein) (EC 1.1.1.-)	HVO_2448	1.14472	0.194991	0.403871	0.577668	1
D4GT22	DUF1684 family protein	HVO_2449	0.81728	-0.291098	0.014681	0.101125	4
D4GT33	Vitamin B12-dependent ribonucleotide reductase (EC 1.17.4.1)	HVO_2452	1.05535	0.0777283	0.609622	0.739599	4	519, 295, 75, 16
P33975	Anthranilate synthase component 1 (AS) (ASI) (EC 4.1.3.27)	HVO_2454	1.15187	0.203981	0.0889073	0.247664	4
P52563	N-(5'-phosphoribosyl)anthranilate isomerase (PRAI) (EC 5.3.1.24)	HVO_2455	NA	NA	NA	NA	0
P52562	Anthranilate phosphoribosyltransferase (EC 2.4.2.18)	HVO_2456	1.25272	0.325066	0.201194	0.386514	2
D4GT51	CBS domain protein	HVO_2461	0.488206	-1.03444	0.0777573	0.229066	2
D4GT59	Succinate--CoA ligase [ADP-forming] subunit alpha (EC 6.2.1.5) (Succinyl-CoA synthetase subunit alpha) (SCS-alpha)	HVO_2464	1.17092	0.22764	0.0232297	0.126674	4	22
D4GT62	Succinate--CoA ligase [ADP-forming] subunit beta (EC 6.2.1.5) (Succinyl-CoA synthetase subunit beta) (SCS-beta)	HVO_2465	1.39441	0.479655	0.00281213	0.0478417	4	2
D4GT67	NADPH:quinone reductase (EC 1.6.5.5)	HVO_2467	0.955691	-0.0653839	0.630799	0.757074	4
D4GT75	Propionyl-CoA carboxylase carboxyltransferase component (EC 6.4.1.3)	HVO_2471	0.995243	-0.00687987	0.93789	0.962239	4	63, 342
D4GT80	30S ribosomal protein S17e	HVO_2475	1.18207	0.24131	0.205643	0.390823	4
D4GT99	HD family hydrolase	HVO_2481	1.06409	0.0896173	0.684969	0.795963	1
D4GTB0	HTH domain protein / biotin--[acetyl-CoA-carboxylase] ligase (EC 6.3.4.15)	HVO_2485	NA	NA	NA	NA	0
D4GTB5	Propionyl-CoA carboxylase biotin carboxylase component (EC 6.4.1.3)	HVO_2486	1.06041	0.0846282	0.289284	0.466688	4	438, 37, 185
D4GTB8	Aspartate-semialdehyde dehydrogenase (EC 1.2.1.11)	HVO_2487	0.988888	-0.0161209	0.859906	0.913508	4	315, 49
D4GTQ2	DUF106 family protein	HVO_2495	1.05	0.0703906	0.421489	0.597157	4	54
D4GTQ6	Adenylate kinase (AK) (EC 2.7.4.3) (ATP-AMP transphosphorylase) (ATP:AMP phosphotransferase) (Adenylate monophosphate kinase)	HVO_2496	1.15526	0.208212	0.0292413	0.145098	4
D4GTR4	UspA domain protein	HVO_2499	0.950715	-0.0729148	0.739934	0.835719	1
D4GTR7	Alpha/beta hydrolase fold protein	HVO_2501	NA	NA	NA	NA	0
D4GTS3	Putative oxidoreductase (Short-chain dehydrogenase family) (EC 1.1.1.-)	HVO_2504	1.18446	0.244224	0.15117	0.321696	4
D4GTS6	isopentenyl-diphosphate Delta-isomerase (EC 5.3.3.2)	HVO_2506	1.16495	0.220273	0.0867423	0.245285	3	13, 117
D4GTU0	Carbamoyl-phosphate synthase small chain (EC 6.3.5.5) (Carbamoyl-phosphate synthetase glutamine chain)	HVO_2508	0.61133	-0.709976	0.00331426	0.048498	4
D4GTU3	Glutamyl-tRNA(Gln) amidotransferase subunit D (Glu-ADT subunit D) (EC 6.3.5.-)	HVO_2511	1.06327	0.0885068	0.315301	0.492717	4
D4GTU8	2,3-bisphosphoglycerate-independent phosphoglycerate mutase (BPG-independent PGAM) (Phosphoglyceromutase) (iPGM) (EC 5.4.2.12)	HVO_2516	1.01199	0.01719	0.860286	0.913508	4
D4GTV1	BPH_3 domain-containing protein	HVO_2519	1.03752	0.0531371	0.763848	0.850797	2
D4GTW0	Carotenoid 3,4-desaturase (EC 1.3.99.37)	HVO_2528	NA	NA	NA	NA	0
D4GTW3	phosphoribosylamine--glycine ligase (EC 6.3.4.13)	HVO_2530	NA	NA	NA	NA	0
D4GTW5	PGF-CTERM sorting domain-containing protein	HVO_2533	NA	NA	NA	NA	0
D4GTW6	UspA domain protein	HVO_2534	5.50778	2.46147	0.00155557	0.0369262	1	107
D4GTW8	TIGR00300 family protein	HVO_2536	1.36131	0.444991	0.0126719	0.0934327	4
D4GTW9	FMN-binding protein	HVO_2537	NA	NA	NA	NA	0
D4GTX0	Alpha/beta hydrolase fold protein	HVO_2538	1.15406	0.206714	0.204936	0.390823	4
Q977V3	Protein translocase subunit SecY (Protein transport protein SEC61 subunit alpha homolog)	HVO_2541	1.0249	0.0354824	0.785817	0.860969	4
D4GTX4	50S ribosomal protein L15	HVO_2542	1.04406	0.0622038	0.602791	0.733864	4	85, 66, 69, 53
D4GTX5	50S ribosomal protein L30	HVO_2543	0.957403	-0.0628023	0.494827	0.65914	4
D4GTX6	30S ribosomal protein S5	HVO_2544	0.936962	-0.0939373	0.257294	0.433098	4	106, 111, 187, 194
P50563	50S ribosomal protein L18 (HVOL18)	HVO_2545	1.24944	0.321282	0.00462865	0.0528589	4	100
D4GTX8	50S ribosomal protein L19e	HVO_2546	0.983451	-0.0240747	0.807455	0.87886	4	19, 5
D4GTX9	50S ribosomal protein L32e	HVO_2547	1.14789	0.198983	0.0950648	0.257262	4	147, 20, 100, 115
D4GTY0	50S ribosomal protein L6	HVO_2548	1.29883	0.377215	0.0582274	0.194198	4	112
D4GTY1	30S ribosomal protein S8	HVO_2549	0.947402	-0.0779507	0.368571	0.542748	4	88, 76
D4GTY2	30S ribosomal protein S14 type Z	HVO_2550	1.03736	0.0529141	0.591762	0.725497	4	35
P50559	50S ribosomal protein L5 (HVoL5)	HVO_2551	0.945592	-0.0807101	0.398775	0.571942	4
D4GTY4	30S ribosomal protein S4e	HVO_2552	1.04212	0.0595194	0.523222	0.676661	4	53
D4GTY5	50S ribosomal protein L24	HVO_2553	1.24157	0.312164	0.0520079	0.185664	4
D4GTY6	50S ribosomal protein L14	HVO_2554	0.957361	-0.0628652	0.465262	0.631815	4	30, 110, 5
D4GTY7	30S ribosomal protein S17	HVO_2555	1.48537	0.570822	0.00084321	0.0339554	4
D4GTY8	Ribonuclease P protein component 1 (RNase P component 1) (EC 3.1.26.5) (Rpp29)	HVO_2556	1.19584	0.25802	0.128149	0.294513	2
D4GTY9	50S ribosomal protein L29	HVO_2557	1.45503	0.541047	0.0214271	0.121634	4
D4GTZ0	30S ribosomal protein S3	HVO_2558	0.98232	-0.0257349	0.743948	0.837542	4	50, 145, 47
D4GTZ1	50S ribosomal protein L22	HVO_2559	1.1272	0.172738	0.0877815	0.2464	4	27
D4GTZ2	30S ribosomal protein S19P	HVO_2560	1.19443	0.25632	0.043174	0.175206	4
D4GTZ3	50S ribosomal protein L2	HVO_2561	1.1466	0.197366	0.0386993	0.162073	4	146, 167, 139, 171, 231
D4GTZ4	50S ribosomal protein L23	HVO_2562	0.960188	-0.058611	0.564184	0.703215	4
D4GTZ5	50S ribosomal protein L4	HVO_2563	1.06908	0.0963699	0.300388	0.476524	4	204
D4GTZ6	50S ribosomal protein L3	HVO_2564	1.20372	0.267498	0.02234	0.12508	4	307, 217, 223
D4GU04	UPF0149 family protein	HVO_2574	NA	NA	NA	NA	0
D4GU06	DnaJ N-terminal domain protein	HVO_2576	NA	NA	NA	NA	0	185
D4GU07	Orotidine 5'-phosphate decarboxylase (EC 4.1.1.23) (OMP decarboxylase) (OMPDCase) (OMPdecase)	HVO_2577	1.26322	0.337102	0.19502	0.377423	1
D4GU13	L-aspartate oxidase (EC 1.4.3.16) (Quinolinate synthase B)	HVO_2580	0.978397	-0.0315081	0.775289	0.855759	4
D4GU15	Quinolinate synthase (EC 2.5.1.72)	HVO_2581	1.09456	0.130354	0.370685	0.545094	4
Q59468	3-hydroxy-3-methylglutaryl-coenzyme A reductase (HMG-CoA reductase) (HMGR) (EC 1.1.1.34)	HVO_2583	1.17353	0.23086	0.170883	0.345394	3
D4GU20	DUF5817 domain-containing protein	HVO_2584	NA	NA	NA	NA	0	61
D4GU92	Isocitrate dehydrogenase [NADP] (IDH) (EC 1.1.1.42) (ICDH) (IDP) (NADP(+)-specific ICDH) (Oxalosuccinate decarboxylase)	HVO_2588	1.13352	0.180807	0.0482103	0.182806	4	233, 349
D4GU97	Asparaginase family protein	HVO_2589	0.907464	-0.140087	0.202648	0.388595	4
D4GUB5	Polyphosphate kinase (EC 2.7.4.1) (ATP-polyphosphate phosphotransferase) (Polyphosphoric acid kinase)	HVO_2598	0.843929	-0.244807	0.0452891	0.18063	4	213
D4GUB9	Methionine aminopeptidase (MAP) (MetAP) (EC 3.4.11.18) (Peptidase M)	HVO_2600	1.19502	0.257035	0.292525	0.469095	1
D4GUC0	Histidine triad family protein	HVO_2601	1.8929	0.920598	0.000402047	0.0247614	3
D4GUC8	tRNA-t(6)A37 methylthiotransferase (EC 2.8.4.5)	HVO_2605	1.23212	0.301148	0.2334	0.413894	1
D4GUC9	PQQ repeat protein	HVO_2606	1.18098	0.23998	0.345248	0.525512	4
D4GUE6	Uridine phosphorylase (EC 2.4.2.3)	HVO_2614	1.73476	0.794739	0.0452568	0.18063	3	222
D4GUF1	TrkA-C domain protein	HVO_2617	1.98403	0.988433	0.00830705	0.0737075	2	211
D4GUF8	Cytochrome bc1 complex Rieske iron-sulfur protein	HVO_2620	1.36091	0.444571	0.000990079	0.0357453	4	6
D4GUG0	phosphoenolpyruvate carboxylase (EC 4.1.1.31)	HVO_2621	1.05835	0.0818146	0.385861	0.560201	4	639, 278, 284
D4GUG2	Putative oxidoreductase (Aldo-keto reductase family protein) (EC 1.1.1.-)	HVO_2622	1.08108	0.11247	0.613964	0.741468	1	13
D4GUG6	CTP synthase (EC 6.3.4.2) (Cytidine 5'-triphosphate synthase) (Cytidine triphosphate synthetase) (CTP synthetase) (CTPS) (UTP--ammonia ligase)	HVO_2624	1.05024	0.0707214	0.431785	0.604315	4
D4GUG8	GMP synthase [glutamine-hydrolyzing] subunit B (EC 6.3.5.2) (GMP synthetase)	HVO_2625	0.711254	-0.491562	0.0241593	0.129055	4
D4GUI0	Beta-ribofuranosylaminobenzene 5'-phosphate synthase (Beta-RFA-P synthase) (EC 2.4.2.54)	HVO_2628	0.826421	-0.275052	0.0109837	0.087299	4
D4GUJ2	DUF456 domain-containing protein	HVO_2634	NA	NA	NA	NA	0
D4GUW2	PspA domain protein	HVO_2636	1.06805	0.0949783	0.252902	0.429661	4	70
D4GUW6	Dipeptide epimerase-like protein	HVO_2638	0.847491	-0.23873	0.128133	0.294513	3
D4GUW8	DUF1611 family protein	HVO_2639	1.13534	0.183125	0.429521	0.603614	1
D4GUX6	NADPH:quinone reductase (EC 1.6.5.5)	HVO_2643	1.08096	0.11231	0.290535	0.467986	3
D4GUY2	Dihydroxy-acid dehydratase (DAD) (EC 4.2.1.9)	HVO_2646	1.62894	0.703937	0.00022813	0.0199044	4	34
D4GV02	Putative D-2-hydroxyacid dehydrogenase (EC 1.1.1.-)	HVO_2648	1.03416	0.0484645	0.824299	0.88699	1
D4GV06	FAD-dependent oxidoreductase	HVO_2650	1.22624	0.294241	0.160697	0.335809	4	425, 434, 112, 274
D4GV29	Pyridoxal phosphate-dependent aminotransferase (EC 2.6.1.-)	HVO_2661	1.10497	0.144007	0.31652	0.493884	4
D4GV31	Glyoxalase domain protein	HVO_2662	1.42866	0.514663	0.000880874	0.0341583	4
D4GV33	Putative oxidoreductase (Aldo-keto reductase family protein) (EC 1.1.1.-)	HVO_2663	1.23598	0.305658	0.0169028	0.10661	4
D4GV47	Pyridoxal phosphate-dependent aminotransferase (EC 2.6.1.-)	HVO_2671	1.37098	0.455206	0.0016663	0.0379264	4
D4GV52	Histidinol dehydrogenase (HDH) (EC 1.1.1.23)	HVO_2675	1.21384	0.279579	0.260483	0.435663	1
D4GV53	HesB/IscA family iron-sulfur cluster assembly accessory protein	HVO_2676	NA	NA	NA	NA	0
D4GV54	GNAT family acetyltransferase	HVO_2677	1.03054	0.0434016	0.577272	0.712741	4
D4GVP1	UspA domain protein	HVO_2684	NA	NA	NA	NA	0
D4GVQ2	TrmB family transcription regulator TrmB	HVO_2688	NA	NA	NA	NA	0
D4GVQ6	GFO family oxidoreductase	HVO_2690	0.927656	-0.108338	0.281206	0.457888	4	49
D4GVR7	ABC-type transport system periplasmic substrate-binding protein (Probable substrate sugar)	HVO_2695	0.95732	-0.0629275	0.687735	0.797407	3
D4GVS1	DNA primase small subunit PriS (EC 2.7.7.-)	HVO_2697	0.920739	-0.119136	0.496956	0.661134	2
D4GVS5	Peroxiredoxin (EC 1.11.1.24)	HVO_2699	1.17663	0.234658	0.0685668	0.214939	4
D4GVS7	AAA-type ATPase (CDC48 subfamily)	HVO_2700	1.04236	0.0598501	0.498586	0.661622	4	649
D4GVT1	Alpha/beta hydrolase fold protein	HVO_2702	1.04572	0.0645017	0.438197	0.609285	4	153
D4GW10	GFO family oxidoreductase	HVO_2707	0.893907	-0.161804	0.223692	0.4052	4	4
D4GW23	tRNA-splicing ligase RtcB (EC 6.5.1.-)	HVO_2712	0.937211	-0.0935546	0.551981	0.694621	4	47
D4GW27	Rubredoxin-like domain-containing protein	HVO_2714	NA	NA	NA	NA	0
D4GW32	Acyl-CoA dehydrogenase (EC 1.3.8.-)	HVO_2716	1.10709	0.146772	0.524138	0.676661	3
D4GW38	Cro/C1 family transcription regulator	HVO_2718	1.59991	0.677988	0.0475378	0.181813	4	102, 96, 81
D4GW43	Amidophosphoribosyltransferase (ATase) (EC 2.4.2.14) (Glutamine phosphoribosylpyrophosphate amidotransferase) (GPATase)	HVO_2721	1.38462	0.469495	0.00142977	0.0369262	4	354
D4GW44	50S ribosomal protein L37e	HVO_2722	0.816341	-0.292756	0.0161813	0.104391	4	42
D4GW49	Ribonuclease J (RNase J) (EC 3.1.-.-)	HVO_2724	1.27325	0.348512	0.00547622	0.0585062	4	112, 278, 263, 191, 120
D4GW51	Bifunctional short chain isoprenyl diphosphate synthase (EC 2.5.1.10, EC 2.5.1.29)	HVO_2725	0.249101	-2.0052	0.204013	0.389784	2	321
D4GW53	Glutamate--tRNA ligase (EC 6.1.1.17) (Glutamyl-tRNA synthetase) (GluRS)	HVO_2726	1.02474	0.0352529	0.76905	0.854772	4	317, 494, 259
D4GW73	tRNA(Met) cytidine acetyltransferase TmcA (EC 2.3.1.193)	HVO_2736	0.950554	-0.073159	0.446373	0.615748	3
D4GW78	30S ribosomal protein S28e	HVO_2738	1.00684	0.0098338	0.919809	0.952186	4	32
D4GW81	50S ribosomal protein L24e	HVO_2739	1.00188	0.00270319	0.971226	0.983437	4	39, 33
D4GW84	Nucleoside diphosphate kinase (NDK) (NDP kinase) (EC 2.7.4.6) (Nucleoside-2-P kinase)	HVO_2740	0.971184	-0.0421829	0.591491	0.725497	4
D4GW90	Methionine synthase (EC 2.1.1.-) (Homocysteine methyltransferase)	HVO_2742	1.07106	0.0990416	0.336572	0.517408	4	333
D4GW95	5-methyltetrahydropteroyltriglutamate--homocysteine S-methyltransferase (Methionine synthase II) (EC 2.1.1.14)	HVO_2743	1.22468	0.292402	0.243985	0.420844	1
D4GWA1	Probable ribosomal RNA small subunit methyltransferase A (EC 2.1.1.-) (16S rRNA dimethyladenosine transferase) (16S rRNA dimethylase) (S-adenosylmethionine-6-N',N'-adenosyl(rRNA) dimethyltransferase)	HVO_2746	1.07413	0.103175	0.335221	0.516903	3
D4GWA2	Putative tRNA-specific adenosine deaminase (EC 3.5.4.-)	HVO_2747	NA	NA	NA	NA	0
D4GWA6	50S ribosomal protein L21e	HVO_2749	1.01565	0.0224082	0.820885	0.884225	4	73, 14
D4GWA7	Cystathionine synthase/lyase (Cystathionine gamma-synthase, cystathionine gamma-lyase, cystathionine beta-lyase)	HVO_2750	0.992058	-0.0115038	0.929284	0.958581	2
D4GWA9	Glycine zipper family protein	HVO_2751	NA	NA	NA	NA	0
D4GWB3	Zinc finger protein HVO_2753 (Small CPxCG-related zinc finger protein) (Zinc finger u-protein HVO_2753) (Zn-ribbon RNA-binding protein)	HVO_2753	0.607402	-0.719277	0.0057665	0.0603752	4	28
P41198	50S ribosomal protein L10 (Acidic ribosomal protein P0 homolog) (L10e)	HVO_2756	1.06786	0.0947171	0.29575	0.472028	4	16
P41199	50S ribosomal protein L1	HVO_2757	0.946644	-0.0791057	0.521797	0.676581	4
P41200	50S ribosomal protein L11 (L11E)	HVO_2758	1.17215	0.229155	0.037536	0.158813	4	102, 118
D4GWT1	Putative M42 family aminopeptidase (EC 3.4.11.-)	HVO_2759	1.10588	0.145188	0.143523	0.312483	4
D4GWT5	Mevalonate kinase (MK) (MVK) (EC 2.7.1.36)	HVO_2761	0.918706	-0.122325	0.291552	0.468902	4
D4GWU3	Ribonuclease Z-like protein	HVO_2763	1.39118	0.476312	0.00717135	0.0663395	3
D4GWV5	DNA helicase (EC 3.6.4.12)	HVO_2767	17.7756	4.15183	0.000362701	0.024708	1
D4GWW8	30S ribosomal protein S2	HVO_2773	1.21454	0.280405	0.0128845	0.0936814	4	148
D4GWX0	Enolase (EC 4.2.1.11) (2-phospho-D-glycerate hydro-lyase) (2-phosphoglycerate dehydratase)	HVO_2774	1.27877	0.354761	0.00615773	0.0619917	4	387
D4GWX5	DNA-directed RNA polymerase subunit Rpo10 (EC 2.7.7.6) (DNA-directed RNA polymerase subunit N)	HVO_2776	1.23617	0.305877	0.227891	0.410675	1
D4GWX7	30S ribosomal protein S9	HVO_2777	1.05361	0.0753468	0.639514	0.763479	4
D4GWY1	50S ribosomal protein L13	HVO_2778	1.3637	0.447526	0.112091	0.281319	4	90, 128
D4GWY3	50S ribosomal protein L18e	HVO_2779	0.951005	-0.0724745	0.527418	0.678387	4	16
D4GWY4	DNA-directed RNA polymerase subunit Rpo3 (EC 2.7.7.6) (DNA-directed RNA polymerase subunit D)	HVO_2781	1.47779	0.563438	0.0375682	0.158813	3
D4GWZ1	30S ribosomal protein S11	HVO_2782	1.34838	0.431232	0.00102499	0.0357721	4	45
D4GWZ3	30S ribosomal protein S4	HVO_2783	1.04863	0.0685103	0.522137	0.676581	4	8
D4GWZ7	30S ribosomal protein S13	HVO_2784	1.11569	0.157936	0.212694	0.399088	4	113
D4GX07	Probable GTP 3',8-cyclase (EC 4.1.99.22) (Molybdenum cofactor biosynthesis protein A)	HVO_2789	0.822431	-0.282033	0.257233	0.433098	1
D4GX09	Iron-sulfur cluster carrier protein	HVO_2790	1.22239	0.289705	0.111696	0.28112	3
D4GX12	DUF4129 domain-containing protein	HVO_2791	NA	NA	NA	NA	0
D4GX17	Methyltransferase	HVO_2796	1.64634	0.719258	0.0296548	0.146456	2
D4GX19	Uridine kinase (EC 2.7.1.48) (Cytidine monophosphokinase) (Uridine monophosphokinase)	HVO_2797	1.28888	0.36612	0.1693	0.344859	1
D4GX20	ABC-type transport system periplasmic substrate-binding protein (Probable substrate branched-chain amino acids)	HVO_2798	1.39861	0.483989	0.0048	0.052901	3
D4GX38	Succinate dehydrogenase subunit A (EC 1.3.5.1)	HVO_2808	1.26445	0.338507	0.00451716	0.0525497	4	410, 92, 163, 395
D4GX40	Succinate dehydrogenase subunit B (EC 1.3.5.1)	HVO_2809	1.22471	0.292442	0.118151	0.287685	4	47, 242
D4GX45	AstE domain protein	HVO_2812	NA	NA	NA	NA	0
D4GX49	RimK family protein	HVO_2813	1.23502	0.304533	0.101694	0.267179	4	276, 284
D4GX82	DNA helicase (EC 3.6.4.12)	HVO_2827	NA	NA	NA	NA	0
D4GX89	Integrase family protein	HVO_2829	NA	NA	NA	NA	0
D4GXC4	SpoVR family protein	HVO_2846	0.974484	-0.037289	0.817856	0.884225	2
D4GXD2	VOC family protein	HVO_2850	1.08757	0.121114	0.588486	0.724024	1
D4GXD5	UPF0179 protein HVO_2851	HVO_2851	0.858312	-0.220426	0.207081	0.392069	4
D4GXF0	fructose-bisphosphatase (EC 3.1.3.11)	HVO_2857	1.21997	0.286844	0.0352444	0.158373	3	47
D4GXF3	Lrp/AsnC family transcription regulator	HVO_2858	NA	NA	NA	NA	0
D4GXG2	Serine hydroxymethyltransferase (SHMT) (Serine methylase) (EC 2.1.2.1)	HVO_2862	1.34354	0.426037	0.00143447	0.0369262	4	60
D4GXG9	Bifunctional protein FolD [Includes: Methylenetetrahydrofolate dehydrogenase (EC 1.5.1.5); Methenyltetrahydrofolate cyclohydrolase (EC 3.5.4.9)]	HVO_2865	1.14568	0.196203	0.081649	0.236058	4	201
D4GXH2	TFIIB-type zinc ribbon-containing protein	HVO_2867	1.08665	0.119887	0.481018	0.646503	4
D4GXH6	PadR family transcription regulator	HVO_2869	0.95846	-0.0612094	0.665774	0.782349	2
D4GXI1	Pyridoxal phosphate-dependent aminotransferase (EC 2.6.1.-)	HVO_2871	1.01753	0.0250709	0.804217	0.878014	3
D4GXI2	Transcriptional initiation protein Tat	HVO_2872	NA	NA	NA	NA	0
D4GXI8	Flap endonuclease 1 (FEN-1) (EC 3.1.-.-) (Flap structure-specific endonuclease 1)	HVO_2873	NA	NA	NA	NA	0
D4GXJ7	Ornithine cyclodeaminase family protein	HVO_2879	0.929867	-0.104903	0.459444	0.626351	3
D4GXK0	Protein pelota homolog (EC 3.1.-.-)	HVO_2880	0.890058	-0.168029	0.149476	0.31939	3	241
D4GXK6	Archaeal Rqc2 homolog aRqcH (aRqcH)	HVO_2883	1.04422	0.0624213	0.535383	0.683593	4	676, 311, 424, 518, 602, 29
D4GXL4	GNAT family acetyltransferase (EC 2.3.1.-)	HVO_2886	1.21232	0.277775	0.262902	0.438601	1
A0A8D4B856	Elongator complex protein ELP3-like protein	HVO_2888	0.898747	-0.154013	0.171903	0.346121	4	290
D4GXM0	DHH/RecJ family phosphoesterase	HVO_2889	1.10843	0.148512	0.192798	0.375204	4	691, 579, 128
D4GXM4	Thymidine kinase (EC 2.7.1.21)	HVO_2891	0.793245	-0.334161	0.0558955	0.190557	2
D4GXM5	NAD(P)H dehydrogenase (Quinone)-like protein	HVO_2892A	NA	NA	NA	NA	0
D4GXM9	DsrE domain protein	HVO_2893	NA	NA	NA	NA	0
D4GXP1	SnoaL-like domain-containing protein	HVO_2898	NA	NA	NA	NA	0
D4GXP3	BolA family protein	HVO_2899	1.25139	0.323531	0.193531	0.375931	2
D4GXP5	Fumarate hydratase class II (Fumarase C) (EC 4.2.1.2) (Aerobic fumarase) (Iron-independent fumarase)	HVO_2900	1.32946	0.410839	0.00422466	0.0519209	4	391
D4GXP9	Glutamyl-tRNA(Gln) amidotransferase subunit E (Glu-ADT subunit E) (EC 6.3.5.-)	HVO_2902	1.3813	0.466025	0.00686671	0.0653586	4
D4GXQ6	MaoC domain protein	HVO_2905	1.05708	0.0800911	0.672169	0.787205	3
D4GXQ8	tRNA (Cytidine/uridine-2'-O-)-methyltransferase (EC 2.1.1.200)	HVO_2906	0.830251	-0.268381	0.0176349	0.109597	4
D4GXR0	DUF1281_C domain-containing protein	HVO_2907	0.862743	-0.212997	0.160397	0.335809	2
D4GXR1	Dihydropteroate synthase (EC 2.5.1.15)	HVO_2908	1.5468	0.629287	0.00147641	0.0369262	4
Q03301	Superoxide dismutase [Mn] 2 (EC 1.15.1.1)	HVO_2913	1.06848	0.0955576	0.508168	0.669247	4
D4GXS8	Putative oxidoreductase (Short-chain dehydrogenase family) (EC 1.1.1.-)	HVO_2916	1.38252	0.467298	0.00626957	0.0625166	4
D4GXT2	Thymidylate synthase (TS) (TSase) (EC 2.1.1.45)	HVO_2918	1.23015	0.29884	0.236143	0.416232	1
D4GXT3	dihydrofolate reductase (EC 1.5.1.3)	HVO_2919	0.505027	-0.985567	0.0642823	0.206528	3
D4GXT5	DUF4177 family protein	HVO_2920	NA	NA	NA	NA	0
D4GXT7	DUF2207 domain-containing protein	HVO_2921	NA	NA	NA	NA	0
D4GXU1	UPF0339 family protein	HVO_2922	1.36944	0.453589	0.00233639	0.0444763	4
Q9V2V5	Proteasome subunit alpha 2 (20S proteasome alpha subunit 2) (Proteasome core protein PsmA 2)	HVO_2923	1.2005	0.263631	0.241886	0.420173	3
D4GXW1	GTP-binding protein	HVO_2932	1.04596	0.0648209	0.540186	0.685545	4	4
D4GXX8	Nonhistone chromosomal protein	HVO_2941	1.55268	0.63476	0.000249629	0.0201048	4	81
D4GXY5	Valine--tRNA ligase (EC 6.1.1.9) (Valyl-tRNA synthetase) (ValRS)	HVO_2945	0.844974	-0.243021	0.0477542	0.181813	4	332, 111, 586, 685, 162
D4GXY9	Phenylalanine--tRNA ligase beta subunit (EC 6.1.1.20) (Phenylalanyl-tRNA synthetase beta subunit) (PheRS)	HVO_2947	0.956767	-0.0637607	0.515989	0.674457	4	500
D4GXZ2	phenylalanine--tRNA ligase (EC 6.1.1.20)	HVO_2948	NA	NA	NA	NA	0
D4GY00	Tryptophan--tRNA ligase (EC 6.1.1.2) (Tryptophanyl-tRNA synthetase) (TrpRS)	HVO_2951	1.00957	0.013742	0.861158	0.913508	4
O07118	tRNA-splicing endonuclease (EC 4.6.1.16) (tRNA-intron endonuclease)	HVO_2952	0.968028	-0.0468794	0.719465	0.820982	2
D4GY04	DNA topoisomerase 1-like protein	HVO_2953	NA	NA	NA	NA	0
D4GY08	DEAD/DEAH box helicase (EC 3.6.4.-)	HVO_2955	0.998256	-0.00251865	0.974466	0.984813	4	496, 225
D4GY15	2-oxo-3-methylvalerate dehydrogenase E1 component alpha subunit (EC 1.2.4.4)	HVO_2958	0.762148	-0.391857	0.149781	0.31939	1
D4GY17	2-oxo-3-methylvalerate dehydrogenase E1 component beta subunit (EC 1.2.4.4)	HVO_2959	NA	NA	NA	NA	0
D4GY19	Dihydrolipoamide S-acyltransferase (EC 2.3.1.-)	HVO_2960	1.19045	0.25151	0.017248	0.108136	4	419
Q04829	Dihydrolipoyl dehydrogenase (EC 1.8.1.4) (Dihydrolipoamide dehydrogenase)	HVO_2961	0.78878	-0.342304	0.19009	0.371614	1
D4GY31	phosphoserine phosphatase (EC 3.1.3.3) (O-phosphoserine phosphohydrolase)	HVO_2965	1.09853	0.135571	0.446159	0.615748	2
D4GY36	D-3-phosphoglycerate dehydrogenase (EC 1.1.1.95)	HVO_2968	0.925074	-0.112359	0.163517	0.337677	4	400
D4GY38	Threonine synthase (EC 4.2.3.1)	HVO_2969	1.14076	0.190001	0.0752532	0.223836	4
D4GY45	FliH domain-containing protein	HVO_2972	1.28157	0.357913	0.130001	0.296537	4	9, 73, 83
D4GY49	DUF255 domain-containing protein	HVO_2975	NA	NA	NA	NA	0
D4GY62	Uracil phosphoribosyltransferase (EC 2.4.2.9) (UMP pyrophosphorylase) (UPRTase)	HVO_2981	1.13333	0.180574	0.239585	0.418378	4	40
D4GY64	Small CPxCG-related zinc finger protein	HVO_2982	0.753118	-0.409052	0.0346683	0.157816	2
A0A1C9J6Y9	Small CPxCG-related zinc finger protein	HVO_2983A	NA	NA	NA	NA	0
D4GY77	Phosphohexomutase (Phosphoglucomutase / phosphomannomutase) (EC 5.4.2.-)	HVO_2989	1.51809	0.602259	0.000552825	0.0304636	4
D4GY83	Phosphoribosyl-AMP cyclohydrolase (PRA-CH) (EC 3.5.4.19)	HVO_2992	NA	NA	NA	NA	0	58
D4GY89	Ferredoxin (2Fe-2S)	HVO_2995	1.01582	0.0226507	0.808242	0.87886	4	119, 113, 97
D4GY92	O-acetylhomoserine aminocarboxypropyltransferase (Methionine synthase) (EC 2.5.1.49)	HVO_2997	1.65783	0.729297	0.000100293	0.0152011	4
D4GY94	Homoserine O-acetyltransferase (HAT) (EC 2.3.1.31) (Homoserine transacetylase) (HTA)	HVO_2998	1.14997	0.201594	0.455796	0.624631	4	281
D4GY96	O-acetylhomoserine aminocarboxypropyltransferase (Methionine synthase) (EC 2.5.1.49)	HVO_2999	1.3846	0.469469	0.00464472	0.0528589	4
D4GY98	DNA ligase (EC 6.5.1.2) (Polydeoxyribonucleotide synthase [NAD(+)])	HVO_3000	1.0651	0.0909933	0.680551	0.793471	1
D4GYB4	UvrABC system protein C (Protein UvrC) (Excinuclease ABC subunit C)	HVO_3006	0.979909	-0.0292802	0.714177	0.817205	4
Q9P9L2	Malate dehydrogenase (EC 1.1.1.37)	HVO_3007	1.05679	0.0796951	0.324672	0.502114	4
D4GYB7	UPF0148 family protein	HVO_3008	1.37103	0.455258	0.163237	0.337677	4	36
D4GYC2	ATP-dependent DNA helicase/nuclease Hef (EC 3.6.4.12)	HVO_3010	0.809449	-0.304989	0.0209992	0.121301	4	293, 278
D4GYC6	Origin-associated protein OapC	HVO_3012	1.41077	0.496482	0.00317614	0.0478417	4	30
D4GYC7	Origin-associated protein OapB	HVO_3013	1.1892	0.249994	0.169012	0.344859	3
D4GYC9	Origin-associated GTP-binding protein OapA	HVO_3014	1.30547	0.384574	0.0115755	0.0893107	4
D4GQ34	ORC1-type DNA replication protein	HVO_A0001	1.01742	0.0249105	0.908809	0.944909	1
D4GQ35	DUF2795 domain-containing protein	HVO_A0002	1.74545	0.803599	0.0308766	0.148976	1
D4GQ36	ParA domain protein	HVO_A0003	0.816965	-0.291654	0.0157076	0.102787	4
D4GQ37	Integrase family protein	HVO_A0005	1.00003	4.97517e-05	0.99962	0.99962	4
D4GQ40	IS1341-type transposase ISHvo19	HVO_A0008	NA	NA	NA	NA	0	9
D4GQ44	ArsR family transcriptional regulator	HVO_A0012	1.26764	0.34214	0.190244	0.371614	1
D4GQ52	DUF2208 domain-containing protein	HVO_A0020	NA	NA	NA	NA	0	119
D4GQ53	PC4 domain-containing protein	HVO_A0021	1.17905	0.237623	0.247534	0.423926	2
D4GQ77	HtpX-like protease (EC 3.4.24.-)	HVO_A0045	NA	NA	NA	NA	0	227
D4GQ96	ORC1-type DNA replication protein	HVO_A0064	0.888726	-0.17019	0.108884	0.277983	4
D4GQB9	Fumarylacetoacetase family protein	HVO_A0087	1.05271	0.0741138	0.67046	0.786964	2
D4GQC4	Acyl-CoA dehydrogenase (EC 1.3.8.-)	HVO_A0092	0.867844	-0.204492	0.384397	0.559755	1
D4GQC7	Amidohydrolase domain protein	HVO_A0095	0.805217	-0.312551	0.220366	0.403362	1
L9UXM8	Acyl-CoA synthetase (EC 6.2.1.-)	HVO_A0097A	0.830349	-0.268209	0.0106275	0.0855924	4	345
D4GQE6	HTH domain protein	HVO_A0114 HVO_A0418	1.10253	0.140818	0.533398	0.68189	1
D4GQE7	Transcriptional regulator	HVO_A0115	1.12584	0.170999	0.240054	0.418378	2
D4GQF0	PadR family transcription regulator	HVO_A0118 HVO_A0416	NA	NA	NA	NA	0
D4GQF8	tryptophan--tRNA ligase (EC 6.1.1.2)	HVO_A0127	NA	NA	NA	NA	0
D4GQG3	Tat pathway signal sequence domain protein	HVO_A0133	0.498317	-1.00487	9.03217e-05	0.0152011	4	83, 52, 119
D4GQI6	Integrase family protein / bat box HTH-10 family transcription regulator	HVO_A0157	1.08017	0.111255	0.357558	0.53557	3
D4GQK7	V-type ATP synthase subunit D (V-ATPase subunit D)	HVO_A0178	NA	NA	NA	NA	0
D4GQN4	CRISPR-associated endoribonuclease Cas6 (EC 3.1.-.-)	HVO_A0205	0.986272	-0.0199431	0.796662	0.870673	4	22, 225
D4GQN5	CRISPR-associated protein Cas8b	HVO_A0206	1.07961	0.110511	0.231808	0.413894	4	102, 633, 89, 269
D4GQN6	CRISPR-associated protein Cas7	HVO_A0207	1.03112	0.0442126	0.566584	0.705367	4	64, 231
D4GQN7	CRISPR-associated protein Cas5	HVO_A0208	1.57661	0.656823	0.010172	0.0845249	4	109
D4GQQ7	5'-nucleotidase SurE (EC 3.1.3.5) (Nucleoside 5'-monophosphate phosphohydrolase)	HVO_A0228	1.29304	0.370764	0.171521	0.346016	2
D4GQQ9	Peptide methionine sulfoxide reductase MsrA (Protein-methionine-S-oxide reductase) (EC 1.8.4.11) (Peptide-methionine (S)-S-oxide reductase) (Peptide Met(O) reductase)	HVO_A0230	0.951538	-0.0716669	0.613995	0.741468	3	108
D4GQS1	Lipoprotein	HVO_A0242	0.932509	-0.100811	0.220007	0.403362	4
D4GQS4	HTH domain protein	HVO_A0245	1.35582	0.439162	0.0973914	0.260125	2	55
D4GQT5	Chromo domain-containing protein	HVO_A0256	0.886447	-0.173893	0.115667	0.285021	4
D4GQT6	ORC1-type DNA replication protein	HVO_A0257	0.965836	-0.0501501	0.818357	0.884225	1
D4GQU3	IclR family transcription regulator	HVO_A0266	1.13521	0.182959	0.0655742	0.208049	4
D4GQU5	L-fuculose phosphate aldolase (EC 4.1.2.17) (L-fuculose-1-phosphate aldolase)	HVO_A0268	0.991331	-0.0125619	0.947301	0.966645	2	15
D4GQV0	ThuA family protein	HVO_A0273	NA	NA	NA	NA	0
D4GQV1	fructose-bisphosphatase (EC 3.1.3.11)	HVO_A0274	0.977885	-0.032263	0.71983	0.820982	4
D4GQV7	IclR family transcription regulator	HVO_A0280	NA	NA	NA	NA	0	7
D4GQW5	Putative oxidoreductase (Short-chain dehydrogenase family) (EC 1.1.1.-)	HVO_A0288	1.02829	0.0402497	0.681449	0.793634	4
D4GQW8	Lipoprotein	HVO_A0291	3.41182	1.77054	0.00385402	0.0519209	1
D4GQX6	Putative oxidoreductase (Short-chain dehydrogenase family) (EC 1.1.1.-)	HVO_A0298	NA	NA	NA	NA	0
D4GR06	2-dehydro-3-deoxy-phosphogluconate / 2-dehydro-3-deoxy-phosphogalactonate aldolase, bacterial-type (EC 4.1.2.55)	HVO_A0329	NA	NA	NA	NA	0
D4GR08	D-galactonate dehydratase (EC 4.2.1.6)	HVO_A0331	1.21816	0.284699	0.253752	0.4299	1
D4GR16	ABC-type transport system periplasmic substrate-binding protein (Substrate D-galactose)	HVO_A0339	2.2927	1.19705	0.0110778	0.087299	4	312
D4GR19	IclR family transcription regulator	HVO_A0342	0.948084	-0.0769138	0.726557	0.826854	1
D4GR24	Twin-arginine translocation signal domain-containing protein	HVO_A0350	0.808145	-0.307314	0.216593	0.400546	4	115, 147, 208
D4GR35	Uncharacterized protein	HVO_A0366	NA	NA	NA	NA	0	6
D4GR48	ABC-type transport system periplasmic substrate-binding protein (Probable substrate dipeptide/oligopeptide)	HVO_A0380	NA	NA	NA	NA	0
D4GR49	ABC-type transport system permease protein (Probable substrate dipeptide/oligopeptide)	HVO_A0381	NA	NA	NA	NA	0
D4GR56	Lrp/AsnC family transcription regulator	HVO_A0388	NA	NA	NA	NA	0
D4GR60	HTH domain protein	HVO_A0394	NA	NA	NA	NA	0
D4GR72	SHOCT domain-containing protein	HVO_A0406	1.60454	0.682162	0.000732998	0.0333673	4	704
D4GR73	DNA-binding protein	HVO_A0409	NA	NA	NA	NA	0	251
D4GR89	ABC-type transport system ATP-binding protein (Probable substrate dipeptide/oligopeptide)	HVO_A0426	NA	NA	NA	NA	0
D4GR92	ABC-type transport system periplasmic substrate-binding protein (Probable substrate dipeptide/oligopeptide)	HVO_A0428	1.14784	0.198919	0.239066	0.418378	4
D4GR93	D-aminoacylase-like protein	HVO_A0429	NA	NA	NA	NA	0
D4GR98	SHOCT domain-containing protein	HVO_A0432	1.04188	0.0591926	0.430276	0.603614	4	28
D4GRA0	Uncharacterized protein	HVO_A0434	NA	NA	NA	NA	0
D4GRA5	DUF2800 family protein	HVO_A0439	NA	NA	NA	NA	0
D4GRA9	Zinc ribbon domain-containing protein	HVO_A0443	NA	NA	NA	NA	0	84
D4GRB3	Peptidase S54 family protein	HVO_A0447	NA	NA	NA	NA	0	10
D4GRC3	ParA domain protein	HVO_A0458	1.09913	0.136362	0.124952	0.293943	4
D4GRC4	Ubiquitin-like domain-containing protein	HVO_A0459	3.39465	1.76326	0.00314892	0.0478417	4	62
D4GRD4	Pirin domain protein	HVO_A0469	2.04634	1.03304	9.62731e-05	0.0152011	4	23
D4GRD7	Oxidoreductase	HVO_A0472	0.960127	-0.0587035	0.531073	0.681546	4
D4GRE1	Halo transducer protein	HVO_A0476	2.63599	1.39834	0.00731159	0.0665673	1
D4GRE2	ABC-type transport system periplasmic substrate-binding protein (Probable substrate phosphate)	HVO_A0477	NA	NA	NA	NA	0
D4GRF0	Cobyrinate a,c-diamide synthase (EC 6.3.5.11) (Cobyrinic acid a,c-diamide synthetase)	HVO_A0487	1.30822	0.387603	0.0058485	0.0606275	4
D4GRF1	Cob(I)alamin adenosyltransferase (EC 2.5.1.17)	HVO_A0488	1.27463	0.350082	0.229329	0.411142	3
D4GRG2	DUF4148 domain-containing protein	HVO_A0499	NA	NA	NA	NA	0
D4GRG3	Peptidyl-prolyl cis-trans isomerase (EC 5.2.1.8)	HVO_A0500	NA	NA	NA	NA	0
D4GRI9	IclR family transcription regulator	HVO_A0527	NA	NA	NA	NA	0
D4GRK7	TetR family transcription regulator	HVO_A0545	NA	NA	NA	NA	0
D4GRK9	DUF1028 family protein	HVO_A0547	1.04057	0.0573776	0.520501	0.676581	4	162
D4GRL0	DoxX domain protein	HVO_A0548	0.324453	-1.62392	0.00430282	0.0519209	4
D4GRL2	Receiver/sensor box histidine kinase (EC 2.7.13.3)	HVO_A0550	1.0573	0.0803905	0.641342	0.76479	2
D4GRL3	Acetyl-CoA synthetase (EC 6.2.1.1)	HVO_A0551	1.16638	0.222039	0.20605	0.390823	3	517, 520
D4GRM2	Formimidoylglutamase (EC 3.5.3.8)	HVO_A0561	NA	NA	NA	NA	0
D4GRM3	Probable urocanate hydratase (Urocanase) (EC 4.2.1.49) (Imidazolonepropionate hydrolase)	HVO_A0562	1.32213	0.402864	0.0253836	0.132222	3
D4GRM4	HTH-10 family transcription regulator	HVO_A0563	NA	NA	NA	NA	0
D4GRN5	Succinate dehydrogenase subunit A-like protein	HVO_A0575	NA	NA	NA	NA	0
D4GRP3	IclR family transcription regulator	HVO_A0583	1.12662	0.172006	0.454921	0.624249	1
D4GRP6	Bifunctional protein GlmU (EC 2.3.1.157) (EC 2.7.7.23)	HVO_A0586	0.192726	-2.37537	0.119761	0.289585	3
D4GRP8	HTH domain protein	HVO_A0588	NA	NA	NA	NA	0
D4GRR9	ABC-type transport system ATP-binding protein (Probable substrate zinc)	HVO_A0610	3.73518	1.90118	6.76787e-06	0.00708596	3
D4GRS6	Flavin-dependent pyridine nucleotide oxidoreductase	HVO_A0618	NA	NA	NA	NA	0	36
D4GRT2	P-type transport ATPase (Probable substrate zinc/cadmium)	HVO_A0624	0.630427	-0.665599	0.00124032	0.0369262	3
D4GRT5	Iron transporter	HVO_A0627	2.38154	1.25189	2.94451e-05	0.0152011	4
D4GRT9	DUF727 domain-containing protein	HVO_A0631	2.03763	1.02689	0.0165569	0.105701	1
D4GRU1	Pilin PilA	HVO_A0633	NA	NA	NA	NA	0
D4GRU4	YbaK domain protein	HVO_A0636	0.970656	-0.0429674	0.80886	0.87886	2
D4GRU5	Translation initiation factor 1A (aIF-1A)	HVO_A0637	1.13058	0.177067	0.443194	0.614495	1
D4GP02	ORC1-type DNA replication protein	HVO_B0001	0.780115	-0.358241	0.0152644	0.101795	3	335
D4GP10	Aromatic-ring-hydroxylating dioxygenase alpha subunit family protein	HVO_B0009	1.42858	0.514585	0.0869803	0.245285	1
D4GP18	CopG family transcriptional regulator	HVO_B0017	1.48053	0.566117	0.0229224	0.126068	2
D4GP19	ParA domain protein	HVO_B0018	1.11836	0.161387	0.232188	0.413894	3
D4GP32	Putative oxidoreductase (Short-chain dehydrogenase family) (EC 1.1.1.-)	HVO_B0031	NA	NA	NA	NA	0
D4GP41	Alpha-ketoglutarate semialdehyde dehydrogenase (KGSADH) (EC 1.2.1.26)	HVO_B0039	1.23832	0.30839	0.00712331	0.0663395	4
D4GP42	HTH-type transcriptional regulator XacR (Pentose-specific regulator XacR)	HVO_B0040	0.750382	-0.414302	0.220234	0.403362	3	57
D4GP49	ABC-type transport system periplasmic substrate-binding protein	HVO_B0047	1.34417	0.426715	0.127473	0.294513	1
D4GP50	Cobalt-precorrin-7 C5-methyltransferase (EC 2.1.1.289)	HVO_B0048	1.67843	0.747115	0.0151193	0.101524	4
D4GP51	Cobalt-precorrin-8 methylmutase (EC 5.4.99.60)	HVO_B0049	1.24057	0.311001	0.0378085	0.158978	4
D4GP52	ATP-dependent cobaltochelatase subunit CobN (EC 6.6.1.2)	HVO_B0050	1.14722	0.198148	0.125491	0.293943	4	88, 1034
D4GP53	ATP-dependent cobaltochelatase subunit ChlID (EC 6.6.1.2)	HVO_B0051	1.21488	0.28082	0.0497142	0.183932	4	262
D4GP54	PQQ repeat protein	HVO_B0052	1.0913	0.126046	0.377977	0.552712	4	241
D4GP55	DUF3209 family protein	HVO_B0053	1.62158	0.697399	0.0340578	0.157086	4	25
D4GP56	Sirohydrochlorin cobaltochelatase (EC 4.99.1.3)	HVO_B0054	0.452103	-1.14528	0.00122272	0.0369262	4
D4GP57	Cobalamin biosynthesis protein	HVO_B0055	1.02076	0.0296501	0.782179	0.85933	4
D4GP59	Cobalt-factor-III C17-methyltransferase (EC 2.1.1.272)	HVO_B0057	1.27569	0.351274	0.0515581	0.184867	4	110, 267, 341
D4GP60	Cobalt-factor-III C17-methyltransferase (EC 2.1.1.272)	HVO_B0058	1.17471	0.2323	0.0965287	0.259809	4
D4GP61	Cobalt-precorrin-5A hydrolase (EC 3.7.1.12)	HVO_B0059	1.12971	0.175946	0.0890183	0.247664	4	313, 46, 201
D4GP62	Cobalt-precorrin-4 C11-methyltransferase (EC 2.1.1.271)	HVO_B0060	1.07722	0.107315	0.372738	0.547344	4
D4GP63	Cobalt-factor-II C20-methyltransferase (EC 2.1.1.151)	HVO_B0061	1.546	0.62854	0.000634387	0.0315252	4	161, 171
D4GP64	Probable cobalt-precorrin-6B C(15)-methyltransferase (decarboxylating) (EC 2.1.1.196)	HVO_B0062	1.30321	0.382067	0.0483642	0.182806	4
D4GP66	CbtA family protein	HVO_B0064	1.14775	0.198803	0.176966	0.353292	4
D4GP72	Pyridoxal phosphate-dependent aminotransferase (EC 2.6.1.-)	HVO_B0070	1.01251	0.0179393	0.9002	0.937821	4
D4GP73	Alcohol dehydrogenase (NADP) (EC 1.1.1.2)	HVO_B0071	1.11626	0.158669	0.106809	0.274763	4	17
D4GP86	DUF336 family protein	HVO_B0084	0.821929	-0.282914	0.00795176	0.071265	4
D4GP87	Glycoside hydrolase domain protein	HVO_B0085	NA	NA	NA	NA	0
D4GP89	Mandelate racemase-like protein / muconate lactonizing enzyme-like protein	HVO_B0087	1.19631	0.258589	0.110184	0.277983	2
D4GP91	ABC-type transport system ATP-binding protein (Probable substrate dipeptide/oligopeptide)	HVO_B0089	NA	NA	NA	NA	0
D4GP95	ABC-type transport system periplasmic substrate-binding protein (Probable substrate dipeptide/oligopeptide)	HVO_B0093	1.07452	0.103692	0.521444	0.676581	4
D4GP98	Sugar epimerase/dehydratase-like protein	HVO_B0096	NA	NA	NA	NA	0
D4GPA0	SGNH-type esterase domain protein	HVO_B0098	0.901555	-0.149512	0.297755	0.473064	2
D4GPA2	Alpha-ketoglutarate semialdehyde dehydrogenase (EC 1.2.1.26)	HVO_B0100	0.786611	-0.346277	0.11281	0.281319	2
D4GPA3	IclR family transcription regulator	HVO_B0101	NA	NA	NA	NA	0	7
D4GPA6	L-rhamnose mutarotase (EC 5.1.3.32)	HVO_B0104	NA	NA	NA	NA	0
D4GPB3	L-rhamnonate dehydratase (EC 4.2.1.90)	HVO_B0111	NA	NA	NA	NA	0
D4GPB6	2,4-diketo-3-deoxy-L-rhamnonate hydrolase (EC 3.7.1.26)	HVO_B0115	1.25601	0.328845	0.203151	0.388847	1
D4GPB8	DNA repair protein RecN	HVO_B0117	0.974795	-0.0368292	0.728445	0.827497	3
A0A8D3W5K5	Smc-like protein Sph2	HVO_B0118	0.993826	-0.00893508	0.917386	0.951935	4	186, 372, 407, 179, 171, 145, 210
D4GPC0	IclR family transcription regulator	HVO_B0119	NA	NA	NA	NA	0
D4GPD1	DUF296 family protein	HVO_B0130	0.962211	-0.0555742	0.650822	0.771299	4
D4GPD3	PQQ repeat protein	HVO_B0132	0.926637	-0.109924	0.480678	0.646503	3
D4GPD5	ABC-type transport system ATP-binding protein	HVO_B0134	0.924612	-0.11308	0.612142	0.741468	1
D4GPE0	PQQ repeat protein	HVO_B0139	NA	NA	NA	NA	0
D4GPE4	Receiver/sensor box histidine kinase (EC 2.7.13.3)	HVO_B0143	1.06558	0.0916327	0.283397	0.460026	4
D4GPE7	Aminotransferase class V (EC 2.6.1.-)	HVO_B0146	1.25449	0.327095	0.0310214	0.148988	4
D4GPF0	Oleate hydratase (EC 4.2.1.53)	HVO_B0149	1.14999	0.20162	0.390186	0.561932	1
D4GPF4	CapB domain protein	HVO_B0153	1.16868	0.224879	0.127734	0.294513	4
D4GPF6	Receiver/sensor box histidine kinase (EC 2.7.13.3)	HVO_B0154	0.965806	-0.050194	0.608933	0.739599	4	389
D4GPF7	ISH7-type transposase ISHvo14	HVO_B0155	NA	NA	NA	NA	0
D4GPF8	MarR family transcriptional regulator	HVO_B0156	1.01866	0.0266792	0.741545	0.836636	4
D4GPH1	HEAT-PBS family protein	HVO_B0169	1.45062	0.536669	0.0794421	0.232042	1
D4GPI3	Probable deoxyhypusine synthase (DHS) (EC 2.5.1.46)	HVO_B0182	1.20356	0.267314	0.251454	0.428086	2
D4GPJ5	LppX domain protein	HVO_B0194	1.88736	0.916371	0.000103559	0.0152011	4
D4GPJ8	ABC-type transport system permease protein	HVO_B0197	NA	NA	NA	NA	0
D4GPJ9	ABC-type transport system periplasmic substrate-binding protein	HVO_B0198	1.10235	0.14058	0.109221	0.277983	4	124
D4GPK1	Bifunctional malyl-CoA synthase / malyl-CoA thioesterase (EC 3.1.2.30, EC 4.1.3.24)	HVO_B0200	1.22162	0.288801	0.0289506	0.14503	4
D4GPL8	ABC-type transport system periplasmic substrate-binding protein (Probable substrate branched-chain amino acids)	HVO_B0217	0.779954	-0.35854	0.00671807	0.0651279	4
D4GPM4	PEP_hydrolase domain-containing protein	HVO_B0223	NA	NA	NA	NA	0
D4GPM7	Auxin permease family transport protein	HVO_B0226	1.89613	0.923056	0.0217851	0.122629	1
D4GPN4	Alpha-L-arabinofuranosidase (EC 3.2.1.55)	HVO_B0233	1.07881	0.109441	0.216915	0.400546	4
D4GPP3	IS200-type transposase ISHvo18	HVO_B0242	NA	NA	NA	NA	0
D4GPP7	Putative oxidoreductase (Short-chain dehydrogenase family) (EC 1.1.1.-)	HVO_B0248	1.39512	0.480386	0.00477589	0.052901	4	161
D4GPQ1	fructose-bisphosphatase (EC 3.1.3.11)	HVO_B0253	1.04906	0.0690948	0.560406	0.700504	3
D4GPQ6	Translin	HVO_B0259	1.62612	0.701436	0.0523121	0.185664	4
D4GPR2	FAD-dependent oxidoreductase (GlcD/DLD_GlcF/GlpC domain fusion protein)	HVO_B0265	0.973331	-0.0389973	0.857965	0.912895	1
D4GPR3	Glutamate dehydrogenase	HVO_B0266	1.2123	0.277747	0.0933159	0.255096	2
D4GPR5	Monooxygenase (EC 1.14.14.-)	HVO_B0268	0.979329	-0.030135	0.815996	0.884225	2
D4GPS6	Putative S-adenosylmethionine-dependent methyltransferase (EC 2.1.1.-)	HVO_B0279	NA	NA	NA	NA	0
D4GPT2	Transcription initiation factor IIB (TFIIB)	HVO_B0285	0.896604	-0.157457	0.772217	0.855759	3
D4GPT4	TRAM domain protein	HVO_B0287	0.808005	-0.307564	0.00721754	0.0663395	4	132
D4GPT9	ABC-type transport system periplasmic substrate-binding protein (Probable substrate glycerol-3-phosphate)	HVO_B0292	0.823275	-0.280554	0.0390895	0.162408	3
D4GPU1	sn-glycerol-3-phosphate transport system permease protein UgpE	HVO_B0294	NA	NA	NA	NA	0
D4GPU7	Uricase (EC 1.7.3.3) (Urate oxidase)	HVO_B0300	NA	NA	NA	NA	0
D4GPV6	Molybdopterin-containing oxidoreductase large subunit	HVO_B0309	NA	NA	NA	NA	0
D4GPW5	Putative ABC transporter glucose-binding protein TsgA13	HVO_B0318	NA	NA	NA	NA	0
D4GPW7	IclR family transcription regulator	HVO_B0320	NA	NA	NA	NA	0	8
D4GPX1	DUF362 domain-containing protein	HVO_B0324	NA	NA	NA	NA	0
D4GPZ9	Cupin 2 barrel domain protein	HVO_B0352	1.24978	0.32167	0.180168	0.357942	2
D4GQ05	Tat (Twin-arginine translocation) pathway signal sequence	HVO_B0358	0.954445	-0.0672667	0.852594	0.909955	3
D4GQ18	Aldehyde dehydrogenase (EC 1.2.1.3)	HVO_B0371	1.35365	0.436852	0.00204776	0.0410899	4
D4GQ22	Putative oxidoreductase (Aldo-keto reductase family protein) (EC 1.1.1.-)	HVO_B0376	1.40366	0.489192	0.00305741	0.0478417	4
D4H092	ORC1-type DNA replication protein	HVO_C0001	1.195	0.257006	0.292569	0.469095	1
D4H097	UPF0395 family protein	HVO_C0006	0.866747	-0.206318	0.0866779	0.245285	3	17, 54
D4H0A7	ParA domain protein	HVO_C0017	1.23135	0.300244	0.234469	0.414678	1
D4H0A8	DNA ligase	HVO_C0018	NA	NA	NA	NA	0
D4H0C4	TrwB_AAD_bind domain-containing protein	HVO_C0036	1.11376	0.155439	0.271183	0.448034	2	610
D4H0C8	DNA (cytosine-5-)-methyltransferase (EC 2.1.1.37)	HVO_C0040	1.37574	0.460212	0.0738157	0.223127	4	148, 282
D4H0D0	Helicase domain protein	HVO_C0042	1.50489	0.589658	0.00064704	0.0315252	4	648, 664, 667
D4H0D1	DUF1998 domain-containing protein	HVO_C0043	0.99203	-0.0115439	0.947412	0.966645	4
D4H0D4	HTH domain protein	HVO_C0046	0.861036	-0.215854	0.362312	0.539603	1
D4H0D8	DUF4262 domain-containing protein	HVO_C0050	0.910625	-0.135071	0.297279	0.473027	3
D4H0D9	HTH domain protein	HVO_C0051	NA	NA	NA	NA	0
D4H0E1	Tat (Twin-arginine translocation) pathway signal sequence	HVO_C0054	0.658	-0.60384	0.00173376	0.0386223	3	312
D4H0E4	ORC1-type DNA replication protein	HVO_C0057	1.05304	0.074558	0.583561	0.71881	2
D4H0E9	FAD-dependent oxidoreductase	HVO_C0067	NA	NA	NA	NA	0
D4H0F1	GFO family oxidoreductase	HVO_C0069	1.09699	0.133556	0.221925	0.404834	4	44
D4H0F6	ABC-type transport system ATP-binding protein (Probable substrate dipeptide/oligopeptide)	HVO_C0074	1.10032	0.137924	0.344092	0.525166	4
D4H0F7	ABC-type transport system periplasmic substrate-binding protein (Probable substrate dipeptide/oligopeptide)	HVO_C0075	0.804973	-0.312987	0.138954	0.30564	4	508
D4H0F8	IclR family transcription regulator	HVO_C0076	NA	NA	NA	NA	0
D4H0F9	Sarcosine oxidase (EC 1.5.3.1)	HVO_C0077	NA	NA	NA	NA	0

## Sheet: TableS1B
Table S1B. List of proteins detected in RC04 by SILAC LC-MS/MS analysis. Proteins with a mean fold change ≥ 1.2 and Benjamini-Hochberg adjusted p-value < 0.05 are predicted to be upregulated whereas proteins with a mean fold-change ≤ 0.83 and Benjamini-Hochberg Adjusted p-value <0.05 are predicted to be downregulated.
Uniprot Acc.	Name	ORF	Mean Fold Change (Treatment/Control)	Mean Log2 FC	p-value	Adj. P-value	Found in replicates	Lysine Acetylation Sites
D4GYJ7	ORC1-type DNA replication protein	HVO_0001	0.968142	-0.0467089	0.722657	0.760585	4	311, 484, 175
D4GYJ8	Signal peptidase I (EC 3.4.21.89)	HVO_0002	NA	NA	NA	NA	0
D4GYJ9	DNA polymerase II small subunit (Pol II) (EC 2.7.7.7) (Exodeoxyribonuclease small subunit) (EC 3.1.11.1)	HVO_0003	0.883765	-0.178266	0.157648	0.217505	2
D4GYK3	Aspartokinase (EC 2.7.2.4)	HVO_0008	0.784719	-0.349752	0.00317528	0.0116055	4	6
D4GYK7	IMP cyclohydrolase (EC 3.5.4.10) (IMP synthase) (Inosinicase)	HVO_0011	NA	NA	NA	NA	0
D4GYK9	ATP-dependent DNA helicase Hel308 (EC 3.6.4.12)	HVO_0014	0.862586	-0.213259	0.0727407	0.114516	4	427
D4GYL1	Antirestriction protein ArdA	HVO_0016	NA	NA	NA	NA	0	250
D4GYL9	Rhodanese domain protein	HVO_0024	NA	NA	NA	NA	0
D4GYM0	Putative thiosulfate sulfurtransferase (EC 2.8.1.1) (Rhodanese-like protein)	HVO_0025	0.740808	-0.432829	0.000818292	0.00532742	4	166
D4GYM4	UvrABC system protein B (Protein UvrB) (Excinuclease ABC subunit B)	HVO_0029	1.18817	0.248746	0.0649643	0.104377	3	467
D4GYN0	Stomatin family protein	HVO_0035	0.922554	-0.116295	0.246815	0.313535	3
D4GYN4	DNA repair helicase Rad3 (EC 3.6.4.12)	HVO_0039	0.771686	-0.373914	0.0251158	0.0487496	4
D4GYN8	Putative [LysW]-aminoadipate semialdehyde/glutamate semialdehyde transaminase (EC 2.6.1.118)	HVO_0043	NA	NA	NA	NA	0
D4GYN9	Putative [LysW]-aminoadipate/[LysW]-glutamate kinase (EC 2.7.2.17)	HVO_0044	2.85103	1.51148	2.3149e-05	0.000965639	3
D4GYP0	Putative [LysW]-L-2-aminoadipate/[LysW]-L-glutamate phosphate reductase (EC 1.2.1.103) (EC 1.2.1.106)	HVO_0045	1.66365	0.734348	5.82428e-05	0.00133782	4
D4GYP4	Argininosuccinate synthase (EC 6.3.4.5) (Citrulline--aspartate ligase)	HVO_0049	1.91501	0.937352	0.00248564	0.00989506	3
D4GYP7	Putative Kef-type transport system accessory protein	HVO_0052	1.19173	0.253058	0.0207834	0.0423115	4	34
D4GYP9	glycine--tRNA ligase (EC 6.1.1.14)	HVO_0054	0.785735	-0.347885	0.00409309	0.0133936	4
D4GYQ3	ABC-type transport system ATP-binding protein (Probable substrate dipeptide/oligopeptide)	HVO_0058	0.664548	-0.589554	0.000817607	0.00532742	3
D4GYQ4	ABC-type transport system ATP-binding protein (Probable substrate dipeptide/oligopeptide)	HVO_0059	0.900973	-0.150445	0.0520869	0.0884628	4
D4GYQ7	ABC-type transport system periplasmic substrate-binding protein (Probable substrate dipeptide/oligopeptide)	HVO_0062	0.737502	-0.439281	0.000406676	0.00347773	4	471, 380, 604
D4GYR0	DNA polymerase II large subunit (Pol II) (EC 2.7.7.7) (Exodeoxyribonuclease large subunit) (EC 3.1.11.1)	HVO_0065	0.481063	-1.0557	0.000120539	0.00186955	4
D4GYR4	AlkP-core domain protein	HVO_0069	0.286951	-1.80112	0.119475	0.174061	2
D4GYR5	NifU C-terminal domain protein	HVO_0070	0.751418	-0.412313	0.00520934	0.01596	4
D4GYS2	Uroporphyrin-III C-methyltransferase (EC 2.1.1.107)	HVO_0077	0.660668	-0.598003	9.09224e-05	0.00170021	4
D4GYS3	Probable porphobilinogen deaminase (EC 2.5.1.61)	HVO_0078	0.81339	-0.297981	0.275653	0.344567	2	233
D4GYS6	Glutamate-1-semialdehyde 2,1-aminomutase (GSA) (EC 5.4.3.8) (Glutamate-1-semialdehyde aminotransferase) (GSA-AT)	HVO_0081	1.00522	0.00750748	0.950652	0.969262	4	251
D4GYS8	GlnK-type ammonia transport regulator	HVO_0083	1.37017	0.454353	0.00033837	0.00325356	4
D4GYT0	GlnK-type ammonia transport regulator	HVO_0085	NA	NA	NA	NA	0
D4GYT2	Delta-aminolevulinic acid dehydratase (EC 4.2.1.24)	HVO_0087	0.723407	-0.467121	0.0117271	0.0281165	2
D4GYT8	ANK_REP_REGION domain-containing protein	HVO_0093	NA	NA	NA	NA	0
D4GYU4	Helicase domain protein	HVO_0099	0.764973	-0.386519	0.00664196	0.0185322	4
D4GYU6	NMD3 family protein	HVO_0100	0.923988	-0.114054	0.308722	0.379079	4	219
D4GYU9	Antirestriction protein ArdA	HVO_0103	1.18198	0.241205	0.229526	0.294576	2
Q48328	DNA repair and recombination protein RadA	HVO_0104	1.00009	0.000133602	0.999398	0.999567	4	210
D4GYV1	FAD-dependent oxidoreductase	HVO_0105	0.238701	-2.06672	5.99343e-05	0.00133782	4
D4GYV5	Cysteine desulfurase (EC 2.8.1.7) (Selenocysteine lyase) (EC 4.4.1.16)	HVO_0109	1.21194	0.277323	0.072657	0.114516	4
D4GYV8	Tetratricopeptide repeat protein	HVO_0112	0.707902	-0.498378	0.00444217	0.0142377	3
D4GYW1	50S ribosomal protein L39e	HVO_0115	0.76049	-0.394998	0.00146104	0.00719016	4	14
D4GYW2	50S ribosomal protein L31e	HVO_0116	0.776369	-0.365186	0.202047	0.265292	3
D4GYW3	Translation initiation factor 6 (aIF-6)	HVO_0117	1.03567	0.0505689	0.595019	0.641184	4
D4GYW4	50S ribosomal protein L18Ae (50S ribosomal protein L20e) (50S ribosomal protein LX)	HVO_0118	1.10762	0.147459	0.0751589	0.11773	4	46
D4GYW6	Signal recognition particle receptor FtsY (SRP receptor)	HVO_0120	0.896672	-0.157348	0.125684	0.182055	4	280, 277
D4GYW8	Putative D-2-hydroxyacid dehydrogenase (EC 1.1.1.-)	HVO_0122	NA	NA	NA	NA	0
Q977V2	Signal recognition particle 54 kDa protein (SRP54) (Hv54h)	HVO_0123	0.791798	-0.336795	0.0143704	0.0330201	3
D4GYX3	UPF0201 protein HVO_0127	HVO_0127	NA	NA	NA	NA	0
O30561	Thermosome subunit 1 (Heat shock protein CCT1)	HVO_0133	0.720656	-0.472618	0.00160167	0.00770035	4
D4GYY0	Putative ribosome biogenesis protein Dim2	HVO_0134	1.06693	0.093472	0.230656	0.295409	4
D4GZ79	Translation initiation factor 1A (aIF-1A)	HVO_0136	1.34813	0.430954	0.00172567	0.00804883	4	83
D4GZ82	Tyrosine--tRNA ligase (EC 6.1.1.1) (Tyrosyl-tRNA synthetase) (TyrRS)	HVO_0138	1.04263	0.060223	0.388447	0.452998	4
D4GZ88	Ribonuclease Z (RNase Z) (EC 3.1.26.11) (tRNA 3 endonuclease) (tRNase Z)	HVO_0144	0.890863	-0.166725	0.350653	0.418318	3
D4GZ89	Replication factor C small subunit (Clamp loader small subunit)	HVO_0145	1.04308	0.0608482	0.597217	0.642446	4
D4GZA7	ArsR family transcription regulator	HVO_0163	0.0538383	-4.21522	4.30172e-07	0.000268858	3
D4GZB1	Adenosylhomocysteinase (EC 3.3.1.1) (S-adenosyl-L-homocysteine hydrolase) (AdoHcyase)	HVO_0167	0.637821	-0.648776	0.000887652	0.00546542	3
D4GZC4	Ribosomal RNA large subunit methyltransferase E (EC 2.1.1.166) (23S rRNA Um2552 methyltransferase) (rRNA (uridine-2'-O-)-methyltransferase)	HVO_0180	0.815293	-0.294609	0.00405052	0.0133241	4	10
D4GZD2	START domain protein	HVO_0188	0.488749	-1.03283	0.00124898	0.00667189	4
D4GZD3	CobC/GpmA family phosphatase (EC 3.1.3.-)	HVO_0189	NA	NA	NA	NA	0
D4GZD4	LarE family protein	HVO_0190	NA	NA	NA	NA	0
D4GZD5	DNA-binding protein MutS2	HVO_0191	NA	NA	NA	NA	0
D4GZE0	DUF1931 domain protein	HVO_0196	1.07981	0.110778	0.108964	0.160999	4	7
D4GZE4	Phosphohexomutase (Phosphoglucomutase / phosphomannomutase) (EC 5.4.2.-)	HVO_0199	NA	NA	NA	NA	0
D4GZF1	Alanine--tRNA ligase (EC 6.1.1.7) (Alanyl-tRNA synthetase) (AlaRS)	HVO_0206	0.839792	-0.251895	0.00960632	0.0242095	4	723, 304
D4GZF2	Alpha/beta hydrolase fold protein	HVO_0207	NA	NA	NA	NA	0
D4GZF3	Glutamine amidotransferase	HVO_0208	0.864472	-0.210108	0.0542974	0.0905709	3
D4GZF4	Glutaryl-CoA dehydrogenase (EC 1.3.8.6)	HVO_0209	0.908566	-0.138337	0.300846	0.372335	3
D4GZF6	Zinc-containing ferredoxin	HVO_0211	NA	NA	NA	NA	0
D4GZF9	L-lactate dehydrogenase (EC 1.1.1.27)	HVO_0214	0.724731	-0.464482	0.00452726	0.0143631	3
D4GZG5	DNA helicase (EC 3.6.4.12)	HVO_0220	0.698006	-0.518688	0.000253531	0.00282959	4	428, 488
D4GZG8	Chromosome segregation protein SMC	HVO_0223	NA	NA	NA	NA	0
D4GZH6	Uracil-DNA glycosylase (EC 3.2.2.27)	HVO_0231	NA	NA	NA	NA	0
D4GZH9	Lipoprotein	HVO_0234	NA	NA	NA	NA	0
D4GZI1	tRNA (guanine(26)-N(2))-dimethyltransferase (EC 2.1.1.216) (tRNA 2,2-dimethylguanosine-26 methyltransferase) (tRNA(guanine-26,N(2)-N(2)) methyltransferase) (tRNA(m(2,2)G26)dimethyltransferase)	HVO_0236	0.805967	-0.311207	0.165396	0.224576	3
D4GZI2	UPF0761 family protein	HVO_0237	1.01302	0.0186569	0.816875	0.845787	4	361
P43386	Glutamine synthetase (GS) (EC 6.3.1.2) (Glutamate--ammonia ligase) (Glutamine synthetase I alpha) (GSI alpha)	HVO_0239	0.678382	-0.55983	9.47281e-05	0.00170021	4	308
D4GZI7	Aminopeptidase (EC 3.4.11.-)	HVO_0242	0.418802	-1.25566	5.49011e-06	0.000490188	4	125
D4GZJ0	Phosphoesterase (EC 3.1.4.-)	HVO_0245	NA	NA	NA	NA	0
D4GZJ1	ArsR family transcription regulator	HVO_0246	NA	NA	NA	NA	0
D4GZK0	Polyamine aminopropyltransferase (Putrescine aminopropyltransferase) (PAPT) (Spermidine synthase) (SPDS) (SPDSY) (EC 2.5.1.16)	HVO_0255	0.532054	-0.910355	0.0267505	0.0514433	4
D4GZR3	Archaea-specific helicase AshA (EC 3.6.4.-)	HVO_0283	1.00684	0.00983034	0.887226	0.912033	4	287
D4GZS1	Replication protein A	HVO_0292	0.812321	-0.299878	0.0721556	0.11417	4	116
D4GZS7	TRAM domain protein	HVO_0298	NA	NA	NA	NA	0
D4GZS9	Radical SAM domain protein	HVO_0300	0.289715	-1.78729	4.49331e-05	0.00116311	3	197
D4GZT3	Electron transfer flavoprotein alpha subunit	HVO_0304	NA	NA	NA	NA	0
D4GZT6	DUF4140 domain-containing protein	HVO_0307	0.977072	-0.0334637	0.58643	0.636162	4
D4GZT8	Putative demethylmenaquinone methyltransferase (EC 2.1.1.163)	HVO_0309	0.910432	-0.135376	0.412426	0.473835	3
Q48329	V-type ATP synthase subunit E (V-ATPase subunit E)	HVO_0313	0.922234	-0.116795	0.198604	0.262981	4	67
Q48331	V-type ATP synthase subunit F (V-ATPase subunit F)	HVO_0315	0.747792	-0.41929	0.0923303	0.141092	1
Q48332	V-type ATP synthase alpha chain (EC 7.1.2.2) (V-ATPase subunit A)	HVO_0316	0.877221	-0.188988	0.0420983	0.0747483	4
Q48333	V-type ATP synthase beta chain (V-ATPase subunit B)	HVO_0317	0.744646	-0.425374	0.0012758	0.0067305	4	76
D4GZU8	V-type ATP synthase subunit D (V-ATPase subunit D)	HVO_0319	1.24984	0.321742	0.508722	0.56575	2
D4GZV0	Peptide chain release factor subunit 1 (Translation termination factor aRF1)	HVO_0321	0.870333	-0.20036	0.0198433	0.0412028	4	385, 294, 164
D4GZV3	Arginine--tRNA ligase (EC 6.1.1.19) (Arginyl-tRNA synthetase) (ArgRS)	HVO_0324	1.0974	0.134089	0.350705	0.418318	2	348
D4GZV5	Riboflavin kinase (RFK) (EC 2.7.1.161) (CTP-dependent riboflavin kinase) (CTP:riboflavin 5'-phosphotransferase) (Flavokinase)	HVO_0326	0.585478	-0.772313	0.00136412	0.00692297	4	32
D4GZV6	3,4-dihydroxy-2-butanone 4-phosphate synthase (DHBP synthase) (EC 4.1.99.12)	HVO_0327	NA	NA	NA	NA	0
D4GZV8	Branched-chain-amino-acid aminotransferase (BCAT) (EC 2.6.1.42)	HVO_0329	0.941483	-0.0869935	0.321079	0.390417	4
D4GZX3	DNA-directed RNA polymerase subunit Rpo5 (EC 2.7.7.6) (DNA-directed RNA polymerase subunit H)	HVO_0346	0.551667	-0.858131	0.0394236	0.071008	2	68, 8
D4GZX4	DNA-directed RNA polymerase (EC 2.7.7.6)	HVO_0347	0.806687	-0.309918	0.0021687	0.00934783	4	370, 195, 497
D4GZX5	DNA-directed RNA polymerase subunit beta (EC 2.7.7.6)	HVO_0348	0.735616	-0.442975	0.000536775	0.00397775	4	490, 321, 367
D4GZX6	DNA-directed RNA polymerase subunit Rpo1N (EC 2.7.7.6) (DNA-directed RNA polymerase subunit A')	HVO_0349	0.743436	-0.427719	0.00110088	0.00626313	4	136, 162, 945, 512, 310, 463, 756, 388, 368
D4GZY0	30S ribosomal protein S12	HVO_0353	0.909166	-0.137385	0.106309	0.158575	4	5, 139, 123, 74, 52
D4GZY1	30S ribosomal protein S7	HVO_0354	0.774121	-0.369369	0.00226169	0.0094742	4	129, 152
D4GZY3	Elongation factor 2 (EF-2)	HVO_0356	0.733984	-0.446179	0.000409898	0.00347773	4	717, 486, 166, 17, 13
D4GZY5	homoserine dehydrogenase (EC 1.1.1.3)	HVO_0358	1.01726	0.0246831	0.72286	0.760585	4
D4GZY6	Elongation factor 1-alpha (EF-1-alpha) (Elongation factor Tu) (EF-Tu)	HVO_0359	0.691079	-0.533077	0.000124097	0.00186955	4	4, 166, 156, 48
D4GZY7	30S ribosomal protein S10	HVO_0360	0.716275	-0.481415	0.000646511	0.00448966	4
D4H014	Ribonuclease R (EC 3.1.13.1)	HVO_0388	0.878324	-0.187175	0.243546	0.31128	4	251, 329, 322
D4H016	PUA domain protein	HVO_0390	NA	NA	NA	NA	0
D4H019	UvrABC system protein A	HVO_0393	0.963778	-0.0532267	0.446153	0.504689	4	739, 756, 72, 676, 483, 801
D4H023	Glycine cleavage system protein T-like protein	HVO_0397	0.871688	-0.198116	0.0307918	0.0577925	4	267
D4H025	Small CPxCG-related zinc finger protein	HVO_0399	0.815216	-0.294745	0.121629	0.176787	4
D4H026	DUF5611 domain protein	HVO_0400	0.831554	-0.266117	0.0239462	0.0472125	4	61
D4H028	DUF124 family protein	HVO_0402	1.24582	0.3171	0.0101944	0.0252676	4	53
D4H029	Glucokinase (EC 2.7.1.2)	HVO_0403	1.06721	0.0938448	0.401821	0.465071	2
D4H031	Probable cell surface fusion protein HVO_0405 [Cleaved into: LVIVD repeat domain-containing protein; NifU-like domain-containing protein]	HVO_0405	NA	NA	NA	NA	0
D4GRU7	Probable ribonuclease FAU-1 (EC 3.1.26.-) (RNA-binding protein FAU-1)	HVO_0406	0.996605	-0.0049065	0.969172	0.984931	4	376
D4GRU9	PrsW family protein	HVO_0408	NA	NA	NA	NA	0
D4GRV5	Peptidase M24 family protein	HVO_0414	NA	NA	NA	NA	0
D4GRV6	DNA helicase (EC 3.6.4.12)	HVO_0415	0.960068	-0.058791	0.388491	0.452998	4
D4GRV8	Metal-dependent carboxypeptidase (EC 3.4.17.19)	HVO_0417	0.979134	-0.030422	0.820973	0.848112	4	476
D4GRV9	Homing endonuclease domain protein	HVO_0418	NA	NA	NA	NA	0
D4GRW2	ArNOG04375 family protein	HVO_0421	0.796605	-0.328063	0.00732044	0.0198064	4	118
D4GRW5	ABCE1 family ribosome recycling factor	HVO_0424	0.912598	-0.131949	0.0623606	0.101498	4
D4GRX4	F420H2:NADP oxidoreductase (EC 1.5.1.40)	HVO_0433	0.967846	-0.0471504	0.585749	0.636162	3
D4GRY0	50S ribosomal protein L40e	HVO_0439	0.864998	-0.209232	0.104004	0.156256	2	13
D4GRY2	Beta-lactamase domain protein	HVO_0441	NA	NA	NA	NA	0
D4GRY5	Type-4 uracil-DNA glycosylase (EC 3.2.2.27)	HVO_0444	NA	NA	NA	NA	0
D4GRY7	ABC-type transport system ATP-binding protein (Probable substrate phosphate/phosphonate)	HVO_0446	NA	NA	NA	NA	0
D4GRZ0	Prephenate dehydratase (EC 4.2.1.51)	HVO_0449	NA	NA	NA	NA	0
D4GRZ3	Leucine--tRNA ligase (EC 6.1.1.4) (Leucyl-tRNA synthetase) (LeuRS)	HVO_0452	0.824361	-0.278652	0.00905622	0.0231973	4	391, 175, 713, 133, 158
O30560	Thermosome subunit 2 (Heat shock protein CCT2)	HVO_0455	0.88657	-0.173693	0.219189	0.283043	3	280, 136, 310
D4GS09	AstE domain protein	HVO_0469	0.960809	-0.057679	0.45628	0.512905	4
D4GS16	UCP015877 family protein	HVO_0476	0.953858	-0.0681537	0.584572	0.636162	4	189
D4GS18	Glyceraldehyde-3-phosphate dehydrogenase (GAPDH) (EC 1.2.1.59) (NAD(P)-dependent glyceraldehyde-3-phosphate dehydrogenase)	HVO_0478	0.385133	-1.37657	0.000393551	0.00346435	2
D4GS20	Phosphoglycerate kinase (EC 2.7.2.3)	HVO_0480	0.692008	-0.531139	0.000909447	0.00546542	4
D4GS21	glyceraldehyde-3-phosphate dehydrogenase (NAD(P)(+)) (phosphorylating) (EC 1.2.1.59)	HVO_0481	0.95164	-0.0715115	0.410116	0.472049	4	266, 4
D4GS24	50S ribosomal protein L10e	HVO_0484	0.741896	-0.430712	0.00120943	0.00661783	4	4, 78
D4GS26	Endonuclease NucS (EC 3.1.-.-)	HVO_0486	NA	NA	NA	NA	0	68
D4GS27	FMN-binding domain protein	HVO_0487	NA	NA	NA	NA	0
D4GS31	FMN-binding domain protein	HVO_0491	0.906049	-0.142339	0.423505	0.484937	2
D4GS33	HTH domain protein	HVO_0493	NA	NA	NA	NA	0
D4GS43	ABC-type transport system ATP-binding/permease protein	HVO_0506	0.442208	-1.1772	0.00832552	0.0219091	1
D4GS48	NAD-dependent glucose-6-phosphate dehydrogenase (Glc6PDH) (EC 1.1.1.388) (Archaeal zwischenferment)	HVO_0511	1.05125	0.0721073	0.587305	0.636162	4
D4GS51	DUF309 family protein	HVO_0514	NA	NA	NA	NA	0
D4GS55	Replication protein A	HVO_0519	0.854557	-0.226752	0.0235487	0.0465757	4
D4GS58	CCA-adding enzyme (EC 2.7.7.72) (CCA tRNA nucleotidyltransferase) (tRNA CCA-pyrophosphorylase) (tRNA adenylyl-/cytidylyl- transferase) (tRNA nucleotidyltransferase) (tRNA-NT)	HVO_0521	NA	NA	NA	NA	0
D4GS57	HdaI-type histone deacetylase	HVO_0522	0.671865	-0.573757	0.000149649	0.0021257	4
D4GS63	ABC-type transport system periplasmic substrate-binding protein (Probable substrate sugar)	HVO_0530	NA	NA	NA	NA	0
D4GS73	Aconitate hydratase (EC 4.2.1.3)	HVO_0541	0.554579	-0.850534	4.83852e-05	0.00116311	4	500, 524
D4GSE6	2-dehydro-3-deoxygluconokinase/2-dehydro-3-deoxygalactonokinase (2-dehydro-3-deoxyglucono/galactono-kinase) (EC 2.7.1.178) (2-keto-3-deoxygluconate/2-keto-3-deoxygalactonate kinase) (KDG kinase) (KDGK-1)	HVO_0549	NA	NA	NA	NA	0
D4GSE8	DNA mismatch repair protein MutL	HVO_0551	0.989018	-0.0159312	0.878351	0.904397	4	10
D4GSE9	DNA mismatch repair protein MutS	HVO_0552	0.687129	-0.541346	0.00412048	0.013413	4
D4GSF6	50S ribosomal protein L15e	HVO_0561	0.996727	-0.00472905	0.944973	0.966117	4	14
D4GSF7	ABC-type transport system permease protein (Probable substrate maltose)	HVO_0562	NA	NA	NA	NA	0
D4GSG0	ABC-type transport system ATP-binding protein (Probable substrate maltose)	HVO_0565	NA	NA	NA	NA	0
D4GSG1	Glycoside transferase domain protein	HVO_0566	NA	NA	NA	NA	0
D4GSG2	Glycoside hydrolase domain protein	HVO_0567	NA	NA	NA	NA	0
D4GSG3	TrmB family transcription regulator	HVO_0568	NA	NA	NA	NA	0	45
D4GSG7	Lipoate--protein ligase domain protein	HVO_0572	NA	NA	NA	NA	0
D4GSG8	Probable endonuclease 4 (EC 3.1.21.2) (Endodeoxyribonuclease IV) (Endonuclease IV)	HVO_0573	1.07076	0.0986314	0.323387	0.39246	4
D4GSH6	tRNA 2-thiolation protein NcsA (N-type ATP pyrophosphatase superfamily protein) (tRNA adenylyltransferase NcsA) (EC 2.7.7.-)	HVO_0580	0.887932	-0.171479	0.0567678	0.0931231	4	204
D4GSH7	Cell division protein FtsZ 2	HVO_0581	0.654449	-0.611646	0.000176517	0.0023473	4
D4GSI5	UPF0284 protein HVO_0590	HVO_0590	0.55131	-0.859065	0.00144307	0.00719016	2
D4GSJ6	homoserine dehydrogenase (EC 1.1.1.3)	HVO_0601	NA	NA	NA	NA	0
D4GSJ9	GalE family epimerase/dehydratase	HVO_0604	NA	NA	NA	NA	0
D4GSM3	ABC-type transport system ATP-binding protein (Probable substrate dipeptide/oligopeptide)	HVO_0627	0.66524	-0.588053	0.000540974	0.00397775	4
D4GSM4	ABC-type transport system periplasmic substrate-binding protein (Probable substrate dipeptide/oligopeptide)	HVO_0628	0.780303	-0.357895	0.00188227	0.00865014	4
D4GSN6	Sensor box histidine kinase (EC 2.7.13.3)	HVO_0632	0.815098	-0.294955	0.00920885	0.023492	4
D4GSP6	AAA-type ATPase (MoxR subfamily)	HVO_0639	1.19419	0.256027	0.371945	0.438615	4
D4GSQ2	2-isopropylmalate synthase / (R)-citramalate synthase (EC 2.3.1.182, EC 2.3.3.13)	HVO_0644	NA	NA	NA	NA	0
D4GSQ7	GMP synthase [glutamine-hydrolyzing] subunit A (EC 6.3.5.2) (Glutamine amidotransferase)	HVO_0647	0.71593	-0.482109	0.000635979	0.00446614	4
D4GSR3	DNA-directed RNA polymerase subunit Rpo12 (EC 2.7.7.6) (DNA-directed RNA polymerase subunit P)	HVO_0653	0.869448	-0.201829	0.104606	0.156784	3
D4GSR4	50S ribosomal protein L43e	HVO_0654	0.666788	-0.5847	0.00220973	0.0093951	4	38, 53
D4GSR8	Probable tRNA pseudouridine synthase D (EC 5.4.99.27) (tRNA pseudouridine(13) synthase) (tRNA pseudouridylate synthase D) (tRNA-uridine isomerase D)	HVO_0658	0.867301	-0.205396	0.0537886	0.0903136	4
D4GSS1	dCTP deaminase (EC 3.5.4.13) (Deoxycytidine triphosphate deaminase)	HVO_0661	0.624429	-0.67939	0.00593374	0.0170119	2	159
D4GT00	YqjG-type gamma-glutamylcysteinyl-hydroquinone reductase (EC 1.8.-.-)	HVO_0670	NA	NA	NA	NA	0
D4GT09	Aspartate--tRNA(Asp/Asn) ligase (EC 6.1.1.23) (Aspartyl-tRNA synthetase) (AspRS) (Non-discriminating aspartyl-tRNA synthetase) (ND-AspRS)	HVO_0677	0.943528	-0.0838631	0.216275	0.28044	4	49, 393, 46
D4GT20	DNA topoisomerase 1 (EC 5.6.2.1) (DNA topoisomerase I)	HVO_0681	0.505078	-0.985421	1.12022e-05	0.000809578	4	810, 600
D4GT23	Aspartyl/glutamyl-tRNA(Asn/Gln) amidotransferase subunit B (Asp/Glu-ADT subunit B) (EC 6.3.5.-)	HVO_0684	0.709125	-0.495888	0.0124198	0.029292	4	248
D4GT28	Chromosome segregation protein SMC	HVO_0688	NA	NA	NA	NA	0
D4GT30	Chromosome partition protein Smc	HVO_0689	1.25142	0.323562	0.00228897	0.0094742	4	120, 706
D4GT32	Chromosome segregation and condensation protein ScpA	HVO_0690	NA	NA	NA	NA	0
D4GT36	Purine nucleoside phosphorylase (PNP) (EC 2.4.2.1)	HVO_0692	0.893955	-0.161725	0.032566	0.0603968	4
D4GT46	Translation initiation factor 2 subunit alpha (aIF2-alpha) (eIF-2-alpha)	HVO_0699	0.963529	-0.0535993	0.474991	0.531072	4
D4GT48	30S ribosomal protein S27e	HVO_0700	NA	NA	NA	NA	0
D4GT50	50S ribosomal protein L44e	HVO_0701	0.788683	-0.342483	0.00559849	0.0165597	4	52, 69, 61, 34
D4GT53	DUF2298 family protein	HVO_0702	0.9419	-0.0863542	0.344469	0.41323	4
D4GT52	DUF2437 domain-containing protein	HVO_0703	0.714217	-0.485565	0.000329579	0.00321854	4
D4GT55	Putative glycosyltransferase, type 2 (EC 2.4.-.-)	HVO_0704	NA	NA	NA	NA	0
D4GT60	Aminodeoxychorismate lyase (EC 4.1.3.38)	HVO_0708	1.04629	0.0652869	0.547026	0.599809	2
D4GT63	anthranilate synthase (EC 4.1.3.27)	HVO_0710	NA	NA	NA	NA	0
D4GT64	Helix-hairpin-helix domain-containing protein	HVO_0711	0.908442	-0.138533	0.0561147	0.0926556	4
D4GT74	D-aminoacyl-tRNA deacylase (EC 3.1.1.96)	HVO_0716	NA	NA	NA	NA	0
Q48327	Cell division protein FtsZ 1	HVO_0717	0.549757	-0.863135	0.012918	0.0301259	3	213, 42
D4GT91	Putative oxidoreductase (Short-chain dehydrogenase family) (EC 1.1.1.-)	HVO_0725	0.936316	-0.0949327	0.152236	0.212858	4	209
D4GT94	Rhomboid family protease (EC 3.4.21.105)	HVO_0727	NA	NA	NA	NA	0
D4GT97	Inorganic pyrophosphatase (PPA) (EC 3.6.1.1) (Pyrophosphate phospho-hydrolase) (PPase)	HVO_0729	0.804942	-0.313044	0.166241	0.224893	2	158
D4GTA2	Ribonuclease H, type 1 (EC 3.1.26.4)	HVO_0732	0.797711	-0.326062	0.00191561	0.00867578	4	143
D4GTA8	DUF302 family protein	HVO_0736	NA	NA	NA	NA	0
D4GTB2	Ribonuclease BN	HVO_0739	0.468755	-1.09309	0.0050028	0.0154027	3	165
D4GTB6	DUF444 family protein	HVO_0742	0.996773	-0.00466363	0.955642	0.972763	4	45
D4GTB7	Putative phosphodiesterase (EC 3.1.4.-)	HVO_0743	0.884611	-0.176885	0.0355956	0.0653272	4	165, 218, 142
D4GTC1	Tubulin-like protein CetZ2 (Cell-structure-related euryarchaeota tubulin/FtsZ homolog 2)	HVO_0745	NA	NA	NA	NA	0
D4GTQ1	Small CPxCG-related zinc finger protein	HVO_0758	1.55756	0.639286	0.00401638	0.0133241	3	15, 31
D4GTQ7	NUDIX family hydrolase	HVO_0762	NA	NA	NA	NA	0
D4GTQ8	DoxX domain protein	HVO_0763	NA	NA	NA	NA	0
D4GTR3	Hsp20-type molecular chaperone	HVO_0766	1.30323	0.382094	0.218745	0.283043	4
D4GTR8	Radical SAM domain protein	HVO_0768	NA	NA	NA	NA	0
D4GTR9	TRAM domain protein	HVO_0769	1.18628	0.246439	0.0111804	0.0272959	4
D4GTS8	Putative S-adenosylmethionine-dependent methyltransferase (EC 2.1.1.-)	HVO_0773	1.33984	0.422065	0.0167051	0.0365059	3
D4GTS9	Putative glycosyltransferase, type 2 (EC 2.4.-.-)	HVO_0774	NA	NA	NA	NA	0
D4GTT0	Amidohydrolase domain protein	HVO_0775	NA	NA	NA	NA	0
Q9HHA2	Thermosome subunit 3 (Heat shock protein CCT3)	HVO_0778	0.927148	-0.109129	0.52404	0.57969	4	312
D4GTT6	S-adenosylmethionine hydroxide adenosyltransferase family protein	HVO_0781	NA	NA	NA	NA	0
D4GTT9	Archaeal Lon protease (EC 3.4.21.-) (ATP-dependent protease La homolog)	HVO_0783	0.594404	-0.750484	2.53183e-05	0.000965639	4	454, 102
P18285	Tryptophan synthase beta chain (EC 4.2.1.20)	HVO_0788	0.63233	-0.661251	0.000441949	0.0036239	3
D4GU21	2-amino-3,7-dideoxy-D-threo-hept-6-ulosonate synthase (ADH synthase) (ADHS) (ADTH synthase) (EC 2.2.1.10)	HVO_0790	0.739478	-0.435421	0.00149327	0.00723483	4
D4GU24	3-dehydroquinate synthase (DHQ synthase) (EC 1.4.1.24) (3-dehydroquinate synthase II)	HVO_0792	NA	NA	NA	NA	0
D4GU95	Transcription initiation factor IIB (TFIIB)	HVO_0795	0.388368	-1.3645	1.35603e-06	0.000298871	4
D4GUA0	Glycosyltransferase AglD (EC 2.4.1.-) (Archaeal glycosylation protein D)	HVO_0798	NA	NA	NA	NA	0
D4GUA4	Stomatin family protein	HVO_0801	0.872982	-0.195976	0.0428404	0.0754233	4	227, 216, 117
D4GUB6	Pyruvate kinase (EC 2.7.1.40)	HVO_0806	0.909775	-0.136418	0.443372	0.502917	3
D4GUC3	Methionine--tRNA ligase (EC 6.1.1.10) (Methionyl-tRNA synthetase) (MetRS)	HVO_0809	0.950698	-0.0729405	0.268704	0.337907	4	84, 595, 664
D4GUD0	Phosphoenolpyruvate synthase (PEP synthase) (EC 2.7.9.2) (Pyruvate, water dikinase)	HVO_0812	0.702465	-0.509502	0.000373323	0.00335152	4	451
D4GUD8	Amine oxidase domain protein	HVO_0817	0.759591	-0.396705	0.00277755	0.0105852	4
D4GUE0	Threonine synthase (EC 4.2.3.1)	HVO_0818	1.12565	0.17076	0.0405203	0.0725651	4
D4GUG3	Acyl-peptide hydrolase (Acylaminoacyl-peptidase)	HVO_0829	0.749607	-0.415794	0.0014546	0.00719016	4	432
D4GUG9	Alpha/beta hydrolase fold protein	HVO_0832	0.840822	-0.250128	0.101556	0.153315	4	268
D4GUH4	Acetyl-CoA C-acetyltransferase (EC 2.3.1.9)	HVO_0835	NA	NA	NA	NA	0	13
D4GUH5	Putative M28 family peptidase (EC 3.4.11.-)	HVO_0836	0.904941	-0.144104	0.257486	0.325109	2	309
D4GUI1	Cytochrome bc1 complex cytochrome b/c subunit	HVO_0841	NA	NA	NA	NA	0
D4GUJ5	Endonuclease III (EC 4.2.99.18) (DNA-(apurinic or apyrimidinic site) lyase)	HVO_0848	NA	NA	NA	NA	0
D4GUJ7	Proteasome-activating nucleotidase 1 (PAN 1) (Proteasomal ATPase 1) (Proteasome regulatory ATPase 1) (Proteasome regulatory particle 1)	HVO_0850	0.842891	-0.246582	0.01663	0.0365059	4	58
D4GUK0	DNA double-strand break repair protein Mre11 (EC 3.1.-.-)	HVO_0853	0.625788	-0.676254	0.00133441	0.00683611	3
D4GUK1	DNA double-strand break repair Rad50 ATPase	HVO_0854	0.960702	-0.0578398	0.43963	0.500646	4	438, 184, 556
D4GUK5	DNA polymerase (EC 2.7.7.7)	HVO_0858	0.786676	-0.346158	0.00332958	0.0118914	4	356, 718
D4GUK6	Fe-S cluster assembly complex ATPase SufC	HVO_0859	0.909181	-0.137361	0.18393	0.245109	4	199
D4GUK7	Fe-S cluster assembly complex protein SufB	HVO_0860	0.913195	-0.131005	0.0619063	0.101022	4	291, 60, 316, 232, 285, 291, 31, 115, 9
D4GUK8	SufB domain protein	HVO_0861	NA	NA	NA	NA	0
D4GUL2	FkbM family methyltransferase (EC 2.1.1.-)	HVO_0865	NA	NA	NA	NA	0
D4GUL4	HD family hydrolase	HVO_0867	0.879207	-0.185725	0.157517	0.217505	2
D4GUL6	Glutamate synthase (Ferredoxin) (EC 1.4.7.1)	HVO_0869	0.862265	-0.213797	0.0264646	0.0510505	4	176, 308, 823, 536, 914, 595, 836
D4GUL7	Proline--tRNA ligase (EC 6.1.1.15) (Prolyl-tRNA synthetase) (ProRS)	HVO_0870	0.940275	-0.0888457	0.254818	0.323046	4	341
D4GUM1	Transcription termination factor FttA (EC 3.1.-.-)	HVO_0874	0.785593	-0.348147	0.0121528	0.0287708	4	128, 6, 569, 602
D4GUU7	Phosphoserine phosphatase	HVO_0880	0.813784	-0.297282	0.00726925	0.0197534	4	28, 286, 300
D4GUV4	Oxoglutarate--ferredoxin oxidoreductase beta subunit (EC 1.2.7.3)	HVO_0887	0.93061	-0.103751	0.153339	0.213445	4	237, 11, 130, 39, 156, 68, 94
D4GUV5	Oxoglutarate--ferredoxin oxidoreductase alpha subunit (EC 1.2.7.3)	HVO_0888	0.958488	-0.0611678	0.354418	0.421747	4	53, 560, 39
D4GUV6	FAD-dependent oxidoreductase	HVO_0889	1.0799	0.110894	0.201367	0.264956	4
D4GUV9	ABC-type transport system periplasmic substrate-binding protein (Probable substrate copper)	HVO_0892	NA	NA	NA	NA	0
D4GUW1	Acetyl-CoA synthetase (EC 6.2.1.1)	HVO_0894	0.972564	-0.0401342	0.51947	0.575768	4	373, 102
D4GUZ0	GTP-binding protein Drg	HVO_0911	NA	NA	NA	NA	0
D4GUZ3	Glyoxalase domain protein	HVO_0914	1.15107	0.202971	0.0687353	0.109871	4	131, 125
D4GUZ4	Archaeosortase A (EC 3.4.22.-)	HVO_0915	NA	NA	NA	NA	0
D4GV34	Ba3-type terminal oxidase subunit CbaE	HVO_0942	NA	NA	NA	NA	0
D4GV39	Ba3-type terminal oxidase subunit II	HVO_0944	NA	NA	NA	NA	0
D4GV67	Putative oxidoreductase (Aldo-keto reductase family protein) (EC 1.1.1.-)	HVO_0960	0.768202	-0.380443	0.00219266	0.0093864	4
D4GV73	Ribose 1,5-bisphosphate isomerase (R15P isomerase) (R15Pi) (EC 5.3.1.29) (Ribulose 1,5-bisphosphate synthase) (RuBP synthase)	HVO_0966	NA	NA	NA	NA	0
D4GV77	Ribulose bisphosphate carboxylase (RuBisCO) (EC 4.1.1.39)	HVO_0970	NA	NA	NA	NA	0
D4GV79	Pilin PilA	HVO_0972	1.25709	0.330088	0.00201401	0.00900952	4
D4GV80	Aminotransferase (EC 2.6.1.-)	HVO_0973	0.918609	-0.122478	0.180058	0.240892	4	81
D4GVF4	N5-carboxyaminoimidazole ribonucleotide mutase (N5-CAIR mutase) (EC 5.4.99.18) (5-(carboxyamino)imidazole ribonucleotide mutase)	HVO_0977	0.774618	-0.368444	0.00583753	0.016891	3
D4GVF5	NADH dehydrogenase-like complex subunit A	HVO_0978	NA	NA	NA	NA	0
D4GVF6	NADH dehydrogenase-like complex subunit B	HVO_0979	0.749609	-0.415789	0.00248052	0.00989506	4	51, 48, 112
D4GVF7	NADH-quinone oxidoreductase subunit C/D (EC 7.1.1.-) (NADH dehydrogenase I subunit C/D) (NDH-1 subunit C/D)	HVO_0980	0.872104	-0.197427	0.0520082	0.0884628	4
D4GVF9	NADH dehydrogenase-like complex subunit I	HVO_0982	0.847366	-0.238943	0.0364213	0.0662734	4	41
D4GVG7	DHH/RecJ family phosphoesterase	HVO_0990	NA	NA	NA	NA	0
D4GVH2	GPDPase_memb domain-containing protein	HVO_0995	0.841513	-0.248943	0.076819	0.11973	3
D4GVH4	Putative Xaa-Pro dipeptidase (EC 3.4.13.9)	HVO_0997	0.670225	-0.577283	0.00582223	0.016891	4
D4GVH6	DRTGG domain protein	HVO_0999	0.871664	-0.198156	0.0145914	0.0332833	4	49
D4GVH7	acetate--CoA ligase (ADP-forming) (EC 6.2.1.13)	HVO_1000	NA	NA	NA	NA	0
D4GVI5	GFO family oxidoreductase	HVO_1008	NA	NA	NA	NA	0
D4GVI6	Putative oxidoreductase (Aldo-keto reductase family protein) (EC 1.1.1.-)	HVO_1009	0.689418	-0.53655	0.0144489	0.0330791	3
D4GVJ1	cytochrome-c oxidase (EC 7.1.1.9) (Cytochrome c oxidase polypeptide II)	HVO_1014	1.20923	0.274089	0.165647	0.224576	4
D4GVJ5	Hef-associated 3' exonuclease Han (EC 3.1.-.-)	HVO_1018	0.724542	-0.464859	0.000360856	0.00335152	4
D4GVJ7	HEAT-PBS family protein	HVO_1020	0.920321	-0.119791	0.153017	0.213445	4	270
D4GVJ9	NamA family oxidoreductase	HVO_1022	0.801494	-0.319237	0.0101799	0.0252676	4
D4GVK2	Acetyl-CoA C-acetyltransferase catalytic subunit (EC 2.3.1.9)	HVO_1025	NA	NA	NA	NA	0
D4GVK4	Sec-independent protein translocase protein TatAo	HVO_1027	NA	NA	NA	NA	0
D4GVK7	Thioredoxin-disulfide reductase (EC 1.8.1.9)	HVO_1031	0.668032	-0.582011	0.000779517	0.00525642	4
D4GVL0	Type IV pilus biogenesis complex ATPase subunit	HVO_1034	NA	NA	NA	NA	0
D4GVL1	TIGR04206 family protein	HVO_1035	NA	NA	NA	NA	0
D4GVL6	DnaJ N-terminal domain protein	HVO_1040	0.794043	-0.332711	0.0369558	0.0669488	4	82
D4GVM0	Imidazole glycerol phosphate synthase subunit HisF (EC 4.3.2.10) (IGP synthase cyclase subunit) (IGP synthase subunit HisF) (ImGP synthase subunit HisF) (IGPS subunit HisF)	HVO_1044	0.91086	-0.134699	0.245039	0.312421	2
D4GVM4	Phosphoribosylformylglycinamidine synthase subunit PurL (FGAM synthase) (EC 6.3.5.3) (Formylglycinamide ribonucleotide amidotransferase subunit II) (FGAR amidotransferase II) (FGAR-AT II) (Glutamine amidotransferase PurL) (Phosphoribosylformylglycinamidine synthase subunit II)	HVO_1048	0.744128	-0.426378	0.00078854	0.00525642	4	186
D4GVM7	NUDIX family hydrolase	HVO_1051	NA	NA	NA	NA	0
D4GVM8	Transcription initiation factor IIB (TFIIB)	HVO_1052	NA	NA	NA	NA	0
D4GVN0	Glutamyl-tRNA(Gln) amidotransferase subunit A (Glu-ADT subunit A) (EC 6.3.5.7)	HVO_1054	1.06165	0.086312	0.302156	0.37248	3
D4GVN7	TrkA domain protein	HVO_1058	NA	NA	NA	NA	0
D4GVP0	START domain protein	HVO_1059	0.918602	-0.122488	0.474158	0.531072	3
D4GVP3	Oxidoreductase	HVO_1061	0.948163	-0.0767931	0.350718	0.418318	4
D4GVR4	ThiJ/PfpI domain protein	HVO_1073	NA	NA	NA	NA	0
D4GVR6	HNHc domain-containing protein	HVO_1074	NA	NA	NA	NA	0
D4GVS0	Sugar nucleotidyltransferase (EC 2.7.7.-)	HVO_1076	NA	NA	NA	NA	0
D4GVS4	Sulfate adenylyltransferase small subunit-like protein	HVO_1079	0.983962	-0.0233251	0.79727	0.83049	4
D4GVS6	Something about silencing protein 10	HVO_1080	0.813437	-0.297897	0.170726	0.229965	3	58
Q8NKQ2	PyrE-like protein	HVO_1082	0.874441	-0.193567	0.154353	0.214379	3
D4GVT3	Adenylosuccinate lyase (EC 4.3.2.2)	HVO_1084	0.794732	-0.331459	0.0455783	0.0793494	4
D4GVT4	phosphoribosylglycinamide formyltransferase 1 (EC 2.1.2.2)	HVO_1085	0.808558	-0.306577	0.00428372	0.0138721	4	352, 173, 373
D4GW02	UspA domain protein	HVO_1087	0.530925	-0.913419	1.50365e-05	0.000841952	4
D4GW05	Probable bifunctional folylpolyglutamate synthase/dihydropteroate synthase [Includes: Probable folylpolyglutamate synthase (EC 6.3.2.17) (Tetrahydrofolylpolyglutamate synthase) (Tetrahydrofolate synthase); Probable dihydropteroate synthase (DHPS) (EC 2.5.1.15) (Dihydropteroate pyrophosphorylase)]	HVO_1088	0.930311	-0.104215	0.332813	0.40156	4
Q9V2V6	Proteasome subunit alpha 1 (20S proteasome alpha subunit 1) (Proteasome core protein PsmA 1) [Cleaved into: Proteasome subunit alpha 1, N-terminally processed]	HVO_1091	0.798768	-0.324151	0.0206785	0.0422948	4
D4GW20	Diaminopimelate epimerase (DAP epimerase) (EC 5.1.1.7) (PLP-independent amino acid racemase)	HVO_1097	0.946574	-0.0792125	0.274363	0.343641	4
D4GW24	2,3,4,5-tetrahydropyridine-2,6-dicarboxylate N-succinyltransferase (EC 2.3.1.117)	HVO_1099	1.48842	0.573781	0.00121768	0.00661783	4
D4GW26	4-hydroxy-tetrahydrodipicolinate reductase (HTPA reductase) (EC 1.17.1.8)	HVO_1100	1.19768	0.260246	0.0108521	0.0265982	4
D4GW28	4-hydroxy-tetrahydrodipicolinate synthase (HTPA synthase) (EC 4.3.3.7)	HVO_1101	0.95999	-0.0589081	0.690055	0.729753	4
D4GW35	MiaB-like tRNA modifying enzyme	HVO_1105	0.985833	-0.0205842	0.780716	0.815966	4	104
D4GW60	Halocyanin	HVO_1119	NA	NA	NA	NA	0
D4GW62	TIGR04031 family protein	HVO_1120	NA	NA	NA	NA	0
D4GW66	Fe-coproporphyrin synthase AhbC	HVO_1121	0.020819	-5.58595	2.38124e-06	0.000337003	2
D4GW69	Thioredoxin-disulfide reductase (EC 1.8.1.9)	HVO_1123	0.800486	-0.321052	0.00223264	0.0094284	4
D4GW72	Cysteine--tRNA ligase (EC 6.1.1.16) (Cysteinyl-tRNA synthetase) (CysRS)	HVO_1125	0.895408	-0.159383	0.311512	0.381754	4	160
D4GW77	Sirohydrochlorin cobaltochelatase (EC 4.99.1.3)	HVO_1128	0.975923	-0.0351607	0.762467	0.799567	3
D4GW79	DUF2185 domain-containing protein	HVO_1129	0.724372	-0.465197	0.0172553	0.036968	2	181, 250
D4GW83	Adenylosuccinate synthetase (AMPSase) (AdSS) (EC 6.3.4.4) (IMP--aspartate ligase)	HVO_1132	0.697099	-0.520564	0.000472053	0.00364239	4	138
D4GW85	HTH domain protein	HVO_1133	NA	NA	NA	NA	0
D4GW86	Transcriptional regulator	HVO_1134	0.926368	-0.110342	0.18038	0.240892	4	546, 731, 146
D4GWA5	30S ribosomal protein S3Ae (Ribosomal protein S1e)	HVO_1145	0.794707	-0.331506	0.006529	0.0182988	4	39, 62, 124
D4GWB2	30S ribosomal protein S15	HVO_1148	0.888012	-0.171349	0.0497759	0.0854668	4	125
D4GWB4	IS200-type transposase HfIRS11	HVO_1150	1.18512	0.245038	0.0223153	0.0448459	3	77
D4GWC8	Sec-independent protein translocase protein TatAt	HVO_1162	NA	NA	NA	NA	0
D4GWD0	HD family hydrolase	HVO_1164	NA	NA	NA	NA	0
D4GWS1	Glycine-rich protein	HVO_1170	0.578538	-0.789516	0.00531444	0.016038	2
D4GWS4	tRNA (cytidine(56)-2'-O)-methyltransferase (EC 2.1.1.206) (tRNA ribose 2'-O-methyltransferase aTrm56)	HVO_1173	0.828549	-0.271342	0.130743	0.187929	4
D4GWS7	Lipoprotein	HVO_1176	NA	NA	NA	NA	0
D4GWT4	PhoU domain protein	HVO_1181	NA	NA	NA	NA	0
D4GWU2	START domain protein	HVO_1187	0.654971	-0.610497	0.000206577	0.00256832	4
D4GWU7	Aldehyde dehydrogenase (EC 1.2.1.3)	HVO_1189	0.693626	-0.52777	0.000143706	0.00208875	4	503, 245
D4GWU9	Proline dehydrogenase (EC 1.5.5.2)	HVO_1191	NA	NA	NA	NA	0
D4GWW2	Acyl-CoA dehydrogenase (EC 1.3.8.-)	HVO_1199	NA	NA	NA	NA	0
D4GWY5	KaiC-type circadian clock protein CirA	HVO_1212	0.924148	-0.113804	0.380431	0.446097	3	145
D4GWZ6	Taxis protein CheF	HVO_1221	NA	NA	NA	NA	0	7
D4GX08	DUF5059 domain / halocyanin domain protein	HVO_1228	0.808359	-0.306932	0.170263	0.229837	3
D4GX25	(6-4)DNA photolyase (EC 4.1.99.13)	HVO_1234	NA	NA	NA	NA	0
D4GX27	Creatininase domain protein	HVO_1235	1.37858	0.463181	0.0166013	0.0365059	3
D4GX33	Putative oxidoreductase (Aldo-keto reductase family protein) (EC 1.1.1.-)	HVO_1238	1.2418	0.312427	0.00672414	0.0186782	4
D4GX43	Tat pathway signal protein	HVO_1242	NA	NA	NA	NA	0
D4GX48	Ferredoxin (2Fe-2S)	HVO_1246	NA	NA	NA	NA	0
D4GX51	DUF1918 family protein	HVO_1248	NA	NA	NA	NA	0	5
D4GX52	DUF54 family protein	HVO_1249	1.37427	0.45867	0.0766947	0.11973	1
D4GX65	AAA-type ATPase (MoxR subfamily)	HVO_1257	NA	NA	NA	NA	0
D4GX67	DUF3618 domain-containing protein	HVO_1258	NA	NA	NA	NA	0
D4GX72	BatA domain-containing protein	HVO_1261	NA	NA	NA	NA	0
D4GX79	DUF304 domain protein	HVO_1264	NA	NA	NA	NA	0
D4GX81	Aminotransferase (EC 2.6.1.-)	HVO_1266	1.83687	0.877249	0.0172715	0.036968	1
D4GX84	DUF4123 domain-containing protein	HVO_1268	NA	NA	NA	NA	0
D4GX92	Inosine-5'-monophosphate dehydrogenase (IMP dehydrogenase) (IMPD) (IMPDH) (EC 1.1.1.205)	HVO_1273	0.962815	-0.0546696	0.500434	0.557525	4	103, 14
D4GXB2	Oxidoreductase (EC 1.1.1.-)	HVO_1283	NA	NA	NA	NA	0
D4GXB4	GTP cyclohydrolase III (EC 3.5.4.29)	HVO_1284	NA	NA	NA	NA	0
D4GXB9	Protein deglycase PfpI (EC 3.5.1.124)	HVO_1287	NA	NA	NA	NA	0
D4GXC5	Uncharacterized protein HVO_1289	HVO_1289	NA	NA	NA	NA	0
D4GXD0	Fumarylacetoacetase family protein	HVO_1291	NA	NA	NA	NA	0
P17736	Histidinol-phosphate aminotransferase (EC 2.6.1.9) (Imidazole acetol-phosphate transaminase)	HVO_1295	1.15996	0.214077	0.0887463	0.136094	3
D4GXE3	Cro/C1 family transcription regulator	HVO_1299	1.11454	0.156449	0.373481	0.439596	3	114, 48
D4GXE4	Triosephosphate isomerase (TIM) (TPI) (EC 5.3.1.1) (Triose-phosphate isomerase)	HVO_1300	NA	NA	NA	NA	0
D4GXE9	Pyruvate--ferredoxin oxidoreductase beta subunit (EC 1.2.7.1)	HVO_1304	0.728851	-0.456304	0.000428052	0.0035671	4	91, 278, 310, 162
D4GXF1	Pyruvate--ferredoxin oxidoreductase alpha subunit (EC 1.2.7.1)	HVO_1305	0.714693	-0.484605	0.00019714	0.00251454	4	27, 63
D4GXF2	Chorismate synthase (CS) (EC 4.2.3.5) (5-enolpyruvylshikimate-3-phosphate phospholyase)	HVO_1306	0.820777	-0.284938	0.0127715	0.0298959	4	114, 94
D4GXF5	3-phosphoshikimate 1-carboxyvinyltransferase (EC 2.5.1.19) (5-enolpyruvylshikimate-3-phosphate synthase) (EPSP synthase) (EPSPS)	HVO_1308	NA	NA	NA	NA	0
D4GXG7	5'-nucleotidase SurE (EC 3.1.3.5) (Nucleoside 5'-monophosphate phosphohydrolase)	HVO_1314	NA	NA	NA	NA	0
D4GXI4	DUF4352 domain-containing protein	HVO_1324	NA	NA	NA	NA	0
D4GXI6	Small CPxCG-related zinc finger protein	HVO_1326	NA	NA	NA	NA	0	7
D4GXI7	AAA-type ATPase (CDC48 subfamily)	HVO_1327	1.09668	0.133143	0.370956	0.438274	3	285
D4GXK1	ATP-dependent DNA helicase (EC 3.6.4.12)	HVO_1333	0.993455	-0.00947392	0.90604	0.929844	3
D4GXK9	Rpa-associated protein	HVO_1337	0.822382	-0.28212	0.063247	0.102408	4
D4GXL0	Replication protein A	HVO_1338	0.867468	-0.205117	0.0180469	0.0383649	4	371
D4GXL2	RTX toxin	HVO_1339	NA	NA	NA	NA	0
D4GXL3	Putative glycosyltransferase, type 1 (EC 2.4.-.-)	HVO_1340	NA	NA	NA	NA	0
D4GXM1	Ribosome maturation protein Sdo1	HVO_1344	0.900049	-0.151925	0.0976649	0.148517	4	82
D4GXM7	Probable cyclic pyranopterin monophosphate synthase (EC 4.6.1.17) (Molybdenum cofactor biosynthesis protein C)	HVO_1347	0.854592	-0.226693	0.0425152	0.0750621	4	150
D4GXP2	Sensor box histidine kinase (EC 2.7.13.3)	HVO_1356	0.794068	-0.332666	0.144092	0.20375	1
D4GXR9	Gamma-glutamyl phosphate reductase (GPR) (EC 1.2.1.41) (Glutamate-5-semialdehyde dehydrogenase) (Glutamyl-gamma-semialdehyde dehydrogenase) (GSA dehydrogenase)	HVO_1370	1.04001	0.0565978	0.407836	0.47029	4
D4GXS3	Pyrroline-5-carboxylate reductase (P5C reductase) (P5CR) (EC 1.5.1.2) (PCA reductase)	HVO_1372	NA	NA	NA	NA	0
D4GXS7	Acyl-CoA synthetase (EC 6.2.1.-)	HVO_1374	0.924794	-0.112797	0.200091	0.263833	4	524
D4GXS9	2-succinylbenzoate--CoA ligase (EC 6.2.1.26) (o-succinylbenzoyl-CoA synthetase) (OSB-CoA synthetase)	HVO_1375	0.788245	-0.343284	0.00308625	0.0113465	4
D4GXT9	Methylmalonyl-CoA mutase subunit A (EC 5.4.99.2)	HVO_1380	NA	NA	NA	NA	0
D4GXU5	tRNA (Adenine-N(1))-methyltransferase TrmI (EC 2.1.1.219)	HVO_1383	NA	NA	NA	NA	0
D4GXU9	Transcription factor S (Transcription elongation factor IIS/RNA polymerase subunit homolog)	HVO_1385	0.0396911	-4.65504	0.0196024	0.0409748	3	79
D4GXV4	Putative S-adenosylmethionine-dependent methyltransferase (EC 2.1.1.-)	HVO_1389	NA	NA	NA	NA	0
D4GXV8	Bis(5'-nucleosyl)-tetraphosphatase [asymmetrical] (Diadenosine 5',5'''-P1,P4-tetraphosphate asymmetrical hydrolase)	HVO_1391	NA	NA	NA	NA	0
D4GXW0	30S ribosomal protein S10	HVO_1392	0.681954	-0.552253	0.000269503	0.00288606	4
D4GXW6	M20 family amidohydrolase	HVO_1395	0.788332	-0.343124	0.0544874	0.0905709	4
D4GXW9	FAD-dependent oxidoreductase	HVO_1396	0.711836	-0.490384	0.00394481	0.0133241	4
D4GXW7	Histidine kinase (EC 2.7.13.3)	HVO_1397	NA	NA	NA	NA	0
D4GXX2	ABC-type transport system ATP-binding protein (Probable substrate sugar)	HVO_1400	0.944839	-0.0818591	0.25592	0.323785	4
D4GXX3	ABC-type transport system periplasmic substrate-binding protein (Probable substrate sugar)	HVO_1401	0.915658	-0.12712	0.126392	0.182436	4	81
D4GXX4	Phosphohexomutase (Phosphoglucomutase / phosphomannomutase) (EC 5.4.2.-)	HVO_1402	NA	NA	NA	NA	0
D4GXX5	acylphosphatase (EC 3.6.1.7)	HVO_1403	NA	NA	NA	NA	0
D4GXZ3	Phosphomevalonate decarboxylase (PMD) (EC 4.1.1.99) (Mevalonate monophosphate decarboxylase)	HVO_1412	0.825771	-0.276187	0.00376433	0.0129984	4
D4GXZ5	Putative NADH dehydrogenase	HVO_1413	NA	NA	NA	NA	0
D4GY13	Ras modification protein ERF4	HVO_1424	1.07078	0.098663	0.589026	0.636331	1
D4GY14	DUF4241 domain-containing protein	HVO_1425	NA	NA	NA	NA	0	138
D4GY56	Propionyl-CoA carboxylase carboxyltransferase component (EC 6.4.1.3)	HVO_1447	NA	NA	NA	NA	0
D4GY69	Glutamate dehydrogenase	HVO_1453	0.944783	-0.0819445	0.396555	0.460682	4
D4GY71	Aspartate carbamoyltransferase (EC 2.1.3.2) (Aspartate transcarbamylase) (ATCase)	HVO_1454	0.796888	-0.327552	0.020311	0.0418956	3	81
D4GY73	Aspartate carbamoyltransferase regulatory chain	HVO_1455	NA	NA	NA	NA	0
D4GY76	Glycoside hydrolase domain protein	HVO_1457	NA	NA	NA	NA	0
D4GY81	ThuA family protein	HVO_1459	0.903949	-0.145687	0.0472901	0.0816472	4	117
D4GY93	1,4-dihydroxy-2-naphthoyl-CoA synthase (DHNA-CoA synthase) (EC 4.1.3.36)	HVO_1465	0.847871	-0.238083	0.0441325	0.0772628	4	293
D4GYA1	2-succinyl-5-enolpyruvyl-6-hydroxy-3-cyclohexene-1-carboxylate synthase (SEPHCHC synthase) (EC 2.2.1.9) (Menaquinone biosynthesis protein MenD)	HVO_1469	1.25396	0.32649	0.149036	0.209321	1
D4GYA8	UPF0058 family protein	HVO_1473	1.20987	0.274854	0.199657	0.263817	1
D4GYB5	Transcription initiation factor IIB (TFIIB)	HVO_1478	0.582946	-0.778567	1.75361e-05	0.00084308	4	286, 95
D4GYC1	UspA domain protein	HVO_1481	0.696144	-0.522542	0.148203	0.208619	4
D4GYD3	Galactokinase (EC 2.7.1.6)	HVO_1487	NA	NA	NA	NA	0
D4GYD4	D-gluconate dehydratase (EC 4.2.1.39)	HVO_1488	0.904252	-0.145202	0.0439529	0.0771645	4	30, 196, 211, 146, 217
D4GYD8	Mediator complex subunit 17	HVO_1492	0.927679	-0.108303	0.206759	0.26978	4	137, 61, 108, 134
D4GYE0	Fructose-bisphosphate aldolase class 2 (FBP aldolase) (FBPA) (EC 4.1.2.13) (Fructose-1,6-bisphosphate aldolase) (Fructose-bisphosphate aldolase class II)	HVO_1494	1.28426	0.36094	0.0064162	0.0180636	4
D4GYE1	PTS system fructose-specific EIIB component (EC 2.7.1.202) (EIIB-Fru) (Fructose-specific phosphotransferase enzyme IIB component)	HVO_1495	NA	NA	NA	NA	0	147
D4GYE2	Phosphoenolpyruvate-protein phosphotransferase (EC 2.7.3.9) (Phosphotransferase system, enzyme I)	HVO_1496	NA	NA	NA	NA	0
D4GYE7	HTH-type transcriptional regulator GlpR	HVO_1501	NA	NA	NA	NA	0
Q7ZAG7	3-isopropylmalate dehydratase large subunit (EC 4.2.1.33) (Alpha-IPM isomerase) (IPMI) (Isopropylmalate isomerase)	HVO_1504	0.788443	-0.342922	0.00235766	0.00963098	4	163
D4GYF2	Ketol-acid reductoisomerase (NADP(+)) (KARI) (EC 1.1.1.86) (Acetohydroxy-acid isomeroreductase) (AHIR) (Alpha-keto-beta-hydroxylacyl reductoisomerase)	HVO_1506	0.774595	-0.368485	0.00208528	0.00924327	4
D4GYF3	Acetolactate synthase small subunit (EC 2.2.1.6)	HVO_1507	0.763557	-0.389192	0.0422273	0.0747651	4	129
D4GYF4	Acetolactate synthase (EC 2.2.1.6)	HVO_1508	0.859905	-0.217751	0.0135074	0.0313835	4	229
D4GYF6	2-isopropylmalate synthase (EC 2.3.3.13)	HVO_1510	0.657653	-0.604602	0.011895	0.0283755	3	411
D4GYG6	Archaeal glycosylation protein Q	HVO_1523	0.816375	-0.292697	0.0224607	0.0449934	4
D4GYH1	UTP--glucose-1-phosphate uridylyltransferase AglF (EC 2.7.7.9) (Archaeal glycosylation protein F)	HVO_1527	0.779523	-0.359336	0.0209145	0.0424401	4	21
D4GYH2	Glycosyltransferase AglI (EC 2.4.1.-) (Archaeal glycosylation protein I)	HVO_1528	NA	NA	NA	NA	0
D4GYH3	Glucosyl-dolichyl phosphate glucuronosyltransferase (EC 2.4.1.356) (Archaeal glycosylation protein G) (Glycosyltransferase AglG)	HVO_1529	0.893164	-0.163004	0.0772089	0.120039	4	165, 217
D4GYH4	Dolichyl-monophosphooligosaccharide--protein glycotransferase AglB (EC 2.4.99.21) (Archaeal glycosylation protein B) (Dolichyl-phosphooligosaccharide-protein glycotransferase) (Oligosaccharyl transferase) (OST) (OTase) (Oligosaccharyl transferase AglB)	HVO_1530	0.826407	-0.275075	0.0337405	0.0623901	4
D4GYH8	Putative S-adenosylmethionine-dependent methyltransferase (EC 2.1.1.-)	HVO_1534	0.444747	-1.16894	0.00137352	0.00692297	3	13
D4GYI1	Orc1-type DNA replication protein	HVO_1537	0.753887	-0.407579	0.000873511	0.00545944	4
D4GYI2	Anaerobic glycerol-3-phosphate dehydrogenase subunit A1 (G-3-P dehydrogenase A1) (G3PDH A1) (EC 1.1.5.3)	HVO_1538	0.801811	-0.318666	0.00264738	0.0104064	4	131, 35, 102, 494
D4GYI3	Glycerol-3-phosphate dehydrogenase subunit B (EC 1.1.5.3)	HVO_1539	0.817606	-0.290522	0.0287031	0.0546935	4
D4GYI4	Glycerol-3-phosphate dehydrogenase subunit C (EC 1.1.5.3)	HVO_1540	0.834082	-0.261739	0.00848595	0.0221913	4	123, 166
D4GYI5	Glycerol kinase (EC 2.7.1.30) (ATP:glycerol 3-phosphotransferase) (Glycerokinase)	HVO_1541	0.91545	-0.127446	0.216069	0.28044	4	153
D4GYI8	phosphoenolpyruvate--glycerone phosphotransferase (EC 2.7.1.121)	HVO_1544	NA	NA	NA	NA	0
D4GYJ0	Phosphoenolpyruvate--dihydroxyacetone phosphotransferase subunit DhaK (EC 2.7.1.121)	HVO_1546	1.11455	0.156467	0.0536668	0.0903136	4
D4GYJ1	Isoleucine--tRNA ligase (EC 6.1.1.5) (Isoleucyl-tRNA synthetase) (IleRS)	HVO_1547	0.917408	-0.124364	0.140528	0.200069	4	732, 175, 104
D4GYY6	Phosphoribosylformylglycinamidine cyclo-ligase (EC 6.3.3.1) (AIR synthase) (AIRS) (Phosphoribosyl-aminoimidazole synthetase)	HVO_1557	1.00308	0.00443002	0.980443	0.989947	4
D4GYZ2	Secreted protein	HVO_1563	NA	NA	NA	NA	0
D4GYZ7	Alpha/beta hydrolase fold protein	HVO_1568	NA	NA	NA	NA	0
D4GYZ9	Type 2 DNA topoisomerase 6 subunit A (EC 5.6.2.2) (Type II DNA topoisomerase VI subunit A)	HVO_1570	0.830919	-0.267221	0.0152836	0.0344473	4	153
D4GZ00	Type 2 DNA topoisomerase 6 subunit B (EC 5.6.2.2) (Type II DNA topoisomerase VI subunit B) (TopoVI-B)	HVO_1571	0.873004	-0.195939	0.0244978	0.0478472	4	33
D4GZ01	DNA gyrase subunit B (EC 5.6.2.2)	HVO_1572	0.770783	-0.375602	0.0288322	0.0547724	4	454
D4GZ02	DNA gyrase subunit A (EC 5.6.2.2)	HVO_1573	0.851966	-0.231133	0.015605	0.0348418	4	315
D4GZ03	NUDIX family hydrolase	HVO_1574	0.631451	-0.663257	0.00113759	0.00634814	3
D4GZ05	GalE family epimerase/dehydratase	HVO_1576	NA	NA	NA	NA	0
D4GZ06	DUF293 domain protein	HVO_1577	0.737184	-0.439903	0.000306403	0.00308874	4
D4GZ07	Putative NADH dehydrogenase	HVO_1578	0.75898	-0.397867	0.0115442	0.0279657	4
D4GZ13	GNAT family acetyltransferase (EC 2.3.1.-)	HVO_1584	NA	NA	NA	NA	0
D4GZ14	Acyl-CoA synthetase (EC 6.2.1.-)	HVO_1585	1.25981	0.333206	0.00599427	0.0171069	4	634
Q1XBW1	Chaperone protein DnaJ	HVO_1589	0.958774	-0.0607374	0.448005	0.505421	4	30, 60, 380
Q1XBW2	Chaperone protein DnaK (HSP70) (Heat shock 70 kDa protein) (Heat shock protein 70)	HVO_1590	0.725375	-0.463201	0.000370789	0.00335152	4	128, 388, 501, 278, 576
D4GZ20	Alpha/beta hydrolase fold protein	HVO_1591	NA	NA	NA	NA	0
Q1XBW3	Protein GrpE (HSP-70 cofactor)	HVO_1592	1.40453	0.49009	0.00234166	0.00962853	4	113
D4GZ23	tRNA/rRNA cytosine-C5-methylase (EC 2.1.1.-)	HVO_1594	NA	NA	NA	NA	0	35
D4GZ27	DNA helicase (EC 3.6.4.12)	HVO_1598	0.999961	-5.58015e-05	0.999567	0.999567	3
D4GZ30	ABC-type transport system ATP-binding protein (Probable substrate nitrate/sulfonate/bicarbonate)	HVO_1601	NA	NA	NA	NA	0
D4GZ54	t-SNARE coiled-coil homology domain-containing protein	HVO_1625	NA	NA	NA	NA	0
D4GZ58	PD-(D/E)XK nuclease family protein	HVO_1629	NA	NA	NA	NA	0
D4GZ60	2-(3-amino-3-carboxypropyl)histidine synthase (EC 2.5.1.108)	HVO_1631	0.646969	-0.628232	0.000266359	0.00288606	4
D4GZ66	Peptidyl-prolyl cis-trans isomerase (EC 5.2.1.8)	HVO_1637	0.796469	-0.32831	0.00269783	0.0104729	4	305
D4GZ77	S-adenosylmethionine synthase (AdoMet synthase) (EC 2.5.1.6) (Methionine adenosyltransferase)	HVO_1649	0.707322	-0.499562	0.0639095	0.103213	1
D4GZ78	Polyphosphate kinase (EC 2.7.4.1) (ATP-polyphosphate phosphotransferase) (Polyphosphoric acid kinase)	HVO_1650	0.861453	-0.215157	0.0544029	0.0905709	4
D4GZL9	Cysteine synthase (EC 2.5.1.47)	HVO_1654	0.865522	-0.208357	0.291229	0.361865	2
D4GZM1	YyaL family protein	HVO_1656	0.993048	-0.0100644	0.973429	0.987611	3
D4GZM2	Phosphoribosylamine--glycine ligase (EC 6.3.4.13) (GARS) (Glycinamide ribonucleotide synthetase) (Phosphoribosylglycinamide synthetase)	HVO_1657	0.674843	-0.567375	0.0025402	0.0100483	3
D4GZN0	Phosphopantetheine adenylyltransferase (EC 2.7.7.3) (Dephospho-CoA pyrophosphorylase) (Pantetheine-phosphate adenylyltransferase) (PPAT)	HVO_1666	NA	NA	NA	NA	0	114
D4GZN1	TrmB family transcription regulator	HVO_1667	0.798955	-0.323814	0.0192388	0.0403498	3
D4GZN2	Glutamate--cysteine ligase (EC 6.3.2.2) (Gamma-glutamylcysteine synthetase) (GCS) (Gamma-GCS)	HVO_1668	NA	NA	NA	NA	0
D4GZN4	rRNA/tRNA 2'-O-methyltransferase complex protein Nop5	HVO_1670	0.999234	-0.00110564	0.993201	0.99639	2
D4GZN7	Lipoprotein	HVO_1673	0.863672	-0.211445	0.0178221	0.0380163	4
Q9YGA5	Transcription initiation factor IIB 2 (TFIIB 2)	HVO_1676	NA	NA	NA	NA	0
D4GZP5	DNA N-glycosylase (EC 3.2.2.-)	HVO_1681	NA	NA	NA	NA	0
D4GZP8	Threonine--tRNA ligase (EC 6.1.1.3) (Threonyl-tRNA synthetase) (ThrRS)	HVO_1684	0.898145	-0.15498	0.0518584	0.0884628	4	470, 555, 155
D4GZP9	Alpha/beta hydrolase fold protein	HVO_1685	0.396695	-1.3339	5.30029e-06	0.000490188	4	30
D4H035	DHH/RecJ family phosphoesterase	HVO_1690	0.838491	-0.254133	0.225619	0.290747	1	146
D4H037	Iron-sulfur protein (4Fe-4S) / DUF162 domain protein	HVO_1692	0.686305	-0.543079	0.000110861	0.00182337	4	100
D4H038	DUF162 domain protein	HVO_1693	NA	NA	NA	NA	0
D4H042	FAD-dependent oxidoreductase (GlcD/DLD_GlcF/GlpC domain fusion protein)	HVO_1697	0.836913	-0.256851	0.0120053	0.0285298	4	177, 753
D4H044	Aminotransferase (EC 2.6.1.-)	HVO_1699	1.04699	0.0662483	0.664003	0.705785	4	172
D4H046	DUF123 domain protein	HVO_1701	NA	NA	NA	NA	0
D4H048	Putative DEAD/DEAH box helicase (EC 3.6.4.-)	HVO_1703	0.998646	-0.00195529	0.987705	0.994067	3
D4H050	ABC-type transport system periplasmic substrate-binding protein	HVO_1705	NA	NA	NA	NA	0
D4H052	ABC-type transport system ATP-binding protein	HVO_1707	NA	NA	NA	NA	0
D4H055	Glycoside hydrolase domain protein	HVO_1710	0.834268	-0.261417	0.00463046	0.0144965	4
D4H056	Putative glucoamylase (EC 3.2.1.3)	HVO_1711	0.87357	-0.195005	0.0414866	0.0738722	4
D4H061	7-cyano-7-deazaguanine synthase (EC 6.3.4.20) (7-cyano-7-carbaguanine synthase) (Archaeosine biosynthesis protein QueC) (PreQ(0) synthase)	HVO_1716	0.907373	-0.140232	0.144902	0.204433	4
D4H067	Putative DNA helicase Rad25 (EC 3.6.4.12)	HVO_1723	0.749657	-0.415698	0.0219121	0.0441776	4
D4H069	ORC1-type DNA replication protein	HVO_1725	NA	NA	NA	NA	0
D4H071	TATA-box-binding protein 2 (Box A-binding protein 2) (BAP 2) (TATA sequence-binding protein 2) (TBP 2) (TATA-box factor 2)	HVO_1727	NA	NA	NA	NA	0
D4H074	SWIM zinc finger domain protein	HVO_1735	2.25768	1.17484	0.027468	0.0525	3	551, 421
D4H079	DUF1330 domain-containing protein	HVO_1740	NA	NA	NA	NA	0
D4H080	C2H2-type domain-containing protein	HVO_1741	0.965207	-0.0510894	0.67735	0.71875	2
D4GS80	Small CPxCG-related zinc finger protein	HVO_1755	NA	NA	NA	NA	0
D4GS83	Oxidoreductase	HVO_1758	NA	NA	NA	NA	0
D4GSA0	Nitroreductase family protein	HVO_1775	NA	NA	NA	NA	0
D4GSA2	Catalase-peroxidase (CP) (EC 1.11.1.21) (Peroxidase/catalase)	HVO_1778	1.05194	0.0730466	0.269987	0.33884	4
D4GSA8	DUF222 domain-containing protein	HVO_1783	NA	NA	NA	NA	0	91
D4GSB2	Putative sulfite/nitrite reductase (Ferredoxin)	HVO_1788	0.771408	-0.374434	0.00130302	0.0067305	4	284
D4GSC3	Digeranylgeranylglycerophospholipid reductase (DGGGPL reductase) (EC 1.3.7.11) (2,3-bis-O-geranylgeranylglyceryl phosphate reductase) (Geranylgeranyl reductase) (GGR)	HVO_1799	0.787501	-0.344646	0.00399635	0.0133241	4	393
D4GSC8	Nicotinate phosphoribosyltransferase (EC 6.3.4.21)	HVO_1804	NA	NA	NA	NA	0
D4GSD8	Peptidase M23 family protein	HVO_1814	0.788124	-0.343506	0.0306515	0.0577024	2
D4GSE0	Dihydroorotase (DHOase) (EC 3.5.2.3)	HVO_1816	NA	NA	NA	NA	0
D4GST2	DHH/RecJ family phosphoesterase	HVO_1824	1.37486	0.459283	0.00116399	0.006438	4	282
D4GST3	Rieske domain-containing protein	HVO_1825	1.31485	0.394896	0.0153222	0.0344473	3
D4GST4	Pyridoxamine 5'-phosphate oxidase family protein	HVO_1826	1.00077	0.00110432	0.990991	0.995771	3
D4GST5	30S ribosomal protein S6e	HVO_1827	0.816097	-0.293187	0.00780792	0.0207658	4
D4GST7	Aminopeptidase (EC 3.4.11.-)	HVO_1829	NA	NA	NA	NA	0
D4GST8	6-phosphogluconate dehydrogenase, NAD(+)-dependent, decarboxylating (6PGDH) (EC 1.1.1.343)	HVO_1830	0.922754	-0.115982	0.151354	0.212099	4
D4GST9	Ferredoxin (2Fe-2S)	HVO_1831	NA	NA	NA	NA	0
D4GSV2	Putative M28 family peptidase (EC 3.4.11.-)	HVO_1849	NA	NA	NA	NA	0
D4GSV7	Histidine--tRNA ligase (EC 6.1.1.21) (Histidyl-tRNA synthetase) (HisRS)	HVO_1854	0.836561	-0.257458	0.0090442	0.0231973	4	89
D4GSW0	DNA-binding protein HVO_1857	HVO_1857	0.700419	-0.51371	0.00108036	0.00625207	3
D4GSW1	30S ribosomal protein S19e	HVO_1858	0.561354	-0.833018	0.00010827	0.00182337	4	79
D4GSW7	Probable molybdopterin synthase (MPT synthase) (EC 2.8.1.-)	HVO_1864	NA	NA	NA	NA	0
D4GSW9	Uridylate kinase (UK) (EC 2.7.4.22) (Uridine monophosphate kinase) (UMP kinase) (UMPK)	HVO_1866	0.724124	-0.465691	0.000853301	0.00545944	4
D4GSX0	Lysine--tRNA ligase (EC 6.1.1.6) (Lysyl-tRNA synthetase) (LysRS)	HVO_1867	0.848727	-0.236627	0.024127	0.0474195	4
D4GSX1	Scramblase	HVO_1868	0.801368	-0.319463	0.00587883	0.0169321	4
D4GSX3	M50 family metalloprotease (EC 3.4.24.-)	HVO_1870	NA	NA	NA	NA	0
D4GSX4	Coproheme decarboxylase HemQ (EC 1.11.1.-)	HVO_1871	0.519272	-0.945437	1.24708e-05	0.000809578	4	137, 363, 231, 155
D4GSX6	Phospholipase D-like protein	HVO_1873	NA	NA	NA	NA	0
D4GSX7	Putative oxidoreductase (Aldo-keto reductase family protein) (EC 1.1.1.-)	HVO_1874	0.583466	-0.77728	0.0207075	0.0422948	4	113
D4GSX8	O-acetyltransferase (EC 2.3.1.-)	HVO_1875	0.923541	-0.114752	0.455563	0.512905	4	168
D4GSY1	Enoyl-CoA hydratase (EC 4.2.1.17)	HVO_1879	0.840153	-0.251276	0.00686308	0.0189798	4
D4GSY2	DUF4240 domain-containing protein	HVO_1880	NA	NA	NA	NA	0
D4GSY6	TrkA domain protein	HVO_1885	NA	NA	NA	NA	0
D4GSY9	Putative ABC transporter anion-binding protein HVO_1888	HVO_1888	0.708379	-0.497406	0.00461311	0.0144965	4	246
D4GSZ5	DUF5808 domain-containing protein	HVO_1894	0.680486	-0.555363	0.000272444	0.00288606	4
D4GSZ6	Probable bifunctional tRNA threonylcarbamoyladenosine biosynthesis protein [Includes: tRNA N6-adenosine threonylcarbamoyltransferase (EC 2.3.1.234) (tRNA threonylcarbamoyladenosine biosynthesis protein Kae1) (t(6)A37 threonylcarbamoyladenosine biosynthesis protein Kae1); Serine/threonine-protein kinase Bud32 (EC 2.7.11.1)]	HVO_1895	0.908261	-0.138822	0.159886	0.219142	4	294
D4GTC9	30S ribosomal protein S24e	HVO_1896	0.727832	-0.458323	0.00148079	0.00723042	4
D4GTD2	DNA-directed RNA polymerase subunit Rpo7 (EC 2.7.7.6) (DNA-directed RNA polymerase subunit E)	HVO_1899	0.908577	-0.13832	0.187568	0.248896	4	179, 166, 33
D4GTD4	Translation initiation factor 2 subunit gamma (EC 3.6.5.3) (aIF2-gamma) (eIF-2-gamma)	HVO_1901	0.88435	-0.177311	0.135346	0.193573	4	381, 4
D4GTE0	ArNOG05511 family protein (AAA-type ATPase core domain protein)	HVO_1907	0.80579	-0.311524	0.0205335	0.0422153	4	108, 268, 302, 274
D4GTE6	Acyl-CoA synthetase (EC 6.2.1.-)	HVO_1917	0.800845	-0.320406	0.00545307	0.016307	4	630
D4GTE7	Beta-lactamase domain protein	HVO_1918	0.700477	-0.513591	0.0080356	0.0212807	2	236
D4GTF0	Serine--tRNA ligase (EC 6.1.1.11) (Seryl-tRNA synthetase) (SerRS) (Seryl-tRNA(Ser/Sec) synthetase)	HVO_1921	0.755286	-0.404905	0.00129329	0.0067305	4	458, 216
D4GTF7	Putative COG0212-type thiamine metabolism protein	HVO_1928	0.736254	-0.441724	0.0322955	0.0600794	3
D4GTG0	Probable GTP-binding protein EngB	HVO_1931	0.725042	-0.463863	0.00618349	0.0174872	4	178, 33
D4GTG5	Coenzyme F420:L-glutamate ligase (EC 6.3.2.31) (EC 6.3.2.34) (Coenzyme F420-0:L-glutamate ligase) (Coenzyme F420-1:gamma-L-glutamate ligase)	HVO_1936	1.21872	0.285362	0.0166909	0.0365059	3	75
D4GTG6	5,10-methylenetetrahydromethanopterin reductase (EC 1.5.98.2) (Coenzyme F420-dependent N(5),N(10)-methylenetetrahydromethanopterin reductase) (Methylene-H(4)MPT reductase)	HVO_1937	NA	NA	NA	NA	0	122
D4GTG9	DNA mismatch repair protein MutS	HVO_1940	0.741847	-0.430807	0.0318172	0.0595381	4
D4GTH5	Protein translation factor SUI1 homolog	HVO_1946	1.14296	0.19277	0.058453	0.0956365	4	61, 63
D4GTI4	Aconitate hydratase (EC 4.2.1.3)	HVO_1955	1.00108	0.00155311	0.983121	0.99105	4	637, 495, 229
D4GTJ2	Probable translation initiation factor IF-2	HVO_1963	1.12433	0.169062	0.0303374	0.0572836	4
D4GTJ4	rRNA maturation endonuclease Nob1 (EC 3.1.-.-)	HVO_1965	NA	NA	NA	NA	0
D4GTK8	tRNA pseudouridine synthase Pus10 (EC 5.4.99.25) (tRNA pseudouridine 54/55 synthase) (Psi54/55 synthase)	HVO_1979	1.39605	0.481351	0.161723	0.220693	2
D4GTL0	Twin-arginine translocation signal domain-containing protein	HVO_1981	NA	NA	NA	NA	0
D4GTL4	ABC-type transport system ATP-binding protein	HVO_1985	NA	NA	NA	NA	0
D4GTL6	Signal peptide peptidase SppA (EC 3.4.21.-)	HVO_1987	0.581986	-0.780943	0.102258	0.154003	4
D4GTN6	Archaeosine synthase (EC 2.6.1.97) (Glutamine:preQ0-tRNA amidinotransferase)	HVO_2008	1.0274	0.0389983	0.734024	0.771034	2
D4GU26	Tubulin-like protein CetZ5 (Cell-structure-related euryarchaeota tubulin/FtsZ homolog 5)	HVO_2013	0.758647	-0.3985	0.0322987	0.0600794	4
D4GU28	Actin	HVO_2015	0.672286	-0.572852	0.000893657	0.00546542	4
D4GU40	DoxX domain protein	HVO_2027	NA	NA	NA	NA	0
D4GU54	GalE family epimerase/dehydratase	HVO_2040	0.907417	-0.140163	0.0875603	0.134791	4	141
D4GU61	AlkP-core domain protein	HVO_2047	0.384861	-1.37759	0.0142275	0.032934	2
D4GU63	Low-salt glycan biosynthesis hexosyltransferase Agl10 (EC 2.4.1.-) (Archaeal glycosylation protein 10)	HVO_2049	0.555467	-0.848226	4.03522e-05	0.00116311	4
D4GU66	Low-salt glycan biosynthesis hexosyltransferase Agl5 (EC 2.4.1.-) (Archaeal glycosylation protein 5)	HVO_2053	1.05081	0.0715054	0.628767	0.67291	4
D4GU69	Probable low-salt glycan biosynthesis epimerase Agl13 (EC 5.1.3.-)	HVO_2056	0.725114	-0.46372	0.00329421	0.0118782	3
D4GU70	Low-salt glycan biosynthesis nucleotidyltransferase Agl11 (EC 2.7.7.-)	HVO_2057	0.860636	-0.216525	0.0254291	0.049205	4	356
D4GU71	Probable low-salt glycan biosynthesis reductase Agl14 (EC 1.1.1.-)	HVO_2058	0.876026	-0.190954	0.0165314	0.0365059	4
D4GU72	Low-salt glycan biosynthesis protein Agl12 (EC 4.2.1.-)	HVO_2059	0.689882	-0.535579	0.00282187	0.0106889	3	189, 185
D4GU74	Low-salt glycan biosynthesis hexosyltransferase Agl6 (EC 2.4.1.-) (Archaeal glycosylation protein 6)	HVO_2061	0.789942	-0.340181	0.0999403	0.151252	4
D4GU81	Tubulin-like protein CetZ6 (Cell-structure-related euryarchaeota tubulin/FtsZ homolog 6)	HVO_2068	0.87747	-0.188579	0.141672	0.201239	4
D4GU83	NPCBM_assoc domain-containing protein	HVO_2070	0.737713	-0.438869	0.00277392	0.0105852	4
D4GU84	Putative secreted glycoprotein	HVO_2071	0.914518	-0.128917	0.088842	0.136094	4
P25062	Cell surface glycoprotein (S-layer glycoprotein)	HVO_2072	1.28726	0.364303	0.0102283	0.0252676	4
D4GUM8	CARDB domain-containing protein	HVO_2080	1.07428	0.103367	0.314451	0.383851	4
D4GUM9	Pectin lyase domain protein	HVO_2081	0.87761	-0.188348	0.110812	0.163343	4
D4GUN0	CARDB domain-containing protein	HVO_2082	0.816329	-0.292777	0.0149864	0.03406	4
D4GUN6	Glycoside hydrolase domain protein	HVO_2088	NA	NA	NA	NA	0
D4GUQ5	IclR family transcription regulator	HVO_2108	NA	NA	NA	NA	0
D4GUS3	ABC-type transport system periplasmic substrate-binding protein (Probable substrate dipeptide/oligopeptide)	HVO_2126	0.675087	-0.566855	0.00015877	0.00218668	4	232
D4GUS4	M20 family amidohydrolase	HVO_2127	0.362147	-1.46535	1.43458e-06	0.000298871	4
D4GUS7	IclR family transcription regulator	HVO_2130	0.612205	-0.707913	0.00403187	0.0133241	2
D4GV83	Halocyanin	HVO_2150	0.467034	-1.0984	2.80788e-05	0.000974959	4
D4GV86	Putative copper-containing oxidoreductase	HVO_2153	0.451058	-1.14861	2.69603e-06	0.000337003	4	302
D4GV89	UspA domain protein	HVO_2156	0.346238	-1.53016	0.00215509	0.00934783	3
D4GV93	Putative secreted glycoprotein	HVO_2160	0.820868	-0.284778	0.00447117	0.0142576	4
D4GV94	Putative secreted glycoprotein	HVO_2161	NA	NA	NA	NA	0
D4GV96	ABC-type transport system ATP-binding protein	HVO_2163	1.05274	0.0741547	0.301597	0.37248	4
D4GV97	ABC-type transport system permease protein	HVO_2164	0.905717	-0.142868	0.216144	0.28044	4
D4GV98	ABC-type transport system permease protein	HVO_2165	NA	NA	NA	NA	0
D4GVA1	AAA-type ATPase (MoxR subfamily)	HVO_2168	NA	NA	NA	NA	0
D4GVA6	DUF1616 family protein	HVO_2173	NA	NA	NA	NA	0
D4GVA8	Smc-like protein Sph3	HVO_2175	NA	NA	NA	NA	0
D4GVB9	DICT domain protein	HVO_2186	NA	NA	NA	NA	0
D4GVC0	TIGR01210 family protein	HVO_2187	0.923748	-0.114429	0.53525	0.588964	1
D4GVC1	Phosphoribosylformylglycinamidine synthase subunit PurQ (FGAM synthase) (EC 6.3.5.3) (Formylglycinamide ribonucleotide amidotransferase subunit I) (FGAR amidotransferase I) (FGAR-AT I) (Glutaminase PurQ) (EC 3.5.1.2) (Phosphoribosylformylglycinamidine synthase subunit I)	HVO_2188	0.791587	-0.33718	0.010829	0.0265982	4
D4GVC2	Phosphoribosylformylglycinamidine synthase subunit PurS (FGAM synthase) (EC 6.3.5.3) (Formylglycinamide ribonucleotide amidotransferase subunit III) (FGAR amidotransferase III) (FGAR-AT III) (Phosphoribosylformylglycinamidine synthase subunit III)	HVO_2189	NA	NA	NA	NA	0
D4GVC4	Formyltetrahydrofolate deformylase (EC 3.5.1.10)	HVO_2191	1.01924	0.0274957	0.779588	0.815966	4
D4GVC6	Phosphoribosylaminoimidazole-succinocarboxamide synthase (EC 6.3.2.6) (SAICAR synthetase)	HVO_2193	0.689396	-0.536595	0.0117415	0.0281165	4	274
D4GVD7	Tubulin-like protein CetZ1 (Cell-structure-related euryarchaeota tubulin/FtsZ homolog 1)	HVO_2204	0.773957	-0.369674	0.00269404	0.0104729	4	339, 18
D4GVD8	ArNOG06768 family NADH-binding domain protein	HVO_2205	1.07056	0.0983628	0.205555	0.26877	4
D4GVT8	CYPL-type peptidylprolyl isomerase (EC 5.2.1.8)	HVO_2222	0.900916	-0.150535	0.0741251	0.116403	4
D4GVU1	AstE domain protein	HVO_2225	1.13895	0.187699	0.0561864	0.0926556	4
D4GVU2	Putative phosphoribosyltransferase	HVO_2226	0.671852	-0.573785	0.00273125	0.0105372	4	14
D4GVU3	siroheme decarboxylase (EC 4.1.1.111)	HVO_2227	0.717667	-0.478613	0.0700792	0.111166	1	236
D4GVU5	Flavin-containing amine-oxidoreductase	HVO_2229	0.925797	-0.111231	0.341012	0.41066	2	33
D4GVV0	Peptide methionine sulfoxide reductase MsrB (R-form specific) (EC 1.8.4.12)	HVO_2234	NA	NA	NA	NA	0	117
D4GVV2	ArsR family transcription regulator	HVO_2236	NA	NA	NA	NA	0
D4GVV8	Translation initiation factor aIF-2 beta subunit / probable RNA-binding protein	HVO_2242	0.839838	-0.251816	0.00551963	0.0164275	4	171, 133
D4GVW4	Uncharacterized motility-related protein HVO_2248	HVO_2248	0.526454	-0.92562	0.0151426	0.0342902	1
D4GVW9	AGPT-Pplase3 domain-containing protein	HVO_2253	0.589674	-0.76201	0.0700069	0.111166	4	233
D4GVX1	GIY-YIG nuclease family protein	HVO_2255	NA	NA	NA	NA	0
D4GVX2	DUF262 family protein	HVO_2256	0.703369	-0.507647	0.00037537	0.00335152	4	115, 148, 30
D4GVX9	HTH domain protein	HVO_2263	0.45805	-1.12642	0.000903437	0.00546542	4	90, 757
D4GVY2	DNA helicase	HVO_2266	1.11788	0.160767	0.229534	0.294576	4	214, 187
D4GVY5	type I site-specific deoxyribonuclease (EC 3.1.21.3)	HVO_2269	0.783098	-0.352736	0.00112771	0.00634814	4	79, 609, 626
D4GVY6	site-specific DNA-methyltransferase (adenine-specific) (EC 2.1.1.72)	HVO_2270	0.637827	-0.648764	0.0002906	0.00297746	4
D4GVY7	Type I site-specific deoxyribonuclease subunit RmeS (EC 3.1.21.3)	HVO_2271	0.573318	-0.802592	0.00048333	0.00368392	4	295, 160
D4GWE4	Integrase family protein	HVO_2290	NA	NA	NA	NA	0
D4GWG0	Deoxyhypusine synthase (EC 2.5.1.46)	HVO_2297	0.795105	-0.330784	0.0125484	0.0294841	4	329
D4GWG6	Translation initiation factor 5A (Hypusine-containing protein) (eIF-5A)	HVO_2300	0.734288	-0.445582	0.000452263	0.0036239	4	22, 53, 25, 64
D4GWG7	Molybdopterin molybdenumtransferase (EC 2.10.1.1)	HVO_2304	0.804907	-0.313105	0.582428	0.635283	3
D4GWE9	siroheme decarboxylase (EC 4.1.1.111)	HVO_2313	NA	NA	NA	NA	0
D4GWI2	DUF6293 domain-containing protein	HVO_2333	NA	NA	NA	NA	0
D4GWI5	Pyridoxal 5'-phosphate synthase subunit PdxS (PLP synthase subunit PdxS) (EC 4.3.3.6) (Pdx1)	HVO_2336	0.870048	-0.200832	0.0215376	0.0435632	4	18
D4GWI6	UspA domain protein	HVO_2337	NA	NA	NA	NA	0	125
D4GWJ4	Flavin-dependent pyridine nucleotide oxidoreductase	HVO_2345	0.92454	-0.113193	0.2609	0.328755	3
D4GWJ7	GTP cyclohydrolase MptA (EC 3.5.4.39) (GTP cyclohydrolase I) (GCYH-I) (GTP cyclohydrolase IV)	HVO_2348	NA	NA	NA	NA	0	250
D4GWJ9	YyaL family protein	HVO_2350	0.922766	-0.115963	0.329436	0.398254	2
D4GWK9	Carbamoyl-phosphate synthase large chain (EC 6.3.5.5) (Carbamoyl-phosphate synthetase ammonia chain)	HVO_2361	1.82264	0.866026	3.11089e-05	0.00102332	4	147, 422
D4GWL2	KaiC-type circadian clock protein CirB	HVO_2364	1.34266	0.425094	0.00212609	0.00929236	4
D4GWL5	ArNOG05179 family protein (DUF87-related AAA-type ATPase)	HVO_2367	0.742704	-0.429141	0.016993	0.0367495	3	465, 565
D4GWM1	30S ribosomal protein S8e	HVO_2373	0.665417	-0.58767	0.000863589	0.00545944	4
D4GWM2	PhoU domain protein	HVO_2374	0.6419	-0.639579	0.00382487	0.0131348	4
D4GWM3	ABC-type transport system periplasmic substrate-binding protein (Probable substrate phosphate)	HVO_2375	0.986236	-0.0199946	0.79925	0.831167	4
D4GWM6	ABC-type transport system ATP-binding protein (Probable substrate phosphate)	HVO_2378	NA	NA	NA	NA	0
D4GWM7	Phosphate-specific transport system accessory protein PhoU	HVO_2379	NA	NA	NA	NA	0
D4GWM8	AAA-type ATPase (CDC48 subfamily)	HVO_2380	0.842598	-0.247083	0.0143601	0.0330201	4	216, 542, 535
D4GWM9	Putative nickel insertion protein	HVO_2381	NA	NA	NA	NA	0	380
D4GWN1	DNA repair and recombination protein RadB	HVO_2383	1.15419	0.206887	0.0514204	0.0880486	4	218
D4GWN2	CBS domain protein	HVO_2384	0.764458	-0.387492	0.00293197	0.011039	4	311
D4GWP8	glycine dehydrogenase (aminomethyl-transferring) (EC 1.4.4.2)	HVO_2401	0.908791	-0.137979	0.378068	0.444159	4
D4GWP9	glycine dehydrogenase (aminomethyl-transferring) (EC 1.4.4.2)	HVO_2402	0.961555	-0.0565593	0.704283	0.743542	4
D4GWQ9	Lrp/AsnC family transcription regulator	HVO_2412	NA	NA	NA	NA	0
D4GWR0	Elongation factor 1-alpha (EF-1-alpha) (Elongation factor Tu) (EF-Tu)	HVO_2413	1.19098	0.252154	0.00561705	0.0165597	4	4, 83
D4GWR3	3'-5' ssDNA/RNA exonuclease TatD (EC 3.1.11.-, EC 3.1.13.-)	HVO_2416	NA	NA	NA	NA	0
D4GWR5	Putative secreted glycoprotein	HVO_2418	NA	NA	NA	NA	0
D4GWR6	Hydroxymethylglutaryl-CoA synthase (HMG-CoA synthase) (HMGCS) (EC 2.3.3.10) (3-hydroxy-3-methylglutaryl coenzyme A synthase)	HVO_2419	0.722926	-0.468081	0.00533745	0.016038	4	34, 209
D4GSM9	GNAT family acetyltransferase (EC 2.3.1.-)	HVO_2425	1.63251	0.707093	8.39827e-05	0.0016932	4	157
D4GSN1	Replication factor C large subunit (RFC large subunit) (Clamp loader large subunit)	HVO_2427	0.884525	-0.177026	0.118254	0.172684	4
D4GSN2	Alcohol dehydrogenase (EC 1.1.1.1)	HVO_2428	1.40671	0.49232	0.0273798	0.052492	4
D4GSN5	ABC-type transport system ATP-binding protein (Probable substrate glutamine/glutamate/polar amino acids)	HVO_2430	NA	NA	NA	NA	0
D4GSP2	ABC-type transport system periplasmic substrate-binding protein (Probable substrate glutamine/glutamate/polar amino acids)	HVO_2432	0.967552	-0.0475883	0.558559	0.611382	4
D4GSQ3	Malate dehydrogenase (Oxaloacetate-decarboxylating) (NADP) (EC 1.1.1.40)	HVO_2436	0.926502	-0.110134	0.130799	0.187929	4	344, 210
D4GT04	Ribonuclease H, type 1 (EC 3.1.26.4)	HVO_2438	NA	NA	NA	NA	0
D4GT19	Putative oxidoreductase (Aldo-keto reductase family protein) (EC 1.1.1.-)	HVO_2448	NA	NA	NA	NA	0
D4GT22	DUF1684 family protein	HVO_2449	NA	NA	NA	NA	0
D4GT33	Vitamin B12-dependent ribonucleotide reductase (EC 1.17.4.1)	HVO_2452	0.918744	-0.122265	0.106132	0.158575	4	519, 295, 75, 16
P33975	Anthranilate synthase component 1 (AS) (ASI) (EC 4.1.3.27)	HVO_2454	0.731898	-0.450285	0.00227846	0.0094742	4
D4GT59	Succinate--CoA ligase [ADP-forming] subunit alpha (EC 6.2.1.5) (Succinyl-CoA synthetase subunit alpha) (SCS-alpha)	HVO_2464	0.740066	-0.434274	0.0036561	0.0127657	4	22
D4GT62	Succinate--CoA ligase [ADP-forming] subunit beta (EC 6.2.1.5) (Succinyl-CoA synthetase subunit beta) (SCS-beta)	HVO_2465	NA	NA	NA	NA	0
D4GT67	NADPH:quinone reductase (EC 1.6.5.5)	HVO_2467	1.11283	0.154238	0.354942	0.421747	4
D4GT75	Propionyl-CoA carboxylase carboxyltransferase component (EC 6.4.1.3)	HVO_2471	0.953422	-0.0688135	0.30373	0.373683	4	342, 63, 70
D4GT80	30S ribosomal protein S17e	HVO_2475	0.79474	-0.331445	0.0364484	0.0662734	4
D4GT99	HD family hydrolase	HVO_2481	NA	NA	NA	NA	0
D4GTB5	Propionyl-CoA carboxylase biotin carboxylase component (EC 6.4.1.3)	HVO_2486	0.690173	-0.534971	0.00441292	0.0142169	4	438,37, 185, 482
D4GTB8	Aspartate-semialdehyde dehydrogenase (EC 1.2.1.11)	HVO_2487	0.96986	-0.0441516	0.525406	0.580174	4	49
D4GTQ2	DUF106 family protein	HVO_2495	1.04365	0.0616407	0.650963	0.693103	4	54
D4GTQ6	Adenylate kinase (AK) (EC 2.7.4.3) (ATP-AMP transphosphorylase) (ATP:AMP phosphotransferase) (Adenylate monophosphate kinase)	HVO_2496	0.768764	-0.379388	0.00171012	0.00803628	4
D4GTR4	UspA domain protein	HVO_2499	1.07689	0.106872	0.589497	0.636331	2	48
D4GTR7	Alpha/beta hydrolase fold protein	HVO_2501	NA	NA	NA	NA	0
D4GTS3	Putative oxidoreductase (Short-chain dehydrogenase family) (EC 1.1.1.-)	HVO_2504	0.923978	-0.114069	0.186801	0.248406	3
D4GTS6	isopentenyl-diphosphate Delta-isomerase (EC 5.3.3.2)	HVO_2506	1.04657	0.0656648	0.647528	0.690623	4	117
D4GTU0	Carbamoyl-phosphate synthase small chain (EC 6.3.5.5) (Carbamoyl-phosphate synthetase glutamine chain)	HVO_2508	1.95078	0.964048	0.000125634	0.00186955	3
D4GTU3	Glutamyl-tRNA(Gln) amidotransferase subunit D (Glu-ADT subunit D) (EC 6.3.5.-)	HVO_2511	1.03379	0.0479368	0.440568	0.500646	4
D4GTU8	2,3-bisphosphoglycerate-independent phosphoglycerate mutase (BPG-independent PGAM) (Phosphoglyceromutase) (iPGM) (EC 5.4.2.12)	HVO_2516	0.916838	-0.125261	0.11307	0.165889	4
D4GTW0	Carotenoid 3,4-desaturase (EC 1.3.99.37)	HVO_2528	NA	NA	NA	NA	0
D4GTW3	phosphoribosylamine--glycine ligase (EC 6.3.4.13)	HVO_2530	NA	NA	NA	NA	0
D4GTW5	PGF-CTERM sorting domain-containing protein	HVO_2533	0.789062	-0.341789	0.00353775	0.0124921	4
D4GTW8	TIGR00300 family protein	HVO_2536	NA	NA	NA	NA	0
D4GTX0	Alpha/beta hydrolase fold protein	HVO_2538	0.888636	-0.170335	0.107381	0.159413	4
Q977V3	Protein translocase subunit SecY (Protein transport protein SEC61 subunit alpha homolog)	HVO_2541	NA	NA	NA	NA	0
D4GTX4	50S ribosomal protein L15	HVO_2542	0.838534	-0.254059	0.0169739	0.0367495	4	66, 69, 85
D4GTX5	50S ribosomal protein L30	HVO_2543	0.934735	-0.0973702	0.134755	0.19317	4
D4GTX6	30S ribosomal protein S5	HVO_2544	0.930156	-0.104456	0.143924	0.20375	4	106, 111, 187, 194
P50563	50S ribosomal protein L18 (HVOL18)	HVO_2545	0.822162	-0.282506	0.00883651	0.0229163	4	100
D4GTX8	50S ribosomal protein L19e	HVO_2546	0.89789	-0.155389	0.0955224	0.145613	4	19
D4GTX9	50S ribosomal protein L32e	HVO_2547	0.674631	-0.56783	0.000357251	0.00335152	4	100, 115
D4GTY0	50S ribosomal protein L6	HVO_2548	0.791632	-0.337099	0.00979497	0.0244874	4	112
D4GTY1	30S ribosomal protein S8	HVO_2549	0.956496	-0.0641688	0.312671	0.382425	4	88, 76
D4GTY2	30S ribosomal protein S14 type Z	HVO_2550	0.880721	-0.183243	0.114018	0.166889	4	35
P50559	50S ribosomal protein L5 (HVoL5)	HVO_2551	0.886446	-0.173895	0.0356425	0.0653272	4	16
D4GTY4	30S ribosomal protein S4e	HVO_2552	0.809578	-0.304757	0.00726712	0.0197534	4	53
D4GTY5	50S ribosomal protein L24	HVO_2553	0.844581	-0.243693	0.0185691	0.0390764	4
D4GTY6	50S ribosomal protein L14	HVO_2554	0.893839	-0.161913	0.0449488	0.0784721	4	5, 30
D4GTY7	30S ribosomal protein S17	HVO_2555	0.545346	-0.874756	0.000213684	0.00256832	4
D4GTY8	Ribonuclease P protein component 1 (RNase P component 1) (EC 3.1.26.5) (Rpp29)	HVO_2556	NA	NA	NA	NA	0
D4GTY9	50S ribosomal protein L29	HVO_2557	NA	NA	NA	NA	0
D4GTZ0	30S ribosomal protein S3	HVO_2558	0.930025	-0.104658	0.112951	0.165889	4	145, 47, 50, 57
D4GTZ1	50S ribosomal protein L22	HVO_2559	0.81209	-0.300288	0.00615109	0.0174747	4	27
D4GTZ2	30S ribosomal protein S19P	HVO_2560	0.760947	-0.394132	0.00360469	0.0126569	3	61, 53
D4GTZ3	50S ribosomal protein L2	HVO_2561	0.864465	-0.210121	0.018487	0.0390351	4	139, 231, 146, 167, 139, 231, 171
D4GTZ4	50S ribosomal protein L23	HVO_2562	0.959523	-0.0596107	0.446549	0.504689	4
D4GTZ5	50S ribosomal protein L4	HVO_2563	0.733288	-0.447549	0.000288094	0.00297746	4
D4GTZ6	50S ribosomal protein L3	HVO_2564	0.692902	-0.529277	0.000184345	0.00240033	4	217, 223
D4GU13	L-aspartate oxidase (EC 1.4.3.16) (Quinolinate synthase B)	HVO_2580	0.721847	-0.470236	0.00244602	0.00986297	4
D4GU15	Quinolinate synthase (EC 2.5.1.72)	HVO_2581	0.534692	-0.903219	0.0172446	0.036968	2
Q59468	3-hydroxy-3-methylglutaryl-coenzyme A reductase (HMG-CoA reductase) (HMGR) (EC 1.1.1.34)	HVO_2583	NA	NA	NA	NA	0
D4GU92	Isocitrate dehydrogenase [NADP] (IDH) (EC 1.1.1.42) (ICDH) (IDP) (NADP(+)-specific ICDH) (Oxalosuccinate decarboxylase)	HVO_2588	1.04077	0.0576494	0.42576	0.486471	4	233
D4GUB5	Polyphosphate kinase (EC 2.7.4.1) (ATP-polyphosphate phosphotransferase) (Polyphosphoric acid kinase)	HVO_2598	0.852282	-0.230598	0.00744774	0.0199778	4	213
D4GUC0	Histidine triad family protein	HVO_2601	NA	NA	NA	NA	0
D4GUC9	PQQ repeat protein	HVO_2606	0.82852	-0.271392	0.0393568	0.071008	4
D4GUE6	Uridine phosphorylase (EC 2.4.2.3)	HVO_2614	NA	NA	NA	NA	0
D4GUF1	TrkA-C domain protein	HVO_2617	NA	NA	NA	NA	0	211
D4GUF8	Cytochrome bc1 complex Rieske iron-sulfur protein	HVO_2620	0.720123	-0.473684	0.00374283	0.0129959	4
D4GUG0	phosphoenolpyruvate carboxylase (EC 4.1.1.31)	HVO_2621	0.922235	-0.116793	0.160789	0.219897	4	639, 278, 284
D4GUG6	CTP synthase (EC 6.3.4.2) (Cytidine 5'-triphosphate synthase) (Cytidine triphosphate synthetase) (CTP synthetase) (CTPS) (UTP--ammonia ligase)	HVO_2624	0.847155	-0.239302	0.0364769	0.0662734	4	204, 111, 133
D4GUG8	GMP synthase [glutamine-hydrolyzing] subunit B (EC 6.3.5.2) (GMP synthetase)	HVO_2625	0.925756	-0.111297	0.464941	0.521703	3
D4GUI0	Beta-ribofuranosylaminobenzene 5'-phosphate synthase (Beta-RFA-P synthase) (EC 2.4.2.54)	HVO_2628	NA	NA	NA	NA	0
D4GUI4	CopG family transcriptional regulator	HVO_2630	0.933092	-0.0999093	0.543625	0.597127	2
D4GUW2	PspA domain protein	HVO_2636	0.865878	-0.207764	0.0566658	0.0931231	4	44, 54, 70, 61, 203
D4GUW6	Dipeptide epimerase-like protein	HVO_2638	1.22793	0.296232	0.125836	0.182055	4
D4GUX6	NADPH:quinone reductase (EC 1.6.5.5)	HVO_2643	NA	NA	NA	NA	0	253
D4GUY1	Molybdopterin adenylyltransferase (EC 2.7.7.75)	HVO_2645	NA	NA	NA	NA	0
D4GUY2	Dihydroxy-acid dehydratase (DAD) (EC 4.2.1.9)	HVO_2646	0.657947	-0.603957	0.000462041	0.00362483	4	34
D4GV06	FAD-dependent oxidoreductase	HVO_2650	0.923753	-0.114421	0.343792	0.413212	4	112, 414, 434, 425
D4GV29	Pyridoxal phosphate-dependent aminotransferase (EC 2.6.1.-)	HVO_2661	0.908209	-0.138904	0.297423	0.368828	4
D4GV31	Glyoxalase domain protein	HVO_2662	0.747889	-0.419104	0.205376	0.26877	3
D4GV33	Putative oxidoreductase (Aldo-keto reductase family protein) (EC 1.1.1.-)	HVO_2663	0.963135	-0.05419	0.492762	0.549957	3
D4GV47	Pyridoxal phosphate-dependent aminotransferase (EC 2.6.1.-)	HVO_2671	0.707532	-0.499132	0.00307858	0.0113465	4
D4GV52	Histidinol dehydrogenase (HDH) (EC 1.1.1.23)	HVO_2675	NA	NA	NA	NA	0
D4GV54	GNAT family acetyltransferase	HVO_2677	0.704422	-0.505489	0.00165918	0.00785595	4
D4GVQ6	GFO family oxidoreductase	HVO_2690	1.55625	0.638077	0.0016437	0.00784208	4	49
D4GVR2	ABC-type transport system ATP-binding protein (Probable substrate sugar)	HVO_2692	NA	NA	NA	NA	0
D4GVR7	ABC-type transport system periplasmic substrate-binding protein (Probable substrate sugar)	HVO_2695	0.785108	-0.349038	0.0470888	0.0815249	3
D4GVS1	DNA primase small subunit PriS (EC 2.7.7.-)	HVO_2697	1.036	0.0510201	0.580834	0.634652	3
D4GVS5	Peroxiredoxin (EC 1.11.1.24)	HVO_2699	1.01159	0.0166178	0.790858	0.825185	4
D4GVS7	AAA-type ATPase (CDC48 subfamily)	HVO_2700	0.812889	-0.29887	0.00763594	0.0203951	4
D4GVT1	Alpha/beta hydrolase fold protein	HVO_2702	0.985246	-0.0214442	0.907541	0.929857	2	153
D4GW08	eIF-2B domain protein	HVO_2706	NA	NA	NA	NA	0	23
D4GW10	GFO family oxidoreductase	HVO_2707	NA	NA	NA	NA	0
D4GW16	GNAT family acetyltransferase (EC 2.3.1.-)	HVO_2709	NA	NA	NA	NA	0	36
D4GW23	tRNA-splicing ligase RtcB (EC 6.5.1.-)	HVO_2712	1.12691	0.172368	0.15942	0.218983	4	474
D4GW27	Rubredoxin-like domain-containing protein	HVO_2714	NA	NA	NA	NA	0
D4GW32	Acyl-CoA dehydrogenase (EC 1.3.8.-)	HVO_2716	NA	NA	NA	NA	0
D4GW38	Cro/C1 family transcription regulator	HVO_2718	0.413314	-1.27469	6.40235e-05	0.00137982	4	96, 81
D4GW43	Amidophosphoribosyltransferase (ATase) (EC 2.4.2.14) (Glutamine phosphoribosylpyrophosphate amidotransferase) (GPATase)	HVO_2721	0.629511	-0.667697	9.44213e-05	0.00170021	4	354
D4GW44	50S ribosomal protein L37e	HVO_2722	1.14199	0.191551	0.10841	0.16056	3
D4GW49	Ribonuclease J (RNase J) (EC 3.1.-.-)	HVO_2724	0.757297	-0.401069	0.00124653	0.00667189	4	112, 120, 191, 112, 278
D4GW51	Bifunctional short chain isoprenyl diphosphate synthase (EC 2.5.1.10, EC 2.5.1.29)	HVO_2725	NA	NA	NA	NA	0	321
D4GW53	Glutamate--tRNA ligase (EC 6.1.1.17) (Glutamyl-tRNA synthetase) (GluRS)	HVO_2726	0.976636	-0.034107	0.609599	0.653516	4	317, 317
D4GW81	50S ribosomal protein L24e	HVO_2739	0.965043	-0.0513343	0.600402	0.644762	4	39, 33
D4GW84	Nucleoside diphosphate kinase (NDK) (NDP kinase) (EC 2.7.4.6) (Nucleoside-2-P kinase)	HVO_2740	0.733447	-0.447235	0.00463888	0.0144965	4
D4GW90	Methionine synthase (EC 2.1.1.-) (Homocysteine methyltransferase)	HVO_2742	0.733957	-0.446232	0.00888441	0.0229453	4	333
D4GWA1	Probable ribosomal RNA small subunit methyltransferase A (EC 2.1.1.-) (16S rRNA dimethyladenosine transferase) (16S rRNA dimethylase) (S-adenosylmethionine-6-N',N'-adenosyl(rRNA) dimethyltransferase)	HVO_2746	0.946935	-0.078663	0.245438	0.312421	4
D4GWA2	Putative tRNA-specific adenosine deaminase (EC 3.5.4.-)	HVO_2747	NA	NA	NA	NA	0
D4GWA6	50S ribosomal protein L21e	HVO_2749	0.853651	-0.228282	0.0629818	0.102243	4	73
D4GWB3	Zinc finger protein HVO_2753 (Small CPxCG-related zinc finger protein) (Zinc finger u-protein HVO_2753) (Zn-ribbon RNA-binding protein)	HVO_2753	1.16018	0.214355	0.0862852	0.133156	3	28
P41198	50S ribosomal protein L10 (Acidic ribosomal protein P0 homolog) (L10e)	HVO_2756	0.579946	-0.78601	0.0225417	0.0450115	1
P41199	50S ribosomal protein L1	HVO_2757	0.948381	-0.076461	0.395931	0.460682	3
P41200	50S ribosomal protein L11 (L11E)	HVO_2758	1.0024	0.00345881	0.97655	0.987611	4
D4GWT1	Putative M42 family aminopeptidase (EC 3.4.11.-)	HVO_2759	0.666559	-0.585195	0.000236514	0.00274574	4
D4GWT5	Mevalonate kinase (MK) (MVK) (EC 2.7.1.36)	HVO_2761	0.996782	-0.00464943	0.975411	0.987611	2
D4GWU3	Ribonuclease Z-like protein	HVO_2763	0.776242	-0.365422	0.0250795	0.0487496	2
D4GWV3	ATP-dependent DNA helicase (EC 3.6.4.12)	HVO_2766	NA	NA	NA	NA	0
D4GWW8	30S ribosomal protein S2	HVO_2773	0.84412	-0.24448	0.0184844	0.0390351	4	148
D4GWX0	Enolase (EC 4.2.1.11) (2-phospho-D-glycerate hydro-lyase) (2-phosphoglycerate dehydratase)	HVO_2774	0.700731	-0.513068	0.000564864	0.00410511	4	387
D4GWX7	30S ribosomal protein S9	HVO_2777	0.82691	-0.274197	0.0097902	0.0244874	4
D4GWY1	50S ribosomal protein L13	HVO_2778	0.77469	-0.368309	0.0092533	0.0235094	4	128
D4GWY3	50S ribosomal protein L18e	HVO_2779	0.964495	-0.0521547	0.397885	0.46137	4	16
D4GWY4	DNA-directed RNA polymerase subunit Rpo3 (EC 2.7.7.6) (DNA-directed RNA polymerase subunit D)	HVO_2781	NA	NA	NA	NA	0
D4GWZ1	30S ribosomal protein S11	HVO_2782	0.662759	-0.593443	0.00469524	0.0145996	4	45
D4GWZ3	30S ribosomal protein S4	HVO_2783	0.792877	-0.334832	0.00299305	0.0111622	4	8
D4GWZ7	30S ribosomal protein S13	HVO_2784	0.754266	-0.406854	0.00300039	0.0111622	4	113
D4GX07	Probable GTP 3',8-cyclase (EC 4.1.99.22) (Molybdenum cofactor biosynthesis protein A)	HVO_2789	NA	NA	NA	NA	0
D4GX20	ABC-type transport system periplasmic substrate-binding protein (Probable substrate branched-chain amino acids)	HVO_2798	NA	NA	NA	NA	0
D4GX38	Succinate dehydrogenase subunit A (EC 1.3.5.1)	HVO_2808	0.804065	-0.314616	0.00570389	0.0166586	4	92
D4GX40	Succinate dehydrogenase subunit B (EC 1.3.5.1)	HVO_2809	0.88445	-0.177147	0.155479	0.215465	4
D4GX49	RimK family protein	HVO_2813	0.759529	-0.396823	0.0156091	0.0348418	4	276, 142, 284
D4GX82	DNA helicase (EC 3.6.4.12)	HVO_2827	NA	NA	NA	NA	0
D4GX89	Integrase family protein	HVO_2829	NA	NA	NA	NA	0
D4GXD5	UPF0179 protein HVO_2851	HVO_2851	1.13884	0.187563	0.0538991	0.0903136	4
D4GXF0	fructose-bisphosphatase (EC 3.1.3.11)	HVO_2857	0.797396	-0.326631	0.00498658	0.0154027	4
D4GXG2	Serine hydroxymethyltransferase (SHMT) (Serine methylase) (EC 2.1.2.1)	HVO_2862	0.796376	-0.328479	0.0116106	0.0280178	4	60
D4GXG9	Bifunctional protein FolD [Includes: Methylenetetrahydrofolate dehydrogenase (EC 1.5.1.5); Methenyltetrahydrofolate cyclohydrolase (EC 3.5.4.9)]	HVO_2865	0.68254	-0.551014	0.000952739	0.00561757	4
D4GXH2	TFIIB-type zinc ribbon-containing protein	HVO_2867	0.909823	-0.136343	0.423641	0.484937	2
D4GXH6	PadR family transcription regulator	HVO_2869	1.35122	0.434259	0.0642665	0.103522	4
D4GXI1	Pyridoxal phosphate-dependent aminotransferase (EC 2.6.1.-)	HVO_2871	NA	NA	NA	NA	0
D4GXJ0	GNAT family acetyltransferase (EC 2.3.1.-)	HVO_2874	NA	NA	NA	NA	0	27
D4GXK0	Protein pelota homolog (EC 3.1.-.-)	HVO_2880	1.26698	0.341391	0.0232031	0.0461845	4	241
D4GXK6	Archaeal Rqc2 homolog aRqcH (aRqcH)	HVO_2883	0.872336	-0.197044	0.0548807	0.0909825	4	676, 424, 29, 518, 602
A0A8D4B856	Elongator complex protein ELP3-like protein	HVO_2888	0.807615	-0.30826	0.0032491	0.0118063	4	290
D4GXM0	DHH/RecJ family phosphoesterase	HVO_2889	0.827953	-0.272379	0.00533016	0.016038	4	691, 579, 128
D4GXM5	NAD(P)H dehydrogenase (Quinone)-like protein	HVO_2892A	NA	NA	NA	NA	0
D4GXP5	Fumarate hydratase class II (Fumarase C) (EC 4.2.1.2) (Aerobic fumarase) (Iron-independent fumarase)	HVO_2900	0.735518	-0.443167	0.0038747	0.0131977	4
D4GXP9	Glutamyl-tRNA(Gln) amidotransferase subunit E (Glu-ADT subunit E) (EC 6.3.5.-)	HVO_2902	0.893584	-0.162325	0.282552	0.351783	2
D4GXQ6	MaoC domain protein	HVO_2905	NA	NA	NA	NA	0
D4GXQ8	tRNA (Cytidine/uridine-2'-O-)-methyltransferase (EC 2.1.1.200)	HVO_2906	NA	NA	NA	NA	0
Q03301	Superoxide dismutase [Mn] 2 (EC 1.15.1.1)	HVO_2913	1.17507	0.232745	0.0289679	0.0548634	4
D4GXS8	Putative oxidoreductase (Short-chain dehydrogenase family) (EC 1.1.1.-)	HVO_2916	0.613102	-0.7058	4.79671e-05	0.00116311	4
D4GXT2	Thymidylate synthase (TS) (TSase) (EC 2.1.1.45)	HVO_2918	NA	NA	NA	NA	0
D4GXT5	DUF4177 family protein	HVO_2920	NA	NA	NA	NA	0
D4GXU1	UPF0339 family protein	HVO_2922	0.737232	-0.43981	0.00854222	0.0222454	4
D4GXW1	GTP-binding protein	HVO_2932	0.87912	-0.185868	0.158036	0.217561	3	4
D4GXX8	Nonhistone chromosomal protein	HVO_2941	0.610862	-0.711083	0.00404973	0.0133241	3	34, 81
D4GXY5	Valine--tRNA ligase (EC 6.1.1.9) (Valyl-tRNA synthetase) (ValRS)	HVO_2945	1.22028	0.287216	0.00343202	0.0121876	4	332, 111, 685, 162, 586
D4GXY9	Phenylalanine--tRNA ligase beta subunit (EC 6.1.1.20) (Phenylalanyl-tRNA synthetase beta subunit) (PheRS)	HVO_2947	0.836593	-0.257402	0.0999471	0.151252	3	500
O07118	tRNA-splicing endonuclease (EC 4.6.1.16) (tRNA-intron endonuclease)	HVO_2952	0.989067	-0.01586	0.848573	0.875178	3	266
D4GY08	DEAD/DEAH box helicase (EC 3.6.4.-)	HVO_2955	1.0555	0.0779324	0.362173	0.429522	4	225, 496
D4GY12	Lipoyl synthase (EC 2.8.1.8) (Lip-syn) (LS) (Lipoate synthase) (Lipoic acid synthase) (Sulfur insertion protein LipA)	HVO_2957	NA	NA	NA	NA	0	24
D4GY15	2-oxo-3-methylvalerate dehydrogenase E1 component alpha subunit (EC 1.2.4.4)	HVO_2958	NA	NA	NA	NA	0
D4GY19	Dihydrolipoamide S-acyltransferase (EC 2.3.1.-)	HVO_2960	0.816897	-0.291774	0.0339997	0.0626838	4	419
D4GY31	phosphoserine phosphatase (EC 3.1.3.3) (O-phosphoserine phosphohydrolase)	HVO_2965	NA	NA	NA	NA	0
A0A8D4BAF1	Recombinase RecA	HVO_2967	NA	NA	NA	NA	0
D4GY36	D-3-phosphoglycerate dehydrogenase (EC 1.1.1.95)	HVO_2968	1.38389	0.468725	0.000447419	0.0036239	4	400
D4GY38	Threonine synthase (EC 4.2.3.1)	HVO_2969	0.925185	-0.112186	0.173108	0.232672	4
D4GY45	FliH domain-containing protein	HVO_2972	0.117261	-3.09221	0.000117325	0.00186955	4	59, 9, 73
D4GY62	Uracil phosphoribosyltransferase (EC 2.4.2.9) (UMP pyrophosphorylase) (UPRTase)	HVO_2981	0.950814	-0.0727645	0.63294	0.676218	4
D4GY68	HalOD1 domain-containing protein	HVO_2985	NA	NA	NA	NA	0
D4GY83	Phosphoribosyl-AMP cyclohydrolase (PRA-CH) (EC 3.5.4.19)	HVO_2992	NA	NA	NA	NA	0	58
D4GY89	Ferredoxin (2Fe-2S)	HVO_2995	1.34007	0.422313	0.00063594	0.00446614	4	97, 117
D4GY92	O-acetylhomoserine aminocarboxypropyltransferase (Methionine synthase) (EC 2.5.1.49)	HVO_2997	0.543879	-0.878642	4.20148e-05	0.00116311	4
D4GY94	Homoserine O-acetyltransferase (HAT) (EC 2.3.1.31) (Homoserine transacetylase) (HTA)	HVO_2998	NA	NA	NA	NA	0	281
D4GY96	O-acetylhomoserine aminocarboxypropyltransferase (Methionine synthase) (EC 2.5.1.49)	HVO_2999	0.587338	-0.767736	0.000213332	0.00256832	4
D4GYB4	UvrABC system protein C (Protein UvrC) (Excinuclease ABC subunit C)	HVO_3006	0.99634	-0.00528991	0.946022	0.966117	4	351
Q9P9L2	Malate dehydrogenase (EC 1.1.1.37)	HVO_3007	0.942239	-0.0858349	0.319832	0.389659	4	186
D4GYB7	UPF0148 family protein	HVO_3008	0.507327	-0.979012	0.00110231	0.00626313	4	36
D4GYC2	ATP-dependent DNA helicase/nuclease Hef (EC 3.6.4.12)	HVO_3010	0.62741	-0.67252	0.0243923	0.0477905	4	293, 499, 278
D4GYC6	Origin-associated protein OapC	HVO_3012	0.804786	-0.313323	0.0411501	0.0734823	2
D4GYC9	Origin-associated GTP-binding protein OapA	HVO_3014	0.722849	-0.468233	0.00201813	0.00900952	4	107
D4GQ36	ParA domain protein	HVO_A0003	0.963353	-0.053863	0.519573	0.575768	4
D4GQ37	Integrase family protein	HVO_A0005	0.493373	-1.01925	1.29532e-05	0.000809578	4
D4GQ77	HtpX-like protease (EC 3.4.24.-)	HVO_A0045	NA	NA	NA	NA	0	227
D4GQ96	ORC1-type DNA replication protein	HVO_A0064	0.792911	-0.334769	0.00566237	0.0166149	4
D4GQC4	Acyl-CoA dehydrogenase (EC 1.3.8.-)	HVO_A0092	0.917861	-0.123652	0.40514	0.468045	2
L9UXM8	Acyl-CoA synthetase (EC 6.2.1.-)	HVO_A0097A	NA	NA	NA	NA	0
D4GQF0	PadR family transcription regulator	HVO_A0118 HVO_A0416	NA	NA	NA	NA	0
D4GQG1	Nucleic acid-binding protein	HVO_A0130	NA	NA	NA	NA	0	46
D4GQG3	Tat pathway signal sequence domain protein	HVO_A0133	2.08807	1.06217	0.0159277	0.0354264	4	83, 52, 119
D4GQI6	Integrase family protein / bat box HTH-10 family transcription regulator	HVO_A0157	0.735019	-0.444146	0.0038854	0.0131977	3
D4GQK7	V-type ATP synthase subunit D (V-ATPase subunit D)	HVO_A0178	NA	NA	NA	NA	0
D4GQN4	CRISPR-associated endoribonuclease Cas6 (EC 3.1.-.-)	HVO_A0205	0.898875	-0.153807	0.0457505	0.079428	4	22, 225
D4GQN5	CRISPR-associated protein Cas8b	HVO_A0206	0.804983	-0.31297	0.00174959	0.00809994	4	102, 700, 374, 633, 673
D4GQN6	CRISPR-associated protein Cas7	HVO_A0207	0.788284	-0.343213	0.00743576	0.0199778	4	64, 183, 231
D4GQN7	CRISPR-associated protein Cas5	HVO_A0208	0.685905	-0.543918	0.0071819	0.0196872	4	109
D4GQN8	CRISPR-associated nuclease/helicase Cas3 (EC 3.1.-.-) (EC 3.6.4.-)	HVO_A0209	NA	NA	NA	NA	0
D4GQQ9	Peptide methionine sulfoxide reductase MsrA (Protein-methionine-S-oxide reductase) (EC 1.8.4.11) (Peptide-methionine (S)-S-oxide reductase) (Peptide Met(O) reductase)	HVO_A0230	1.15267	0.204975	0.363553	0.430342	4	108, 176
D4GQS1	Lipoprotein	HVO_A0242	0.867143	-0.205658	0.0399732	0.0717909	4	97
D4GQS4	HTH domain protein	HVO_A0245	0.730556	-0.452933	0.000411763	0.00347773	4
D4GQT5	Chromo domain-containing protein	HVO_A0256	1.06631	0.0926285	0.179032	0.240118	4
D4GQT6	ORC1-type DNA replication protein	HVO_A0257	NA	NA	NA	NA	0	413
D4GQU3	IclR family transcription regulator	HVO_A0266	NA	NA	NA	NA	0
D4GQU5	L-fuculose phosphate aldolase (EC 4.1.2.17) (L-fuculose-1-phosphate aldolase)	HVO_A0268	NA	NA	NA	NA	0	15
D4GQV1	fructose-bisphosphatase (EC 3.1.3.11)	HVO_A0274	NA	NA	NA	NA	0
D4GQW0	ABC-type transport system periplasmic substrate-binding protein (Probable substrate sugar)	HVO_A0283	NA	NA	NA	NA	0
D4GR16	ABC-type transport system periplasmic substrate-binding protein (Substrate D-galactose)	HVO_A0339	NA	NA	NA	NA	0
D4GR19	IclR family transcription regulator	HVO_A0342	NA	NA	NA	NA	0
D4GR24	Twin-arginine translocation signal domain-containing protein	HVO_A0350	0.9185	-0.122648	0.81343	0.844508	3	208, 147
D4GR48	ABC-type transport system periplasmic substrate-binding protein (Probable substrate dipeptide/oligopeptide)	HVO_A0380	NA	NA	NA	NA	0
D4GR56	Lrp/AsnC family transcription regulator	HVO_A0388	NA	NA	NA	NA	0
D4GR72	SHOCT domain-containing protein	HVO_A0406	0.620501	-0.688493	8.24453e-05	0.0016932	4	374, 28
D4GR79	Cyclase family protein	HVO_A0415	NA	NA	NA	NA	0
D4GR81	Transcriptional regulator	HVO_A0417	NA	NA	NA	NA	0
D4GR92	ABC-type transport system periplasmic substrate-binding protein (Probable substrate dipeptide/oligopeptide)	HVO_A0428	NA	NA	NA	NA	0
D4GR98	SHOCT domain-containing protein	HVO_A0432	0.353709	-1.49937	1.61655e-05	0.000841952	4
D4GRA0	Uncharacterized protein	HVO_A0434	NA	NA	NA	NA	0
D4GRA9	Zinc ribbon domain-containing protein	HVO_A0443	NA	NA	NA	NA	0
D4GRB3	Peptidase S54 family protein	HVO_A0447	NA	NA	NA	NA	0	10
D4GRC3	ParA domain protein	HVO_A0458	0.877125	-0.189146	0.277537	0.346228	4
D4GRC4	Ubiquitin-like domain-containing protein	HVO_A0459	0.340853	-1.55278	0.00016094	0.00218668	4	62
D4GRD4	Pirin domain protein	HVO_A0469	0.601137	-0.734235	4.63375e-05	0.00116311	4	23
D4GRD7	Oxidoreductase	HVO_A0472	1.49095	0.576231	0.000101006	0.00175358	4
D4GRF0	Cobyrinate a,c-diamide synthase (EC 6.3.5.11) (Cobyrinic acid a,c-diamide synthetase)	HVO_A0487	0.639224	-0.645607	0.000771874	0.00525642	4
D4GRF1	Cob(I)alamin adenosyltransferase (EC 2.5.1.17)	HVO_A0488	NA	NA	NA	NA	0
D4GRG4	S-adenosylmethionine-dependent methyltransferase-like protein	HVO_A0501	0.648857	-0.624027	0.000595117	0.00427526	4
D4GRI9	IclR family transcription regulator	HVO_A0527	NA	NA	NA	NA	0
D4GRK9	DUF1028 family protein	HVO_A0547	1.08427	0.116723	0.164662	0.224213	3	162
D4GRL2	Receiver/sensor box histidine kinase (EC 2.7.13.3)	HVO_A0550	0.774877	-0.367961	0.0234934	0.0465757	2
D4GRL3	Acetyl-CoA synthetase (EC 6.2.1.1)	HVO_A0551	NA	NA	NA	NA	0	517
D4GRM2	Formimidoylglutamase (EC 3.5.3.8)	HVO_A0561	NA	NA	NA	NA	0
D4GRP8	HTH domain protein	HVO_A0588	NA	NA	NA	NA	0
D4GRR9	ABC-type transport system ATP-binding protein (Probable substrate zinc)	HVO_A0610	NA	NA	NA	NA	0
D4GRS6	Flavin-dependent pyridine nucleotide oxidoreductase	HVO_A0618	NA	NA	NA	NA	0	36
D4GRT5	Iron transporter	HVO_A0627	NA	NA	NA	NA	0
D4GRU1	Pilin PilA	HVO_A0633	NA	NA	NA	NA	0
D4GP02	ORC1-type DNA replication protein	HVO_B0001	1.05919	0.0829598	0.440387	0.500646	4	335
D4GP29	D-xylose 1-dehydrogenase [NADP(+)] 1 (XDH 1) (EC 1.1.1.424)	HVO_B0028	NA	NA	NA	NA	0
D4GP32	Putative oxidoreductase (Short-chain dehydrogenase family) (EC 1.1.1.-)	HVO_B0031	NA	NA	NA	NA	0
D4GP40	D-xylonate dehydratase (XAD) (EC 4.2.1.82)	HVO_B0038A	0.545096	-0.875418	0.0485495	0.0835907	3
D4GP41	Alpha-ketoglutarate semialdehyde dehydrogenase (KGSADH) (EC 1.2.1.26)	HVO_B0039	NA	NA	NA	NA	0
D4GP50	Cobalt-precorrin-7 C5-methyltransferase (EC 2.1.1.289)	HVO_B0048	0.598849	-0.739736	0.000319285	0.00316751	3
D4GP51	Cobalt-precorrin-8 methylmutase (EC 5.4.99.60)	HVO_B0049	0.578946	-0.788499	0.000790565	0.00525642	3
D4GP52	ATP-dependent cobaltochelatase subunit CobN (EC 6.6.1.2)	HVO_B0050	0.641775	-0.63986	0.000251522	0.00282959	4	1034
D4GP53	ATP-dependent cobaltochelatase subunit ChlID (EC 6.6.1.2)	HVO_B0051	0.679735	-0.556955	0.00105904	0.00618597	4	262
D4GP54	PQQ repeat protein	HVO_B0052	0.651806	-0.617486	0.00095011	0.00561757	4
D4GP55	DUF3209 family protein	HVO_B0053	0.757065	-0.401511	0.0676745	0.108453	4	25
D4GP56	Sirohydrochlorin cobaltochelatase (EC 4.99.1.3)	HVO_B0054	NA	NA	NA	NA	0
D4GP57	Cobalamin biosynthesis protein	HVO_B0055	0.757631	-0.400433	0.000871993	0.00545944	4
D4GP59	Cobalt-factor-III C17-methyltransferase (EC 2.1.1.272)	HVO_B0057	0.627569	-0.672154	4.54326e-05	0.00116311	4	341, 267
D4GP60	Cobalt-factor-III C17-methyltransferase (EC 2.1.1.272)	HVO_B0058	0.601655	-0.732991	9.52117e-05	0.00170021	4
D4GP61	Cobalt-precorrin-5A hydrolase (EC 3.7.1.12)	HVO_B0059	0.827186	-0.273716	0.0789005	0.122061	4	201, 46, 313
D4GP62	Cobalt-precorrin-4 C11-methyltransferase (EC 2.1.1.271)	HVO_B0060	0.661978	-0.595145	0.000237232	0.00274574	4
D4GP63	Cobalt-factor-II C20-methyltransferase (EC 2.1.1.151)	HVO_B0061	0.709663	-0.494795	0.00243865	0.00986297	3	161
D4GP64	Probable cobalt-precorrin-6B C(15)-methyltransferase (decarboxylating) (EC 2.1.1.196)	HVO_B0062	0.702913	-0.508583	0.00190234	0.00867578	3
D4GP66	CbtA family protein	HVO_B0064	0.410356	-1.28505	0.00129914	0.0067305	4
D4GP72	Pyridoxal phosphate-dependent aminotransferase (EC 2.6.1.-)	HVO_B0070	NA	NA	NA	NA	0
D4GP73	Alcohol dehydrogenase (NADP) (EC 1.1.1.2)	HVO_B0071	0.92665	-0.109904	0.327736	0.396967	4	17
D4GP86	DUF336 family protein	HVO_B0084	1.05124	0.0720919	0.687962	0.728773	4
D4GP89	Mandelate racemase-like protein / muconate lactonizing enzyme-like protein	HVO_B0087	NA	NA	NA	NA	0
D4GP92	ABC-type transport system ATP-binding protein (Probable substrate dipeptide/oligopeptide)	HVO_B0090	NA	NA	NA	NA	0
D4GP95	ABC-type transport system periplasmic substrate-binding protein (Probable substrate dipeptide/oligopeptide)	HVO_B0093	0.780293	-0.357913	0.0113682	0.0276463	3
D4GP98	Sugar epimerase/dehydratase-like protein	HVO_B0096	NA	NA	NA	NA	0
D4GPA0	SGNH-type esterase domain protein	HVO_B0098	NA	NA	NA	NA	0
D4GPA6	L-rhamnose mutarotase (EC 5.1.3.32)	HVO_B0104	NA	NA	NA	NA	0
D4GPB7	L-rhamnose 1-dehydrogenase (EC 1.1.1.173)	HVO_B0116	NA	NA	NA	NA	0
D4GPB8	DNA repair protein RecN	HVO_B0117	0.818251	-0.289384	0.0529368	0.0896625	4
A0A8D3W5K5	Smc-like protein Sph2	HVO_B0118	0.851569	-0.231805	0.00717459	0.0196872	4	145, 186, 210, 171, 179, 372, 407
D4GPC8	Oxidoreductase (Luciferase family protein)	HVO_B0127	NA	NA	NA	NA	0
D4GPD1	DUF296 family protein	HVO_B0130	1.01354	0.0194029	0.817369	0.845787	3
D4GPD3	PQQ repeat protein	HVO_B0132	0.850776	-0.233148	0.382816	0.448052	2
D4GPD5	ABC-type transport system ATP-binding protein	HVO_B0134	NA	NA	NA	NA	0	135
D4GPE4	Receiver/sensor box histidine kinase (EC 2.7.13.3)	HVO_B0143	0.853423	-0.228667	0.0095782	0.0242095	4
D4GPE7	Aminotransferase class V (EC 2.6.1.-)	HVO_B0146	NA	NA	NA	NA	0
D4GPF4	CapB domain protein	HVO_B0153	NA	NA	NA	NA	0
D4GPF6	Receiver/sensor box histidine kinase (EC 2.7.13.3)	HVO_B0154	0.848244	-0.237449	0.016856	0.0367073	4	389, 756
D4GPF8	MarR family transcriptional regulator	HVO_B0156	NA	NA	NA	NA	0
D4GPJ5	LppX domain protein	HVO_B0194	NA	NA	NA	NA	0
D4GPJ9	ABC-type transport system periplasmic substrate-binding protein	HVO_B0198	0.746305	-0.422162	0.0699557	0.111166	4	124
D4GPK1	Bifunctional malyl-CoA synthase / malyl-CoA thioesterase (EC 3.1.2.30, EC 4.1.3.24)	HVO_B0200	0.860078	-0.217461	0.0198052	0.0412028	4
D4GPL8	ABC-type transport system periplasmic substrate-binding protein (Probable substrate branched-chain amino acids)	HVO_B0217	NA	NA	NA	NA	0
D4GPN4	Alpha-L-arabinofuranosidase (EC 3.2.1.55)	HVO_B0233	0.684088	-0.547745	0.0033069	0.0118782	4
D4GPP3	IS200-type transposase ISHvo18	HVO_B0242	NA	NA	NA	NA	0
D4GPP7	Putative oxidoreductase (Short-chain dehydrogenase family) (EC 1.1.1.-)	HVO_B0248	0.765777	-0.385004	0.0199669	0.0413222	4
D4GPQ1	fructose-bisphosphatase (EC 3.1.3.11)	HVO_B0253	NA	NA	NA	NA	0
D4GPQ6	Translin	HVO_B0259	NA	NA	NA	NA	0
D4GPQ8	Pyridoxal phosphate-dependent aminotransferase (EC 2.6.1.-)	HVO_B0261	1.83092	0.872567	0.00211351	0.00929236	2
D4GPR3	Glutamate dehydrogenase	HVO_B0266	NA	NA	NA	NA	0
D4GPR5	Monooxygenase (EC 1.14.14.-)	HVO_B0268	NA	NA	NA	NA	0	251
D4GPT4	TRAM domain protein	HVO_B0287	1.11372	0.155381	0.13813	0.197104	3
D4GPW7	IclR family transcription regulator	HVO_B0320	NA	NA	NA	NA	0	8
D4GQ05	Tat (Twin-arginine translocation) pathway signal sequence	HVO_B0358	0.248502	-2.00867	0.000534946	0.00397775	4
D4GQ18	Aldehyde dehydrogenase (EC 1.2.1.3)	HVO_B0371	NA	NA	NA	NA	0
D4GQ22	Putative oxidoreductase (Aldo-keto reductase family protein) (EC 1.1.1.-)	HVO_B0376	0.766546	-0.383556	0.0776327	0.120398	3
D4H092	ORC1-type DNA replication protein	HVO_C0001	NA	NA	NA	NA	0
D4H097	UPF0395 family protein	HVO_C0006	NA	NA	NA	NA	0	17
D4H0C8	DNA (cytosine-5-)-methyltransferase (EC 2.1.1.37)	HVO_C0040	0.643003	-0.637103	0.00834299	0.0219091	3	282
D4H0C9	SF3 helicase domain-containing protein	HVO_C0041	NA	NA	NA	NA	0	570
D4H0D0	Helicase domain protein	HVO_C0042	0.4894	-1.03091	2.4702e-05	0.000965639	4	664, 975, 648
D4H0D1	DUF1998 domain-containing protein	HVO_C0043	0.937836	-0.0925924	0.529249	0.583387	4	286
D4H0D8	DUF4262 domain-containing protein	HVO_C0050	NA	NA	NA	NA	0
D4H0E1	Tat (Twin-arginine translocation) pathway signal sequence	HVO_C0054	2.36799	1.24366	0.0533265	0.0900786	2
D4H0E4	ORC1-type DNA replication protein	HVO_C0057	0.673177	-0.570943	0.00530226	0.016038	3	282
D4H0E9	FAD-dependent oxidoreductase	HVO_C0067	NA	NA	NA	NA	0
D4H0F1	GFO family oxidoreductase	HVO_C0069	0.878253	-0.187291	0.106667	0.158731	4	21
D4H0F6	ABC-type transport system ATP-binding protein (Probable substrate dipeptide/oligopeptide)	HVO_C0074	0.490817	-1.02674	2.62654e-05	0.000965639	4
D4H0F7	ABC-type transport system periplasmic substrate-binding protein (Probable substrate dipeptide/oligopeptide)	HVO_C0075	NA	NA	NA	NA	0
D4H0F8	IclR family transcription regulator	HVO_C0076	0.490111	-1.02882	0.000463978	0.00362483	3	132
