# Supplementary material for: Insights into the Lysine Acetylome of the Haloarchaeon Haloferax volcanii during Oxidative Stress by Quantitative SILAC-Based Proteomics
Source: Antioxidants (Basel). 2023 Jun 1;12(6):1203. doi: 10.3390/antiox12061203 (PMC10294847; doi:10.3390/antiox12061203)
Supplement: Supplementary file 1 [file antioxidants-12-01203-s001.zip › supplemental-tables/Table S2.xlsx]

## Sheet: Table S2
Table S2. Interaction network enrichment analysis of proteins of decreased abundance during hypochlorite stress in the Δsir2 mutant RC04.
Pathway	Detected Proteinsa	Backgroundb	strengthc	FDRd	Identified Proteins in Network (Uniprot Acc.)
DNA topological change	5	5	1.19	0.0026	D4GYZ9,D4GZ00,D4GZ01,D4GZ02,D4GT20
Division septum assembly	3	3	1.19	0.0479	D4GTG0,Q48327,D4GSH7
Cobalamin biosynthetic process	9	17	0.91	0.00032	D4GRF0,D4GP64,D4GP63,D4GP62,D4GP60,D4GP59,D4GP51,D4GP50,D4GSI5
Purine ribonucleoside monophosphate biosynthetic process	10	23	0.83	0.00039	D4GZM2,D4GVC1,D4GVC6,D4GTQ6,D4GW43,D4GW83,D4GVT4,D4GVM4,D4GVF4,D4GSQ7
Tetrapyrrole biosynthetic process	13	30	0.82	2.71e-05	D4GRF0,D4GP64,D4GP63,D4GP62,D4GP60,D4GP59,D4GP53,D4GP51,D4GP50,D4GSX4,D4GSI5,D4GYS2,D4GYT2
DNA-dependent DNA replication	6	14	0.82	0.013	D4GYZ9,D4GZ00,D4GZ01,D4GZ02,D4GYR0,D4GZG5
Chromosome organization	13	37	0.73	0.00016	D4GYZ9,D4GZ00,D4GZ01,D4GZ02,D4H067,D4GWL5,D4GQN6,D4GQN7,D4GT20,D4GS57,D4GYC2,D4GYN4,D4GYU4
DNA conformation change	10	29	0.73	0.0014	D4GYZ9,D4GZ00,D4GZ01,D4GZ02,D4H067,D4GWL5,D4GT20,D4GYC2,D4GYN4,D4GYU4
Ribonucleoside monophosphate biosynthetic process	12	36	0.71	0.00044	D4GZM2,D4GVC1,D4GVC6,D4GTQ6,D4GW43,D4GY71,D4GW83,D4GVT4,D4GVM4,D4GVF4,D4GSQ7,D4GZV5
Pigment biosynthetic process	7	21	0.71	0.016	D4GP62,D4GP53,D4GZM2,D4GSX4,D4GW43,D4GYS2,D4GYT2
Glutamine metabolic process	6	18	0.71	0.0336	D4GRF0,D4GVC1,D4GW38,D4GW43,D4GSQ7,P43386
Nucleoside monophosphate biosynthetic process	13	40	0.7	0.00029	D4GZM2,D4GVC1,D4GVC6,D4GTQ6,D4GW43,D4GY71,D4GW83,D4GVT4,D4GVM4,D4GVF4,D4GSS1,D4GSQ7,D4GZV5
Translation	33	111	0.66	5.76e-10	D4GST5,D4GSW1,D4GTC9,D4GTF0,D4GWG6,D4GWM1,P50563,D4GTX9,D4GTY0,D4GTY4,D4GTY7,D4GTZ1,D4GTZ2,D4GTZ5,D4GTZ6,P41198,D4GWX7,D4GWY1,D4GWZ1,D4GWZ3,D4GWZ7,D4GXW0,D4GT50,D4GT23,D4GSR4,D4GS24,D4GRZ3,D4GZY7,D4GZY6,D4GZY3,D4GZY1,D4GYP9,D4GYW1
Nucleoside monophosphate metabolic process	14	47	0.66	0.0003	D4GZM2,D4GSW9,D4GVC1,D4GVC6,D4GTQ6,D4GW43,D4GY71,D4GW83,D4GVT4,D4GVM4,D4GVF4,D4GSS1,D4GSQ7,D4GZV5
Purine nucleotide biosynthetic process	14	50	0.64	0.00045	D4GZM2,D4GVC1,D4GVC6,D4GTQ6,D4GW43,D4GW84,D4GXF1,D4GW83,D4GVT4,D4GVM4,D4GVF4,D4GSQ7,Q48333,D4GXG9
DNA duplex unwinding	7	25	0.64	0.0336	D4GYZ9,D4GZ00,D4H067,D4GWL5,D4GYC2,D4GYN4,D4GYU4
Purine ribonucleotide biosynthetic process	13	49	0.61	0.0012	D4GZM2,D4GVC1,D4GVC6,D4GTQ6,D4GW43,D4GW84,D4GXF1,D4GW83,D4GVT4,D4GVM4,D4GVF4,D4GSQ7,Q48333
Amide biosynthetic process	34	131	0.6	5.02e-09	D4GST5,D4GSW1,D4GTC9,D4GTF0,D4GWG6,D4GWM1,P50563,D4GTX9,D4GTY0,D4GTY4,D4GTY7,D4GTZ1,D4GTZ2,D4GTZ5,D4GTZ6,P41198,D4GWX7,D4GWY1,D4GWZ1,D4GWZ3,D4GWZ7,D4GXW0,D4GXF1,D4GT50,D4GT23,D4GSR4,D4GS24,D4GRZ3,D4GZY7,D4GZY6,D4GZY3,D4GZY1,D4GYP9,D4GYW1
Ribonucleotide biosynthetic process	16	64	0.59	0.00042	D4GZM2,D4GSW9,D4GVC1,D4GVC6,D4GTQ6,D4GW43,D4GW84,D4GY71,D4GXF1,D4GW83,D4GVT4,D4GVM4,D4GVF4,D4GSQ7,D4GZV5,Q48333
Cellular macromolecule biosynthetic process	54	225	0.57	1.74e-13	D4GYZ9,D4GZ00,D4GZ01,D4GZ02,D4GZ03,D4GST5,D4GSW1,D4GTC9,D4GTF0,D4GU63,D4GU69,D4GU72,D4GWG6,D4GWM1,P50563,D4GTX9,D4GTY0,D4GTY4,D4GTY7,D4GTZ1,D4GTZ2,D4GTZ5,D4GTZ6,D4GW38,P41198,D4GWX7,D4GWY1,D4GWZ1,D4GWZ3,D4GWZ7,D4GQ96,D4GYB5,D4GXW0,D4GXU9,D4GUK5,D4GU95,D4GT50,D4GT23,D4GSR4,D4GS24,D4GRZ3,D4GZY7,D4GZY6,D4GZY3,D4GZY1,D4GZX6,D4GZX5,D4GZX4,D4GYB7,D4GYP9,D4GYR0,D4GYW1,D4GZG5,D4H0E4
Cellular amide metabolic process	36	157	0.55	2.34e-08	D4GST5,D4GSW1,D4GTC9,D4GTF0,D4GWG6,D4GWM1,P50563,D4GTX9,D4GTY0,D4GTY4,D4GTY7,D4GTZ1,D4GTZ2,D4GTZ5,D4GTZ6,P41198,D4GWX7,D4GWY1,D4GWZ1,D4GWZ3,D4GWZ7,D4GXW0,D4GXF1,D4GT50,D4GT23,D4GSR4,D4GS24,D4GRZ3,D4GZY7,D4GZY6,D4GZY3,D4GZY1,D4GXG2,D4GXG9,D4GYP9,D4GYW1
Nucleotide biosynthetic process	20	87	0.55	0.00014	D4GZM2,D4GSW9,D4GVC1,D4GVC6,D4GTQ6,D4GU13,D4GU15,D4GW43,D4GW84,D4GY71,D4GXF1,D4GW83,D4GVT4,D4GVM4,D4GVF4,D4GSS1,D4GSQ7,D4GZV5,Q48333,D4GXG9
Purine nucleotide metabolic process	17	76	0.54	0.00066	D4GZM2,D4GVC1,D4GVC6,D4GTQ6,D4GW43,D4GW84,D4GWX0,D4GXF1,D4GW83,D4GVT4,D4GVM4,D4GVF4,D4GSQ7,D4GS20,D4GS18,Q48333,D4GXG9
Methylation	11	49	0.54	0.0119	D4GP64,D4GP63,D4GP62,D4GP60,D4GP59,D4GP50,D4GYH8,D4GVY6,D4GW90,D4GYS2,D4GZC4
Cellular nitrogen compound biosynthetic process	79	357	0.53	7.91e-19	D4GRF0,D4GP64,D4GP63,D4GP62,D4GP60,D4GP59,D4GP53,D4GP51,D4GP50,D4GZM2,D4GST5,D4GSW1,D4GSW9,D4GSX4,D4GTC9,D4GTF0,D4GVC1,D4GVC6,D4GVU2,D4GWG6,D4GWM1,P33975,D4GTQ6,P50563,D4GTX9,D4GTY0,D4GTY4,D4GTY7,D4GTZ1,D4GTZ2,D4GTZ5,D4GTZ6,D4GU13,D4GU15,D4GW43,D4GW84,P41198,D4GWX7,D4GWY1,D4GWZ1,D4GWZ3,D4GWZ7,D4GYB5,D4GY71,D4GXW0,D4GXU9,D4GXF1,D4GW83,D4GW66,D4GVT4,D4GVM4,D4GVF4,D4GUK5,D4GU95,P18285,D4GT50,D4GT23,…
Cellular component organization	27	124	0.53	8.12e-06	D4GYG6,D4GYH1,D4GYZ9,D4GZ00,D4GZ01,D4GZ02,D4GZ03,D4H067,D4GTE0,D4GTG0,D4GU63,D4GU69,D4GU72,D4GWL5,D4GVS7,D4GQN6,D4GQN7,D4GYB5,D4GU95,Q48327,D4GT20,D4GSH7,D4GS57,D4GYC2,D4GYN4,D4GYR5,D4GYU4
Purine ribonucleotide metabolic process	16	73	0.53	0.0013	D4GZM2,D4GVC1,D4GVC6,D4GTQ6,D4GW43,D4GW84,D4GWX0,D4GXF1,D4GW83,D4GVT4,D4GVM4,D4GVF4,D4GSQ7,D4GS20,D4GS18,Q48333
Ribonucleotide metabolic process	19	89	0.52	0.00045	D4GZM2,D4GSW9,D4GVC1,D4GVC6,D4GTQ6,D4GW43,D4GW84,D4GWX0,D4GY71,D4GXF1,D4GW83,D4GVT4,D4GVM4,D4GVF4,D4GSQ7,D4GS20,D4GS18,D4GZV5,Q48333
DNA replication	9	42	0.52	0.0405	D4GYZ9,D4GZ00,D4GZ01,D4GZ02,D4GQ96,D4GUK5,D4GYR0,D4GZG5,D4H0E4
Cellular component organization or biogenesis	29	138	0.51	5.77e-06	D4GYG6,D4GYH1,D4GYZ9,D4GZ00,D4GZ01,D4GZ02,D4GZ03,D4H067,D4GTE0,D4GTG0,D4GU63,D4GU69,D4GU72,D4GWL5,D4GVS7,P41198,D4GQN6,D4GQN7,D4GYB5,D4GU95,Q48327,D4GT20,D4GSH7,D4GS57,D4GYC2,D4GYN4,D4GYR5,D4GYU4,D4GZC4
Organonitrogen compound biosynthetic process	88	430	0.5	2.21e-19	D4GRF0,D4GP64,D4GP63,D4GP62,D4GP60,D4GP59,D4GP53,D4GP51,D4GP50,D4GZ03,D4GZM2,D4GST5,D4GSW1,D4GSW9,D4GSX4,D4GTC9,D4GTF0,D4GU63,D4GU69,D4GU72,D4GVC1,D4GVC6,D4GVU2,D4GWG6,D4GWM1,P33975,D4GTQ6,P50563,D4GTX9,D4GTY0,D4GTY4,D4GTY7,D4GTZ1,D4GTZ2,D4GTZ5,D4GTZ6,D4GU13,D4GU15,D4GUY2,D4GV47,D4GW38,D4GW43,D4GW84,D4GW90,P41198,D4GWX7,D4GWY1,D4GWZ1,D4GWZ3,D4GWZ7,D4GYF6,D4GYF2,Q7ZAG7,D4GY71,D4GXW0,D4GXF2,D4GXF1,…
Cellular protein metabolic process	48	238	0.49	1.35e-09	D4GP64,D4GP50,D4GZ03,D4GZ60,D4GZ66,D4GST5,D4GSW1,D4GTC9,D4GTF0,D4GU63,D4GU69,D4GU72,D4GWG0,D4GWG6,D4GWM1,P50563,D4GTX9,D4GTY0,D4GTY4,D4GTY7,D4GTZ1,D4GTZ2,D4GTZ5,D4GTZ6,D4GW38,P41198,D4GWX7,D4GWY1,D4GWZ1,D4GWZ3,D4GWZ7,D4GX49,D4GXW0,D4GW66,Q9V2V6,D4GT50,D4GT23,D4GSR4,D4GSN6,D4GS57,D4GS24,D4GRZ3,D4GZY7,D4GZY6,D4GZY3,D4GZY1,D4GYP9,D4GYW1
Carbohydrate derivative biosynthetic process	22	111	0.49	0.00032	D4GZ03,D4GZM2,D4GSW9,D4GU63,D4GU69,D4GU72,D4GVC1,D4GVC6,D4GTQ6,D4GW38,D4GW43,D4GW84,D4GY71,D4GXF1,D4GW83,D4GVT4,D4GVM4,D4GVF4,D4GSS1,D4GSQ7,D4GZV5,Q48333
Gene expression	45	229	0.48	1.1e-08	D4GST5,D4GSW1,D4GTC9,D4GTF0,D4GWG0,D4GWG6,D4GWM1,P50563,D4GTX9,D4GTY0,D4GTY4,D4GTY7,D4GTZ1,D4GTZ2,D4GTZ5,D4GTZ6,D4GW38,P41198,D4GWU3,D4GWX7,D4GWY1,D4GWZ1,D4GWZ3,D4GWZ7,D4GYB5,D4GXW0,D4GXU9,D4GU95,D4GT50,D4GT23,D4GSR4,D4GS24,D4GRZ3,D4GZY7,D4GZY6,D4GZY3,D4GZY1,D4GZX6,D4GZX5,D4GZX4,D4GYB7,D4GYP9,D4GYR5,D4GYW1,D4GZC4
Nucleotide metabolic process	23	118	0.48	0.00028	D4GZM2,D4GSW9,D4GVC1,D4GVC6,D4GTQ6,D4GU13,D4GU15,D4GW43,D4GW84,D4GWX0,D4GY71,D4GXF1,D4GW83,D4GVT4,D4GVM4,D4GVF4,D4GSS1,D4GSQ7,D4GS20,D4GS18,D4GZV5,Q48333,D4GXG9
Water-soluble vitamin biosynthetic process	10	51	0.48	0.0422	D4GRF0,D4GP64,D4GP63,D4GP62,D4GP60,D4GP59,D4GP51,D4GP50,D4GSI5,D4GZV5
Aromatic compound biosynthetic process	47	245	0.47	8.65e-09	D4GRF0,D4GP64,D4GP63,D4GP62,D4GP60,D4GP59,D4GP53,D4GP51,D4GP50,D4GZM2,D4GSW9,D4GSX4,D4GTF0,D4GVC1,D4GVC6,D4GVU2,P33975,D4GTQ6,D4GU13,D4GU15,D4GW43,D4GW84,D4GYB5,D4GY71,D4GXU9,D4GXF2,D4GXF1,D4GW83,D4GVT4,D4GVM4,D4GVF4,D4GUK5,D4GU95,P18285,D4GSS1,D4GSQ7,D4GSI5,D4GZX6,D4GZX5,D4GZX4,D4GZV5,Q48333,D4GXG9,D4GYB7,D4GYR0,D4GYS2,D4GYT2
Nucleobase-containing compound biosynthetic process	30	155	0.47	1.52e-05	D4GZM2,D4GSW9,D4GTF0,D4GVC1,D4GVC6,D4GTQ6,D4GU13,D4GU15,D4GW43,D4GW84,D4GYB5,D4GY71,D4GXU9,D4GXF1,D4GW83,D4GVT4,D4GVM4,D4GVF4,D4GUK5,D4GU95,D4GSS1,D4GSQ7,D4GZX6,D4GZX5,D4GZX4,D4GZV5,Q48333,D4GXG9,D4GYB7,D4GYR0
Protein metabolic process	57	312	0.45	4.99e-10	D4GP64,D4GP50,D4GZ03,D4GZ60,D4GZ66,D4GZP9,D4GST5,D4GSW1,D4GTC9,D4GTF0,D4GU63,D4GU69,D4GU72,D4GUS4,D4GV93,D4GWG0,D4GWG6,D4GWM1,P50563,D4GTX9,D4GTY0,D4GTY4,D4GTY7,D4GTZ1,D4GTZ2,D4GTZ5,D4GTZ6,D4GW38,P41198,D4GWT1,D4GWX7,D4GWY1,D4GWZ1,D4GWZ3,D4GWZ7,D4GX49,D4GXW0,D4GW66,Q9V2V6,D4GVH4,D4GUG3,D4GTT9,D4GT50,D4GT23,D4GSR4,D4GSN6,D4GS57,D4GS24,D4GRZ3,D4GZY7,D4GZY6,D4GZY3,D4GZY1,D4GYP9,D4GYR5,D4GYW1,D4GZI7
Biosynthetic process	114	643	0.44	2.05e-21	D4GRF0,D4GP64,D4GP63,D4GP62,D4GP60,D4GP59,D4GP53,D4GP52,D4GP51,D4GP50,D4GYH1,D4GYZ9,D4GZ00,D4GZ01,D4GZ02,D4GZ03,D4GZ60,D4GZM2,D4GSC3,D4GST5,D4GSW1,D4GSW9,D4GSX4,D4GTC9,D4GTF0,D4GU63,D4GU69,D4GU72,D4GVC1,D4GVC6,D4GVU2,D4GWG0,D4GWG6,D4GWM1,D4GWR6,P33975,D4GTQ6,P50563,D4GTX9,D4GTY0,D4GTY4,D4GTY7,D4GTZ1,D4GTZ2,D4GTZ5,D4GTZ6,D4GU13,D4GU15,D4GUY2,D4GV47,D4GW38,D4GW43,D4GW84,D4GW90,P41198,D4GWX7,D4GWY1,…
Cellular biosynthetic process	110	611	0.44	3.78e-21	D4GRF0,D4GP64,D4GP63,D4GP62,D4GP60,D4GP59,D4GP53,D4GP51,D4GP50,D4GYZ9,D4GZ00,D4GZ01,D4GZ02,D4GZ03,D4GZ60,D4GZM2,D4GSC3,D4GST5,D4GSW1,D4GSW9,D4GSX4,D4GTC9,D4GTF0,D4GU63,D4GU69,D4GU72,D4GVC1,D4GVC6,D4GVU2,D4GWG6,D4GWM1,D4GWR6,P33975,D4GTQ6,P50563,D4GTX9,D4GTY0,D4GTY4,D4GTY7,D4GTZ1,D4GTZ2,D4GTZ5,D4GTZ6,D4GU13,D4GU15,D4GUY2,D4GV47,D4GW38,D4GW43,D4GW84,D4GW90,P41198,D4GWX7,D4GWY1,D4GWZ1,D4GWZ3,D4GWZ7,…
Organic substance biosynthetic process	110	619	0.44	6.72e-21	D4GRF0,D4GP64,D4GP63,D4GP62,D4GP60,D4GP59,D4GP53,D4GP51,D4GP50,D4GYZ9,D4GZ00,D4GZ01,D4GZ02,D4GZ03,D4GZM2,D4GSC3,D4GST5,D4GSW1,D4GSW9,D4GSX4,D4GTC9,D4GTF0,D4GU63,D4GU69,D4GU72,D4GVC1,D4GVC6,D4GVU2,D4GWG6,D4GWM1,D4GWR6,P33975,D4GTQ6,P50563,D4GTX9,D4GTY0,D4GTY4,D4GTY7,D4GTZ1,D4GTZ2,D4GTZ5,D4GTZ6,D4GU13,D4GU15,D4GUY2,D4GV47,D4GW38,D4GW43,D4GW84,D4GW90,P41198,D4GWX7,D4GWY1,D4GWZ1,D4GWZ3,D4GWZ7,D4GQ96,…
Heterocycle biosynthetic process	47	270	0.43	1.25e-07	D4GRF0,D4GP64,D4GP63,D4GP62,D4GP60,D4GP59,D4GP53,D4GP51,D4GP50,D4GZM2,D4GSW9,D4GSX4,D4GTF0,D4GVC1,D4GVC6,D4GVU2,P33975,D4GTQ6,D4GU13,D4GU15,D4GW43,D4GW84,D4GYB5,D4GY71,D4GXU9,D4GXF1,D4GW83,D4GW66,D4GVT4,D4GVM4,D4GVF4,D4GUK5,D4GU95,P18285,D4GSS1,D4GSQ7,D4GSI5,D4GZX6,D4GZX5,D4GZX4,D4GZV5,Q48333,D4GXG9,D4GYB7,D4GYR0,D4GYS2,D4GYT2
Organic cyclic compound biosynthetic process	48	281	0.42	1.39e-07	D4GRF0,D4GP64,D4GP63,D4GP62,D4GP60,D4GP59,D4GP53,D4GP51,D4GP50,D4GZM2,D4GSW9,D4GSX4,D4GTF0,D4GVC1,D4GVC6,D4GVU2,P33975,D4GTQ6,D4GU13,D4GU15,D4GW43,D4GW84,D4GYB5,D4GY71,D4GXU9,D4GXF2,D4GXF1,D4GW83,D4GW66,D4GVT4,D4GVM4,D4GVF4,D4GUK5,D4GU95,P18285,D4GSS1,D4GSQ7,D4GSI5,D4GZX6,D4GZX5,D4GZX4,D4GZV5,Q48333,D4GXG9,D4GYB7,D4GYR0,D4GYS2,D4GYT2
Nucleobase-containing small molecule metabolic process	25	148	0.42	0.00068	D4GZM2,D4GSW9,D4GU72,D4GVC1,D4GVC6,D4GTQ6,D4GU13,D4GU15,D4GW38,D4GW43,D4GW84,D4GWX0,D4GY71,D4GXF1,D4GW83,D4GVT4,D4GVM4,D4GVF4,D4GSS1,D4GSQ7,D4GS20,D4GS18,D4GZV5,Q48333,D4GXG9
Organophosphate biosynthetic process	22	136	0.4	0.0029	D4GZM2,D4GSC3,D4GSW9,D4GVC1,D4GVC6,D4GTQ6,D4GU13,D4GU15,D4GW43,D4GW84,D4GY71,D4GXW9,D4GXF1,D4GW83,D4GVT4,D4GVM4,D4GVF4,D4GSS1,D4GSQ7,D4GZV5,Q48333,D4GXG9
Cellular nitrogen compound metabolic process	107	666	0.39	1.87e-17	D4GRF0,D4GQ37,D4GP64,D4GP63,D4GP62,D4GP60,D4GP59,D4GP53,D4GP51,D4GP50,D4GYZ9,D4GZ00,D4GZ01,D4GZ02,D4GZM2,D4GST5,D4GSW1,D4GSW9,D4GSX4,D4GTC9,D4GTF0,D4GU72,D4GVC1,D4GVC6,D4GVU2,D4GVY5,D4GVY6,D4GVY7,D4GWG6,D4GWM1,P33975,D4GTQ6,P50563,D4GTX9,D4GTY0,D4GTY4,D4GTY7,D4GTZ1,D4GTZ2,D4GTZ5,D4GTZ6,D4GU13,D4GU15,D4GW38,D4GW43,D4GW49,D4GW84,P41198,D4GWU3,D4GWX0,D4GWX7,D4GWY1,D4GWZ1,D4GWZ3,D4GWZ7,D4GQN6,D4GQN7,…
Cellular macromolecule metabolic process	76	474	0.39	2.48e-11	D4GQ37,D4GP64,D4GP50,D4GYZ9,D4GZ00,D4GZ01,D4GZ02,D4GZ03,D4GZ60,D4GZ66,D4GST5,D4GSW1,D4GTC9,D4GTF0,D4GU63,D4GU69,D4GU72,D4GVY5,D4GVY6,D4GVY7,D4GWG0,D4GWG6,D4GWM1,P50563,D4GTX9,D4GTY0,D4GTY4,D4GTY7,D4GTZ1,D4GTZ2,D4GTZ5,D4GTZ6,D4GW38,D4GW49,P41198,D4GWX7,D4GWY1,D4GWZ1,D4GWZ3,D4GWZ7,D4GX49,D4GQN6,D4GQN7,D4GQ96,D4GYB5,D4GXW0,D4GXU9,D4GW66,Q9V2V6,D4GUK5,D4GUK0,D4GU95,D4GT50,D4GT23,D4GT20,D4GSR4,D4GSN6,…
Carbohydrate derivative metabolic process	26	167	0.38	0.0014	D4GYI2,D4GZ03,D4GZM2,D4GSW9,D4GU63,D4GU69,D4GU72,D4GVC1,D4GVC6,D4GTQ6,D4GW38,D4GW43,D4GW84,D4GWX0,D4GY71,D4GXF1,D4GW83,D4GVT4,D4GVM4,D4GVF4,D4GSS1,D4GSQ7,D4GS20,D4GS18,D4GZV5,Q48333
Organonitrogen compound metabolic process	109	711	0.37	1.52e-16	D4GRF0,D4GP64,D4GP63,D4GP62,D4GP60,D4GP59,D4GP53,D4GP51,D4GP50,D4GZ03,D4GZ60,D4GZ66,D4GZM2,D4GZP9,D4GST5,D4GSW1,D4GSW9,D4GSX4,D4GTC9,D4GTF0,D4GU63,D4GU69,D4GU72,D4GUS4,D4GV93,D4GVC1,D4GVC6,D4GVU2,D4GWG0,D4GWG6,D4GWM1,P33975,D4GTB5,D4GTQ6,P50563,D4GTX9,D4GTY0,D4GTY4,D4GTY7,D4GTZ1,D4GTZ2,D4GTZ5,D4GTZ6,D4GU13,D4GU15,D4GUY2,D4GV47,D4GW38,D4GW43,D4GW84,D4GW90,P41198,D4GWT1,D4GWX0,D4GWX7,D4GWY1,D4GWZ1,…
Cellular amino acid biosynthetic process	18	122	0.36	0.0252	D4GTF0,D4GVU2,P33975,D4GUY2,D4GV47,D4GW90,D4GYF6,D4GYF2,Q7ZAG7,D4GXF2,P18285,D4GS18,D4GXG2,D4GXG9,D4GY92,D4GY96,D4GYK3,P43386
Alpha-amino acid biosynthetic process	17	115	0.36	0.0319	D4GTF0,D4GVU2,P33975,D4GUY2,D4GV47,D4GW90,D4GYF6,D4GYF2,Q7ZAG7,P18285,D4GS18,D4GXG2,D4GXG9,D4GY92,D4GY96,D4GYK3,P43386
Organophosphate metabolic process	28	191	0.35	0.0019	D4GYI2,D4GZM2,D4GSC3,D4GSW9,D4GVC1,D4GVC6,D4GTQ6,D4GU13,D4GU15,D4GW38,D4GW43,D4GW84,D4GWX0,D4GY71,D4GXW9,D4GXF1,D4GW83,D4GVT4,D4GVM4,D4GVF4,D4GSS1,D4GSQ7,D4GS20,D4GS18,D4GZV5,Q48333,D4GXF0,D4GXG9
Macromolecule metabolic process	89	623	0.34	4.17e-11	D4GQ37,D4GP64,D4GP50,D4GPN4,D4GYZ9,D4GZ00,D4GZ01,D4GZ02,D4GZ03,D4GZ60,D4GZ66,D4GZP9,D4GST5,D4GSW1,D4GTC9,D4GTF0,D4GU63,D4GU69,D4GU72,D4GUS4,D4GV93,D4GVY5,D4GVY6,D4GVY7,D4GWG0,D4GWG6,D4GWM1,P50563,D4GTX9,D4GTY0,D4GTY4,D4GTY7,D4GTZ1,D4GTZ2,D4GTZ5,D4GTZ6,D4GW38,D4GW49,P41198,D4GWT1,D4GWU3,D4GWX7,D4GWY1,D4GWZ1,D4GWZ3,D4GWZ7,D4GX49,D4GQN6,D4GQN7,D4GQ96,D4GYB5,D4GXW0,D4GXU9,D4GWU2,D4GW66,Q9V2V6,D4GVH4,…
Small molecule biosynthetic process	33	232	0.34	0.00083	D4GRF0,D4GP64,D4GP63,D4GP62,D4GP60,D4GP59,D4GP51,D4GP50,D4GTF0,D4GVU2,P33975,D4GU15,D4GUY2,D4GV47,D4GW84,D4GW90,D4GYF6,D4GYF2,Q7ZAG7,D4GXF2,D4GW66,D4GUD0,P18285,D4GSQ7,D4GSI5,D4GS18,D4GZV5,D4GXG2,D4GXG9,D4GY92,D4GY96,D4GYK3,P43386
Alpha-amino acid metabolic process	23	161	0.34	0.0097	D4GRF0,D4GTF0,D4GVC1,D4GVU2,P33975,D4GUY2,D4GV47,D4GW38,D4GW43,D4GW90,D4GYF6,D4GYF2,Q7ZAG7,P18285,D4GSQ7,D4GS18,D4GXG2,D4GXG9,D4GY92,D4GY96,D4GYK3,D4GYM0,P43386
Nitrogen compound metabolic process	142	1024	0.33	7.66e-20	D4GRF0,D4GRL2,D4GQ37,D4GP64,D4GP63,D4GP62,D4GP60,D4GP59,D4GP53,D4GP51,D4GP50,D4GYZ9,D4GZ00,D4GZ01,D4GZ02,D4GZ03,D4GZ60,D4GZ66,D4GZM2,D4GZP9,D4GSB2,D4GST5,D4GSW1,D4GSW9,D4GSX4,D4GTC9,D4GTF0,D4GU63,D4GU69,D4GU72,D4GUS4,D4GV93,D4GVC1,D4GVC6,D4GVU2,D4GVY5,D4GVY6,D4GVY7,D4GWG0,D4GWG6,D4GWM1,P33975,D4GTB5,D4GTQ6,P50563,D4GTX9,D4GTY0,D4GTY4,D4GTY7,D4GTZ1,D4GTZ2,D4GTZ5,D4GTZ6,D4GU13,D4GU15,D4GUY2,D4GV47,…
Cellular aromatic compound metabolic process	79	564	0.33	3.09e-09	D4GRF0,D4GQ37,D4GP64,D4GP63,D4GP62,D4GP60,D4GP59,D4GP53,D4GP51,D4GP50,D4GYZ9,D4GZ00,D4GZ01,D4GZ02,D4GZM2,D4GSW9,D4GSX4,D4GTF0,D4GU72,D4GVC1,D4GVC6,D4GVU2,D4GVY5,D4GVY6,D4GVY7,P33975,D4GTQ6,D4GTX9,D4GU13,D4GU15,D4GW38,D4GW43,D4GW49,D4GW84,D4GWU3,D4GWX0,D4GQN6,D4GQN7,D4GYB5,D4GY71,D4GXU9,D4GXF2,D4GXF1,D4GWU2,D4GW83,D4GVT4,D4GVM4,D4GVF4,D4GUK5,D4GUK0,D4GU95,D4GU21,P18285,D4GTA2,D4GT20,D4GSS1,D4GSQ7,…
Carboxylic acid biosynthetic process	20	143	0.33	0.0252	D4GTF0,D4GVU2,P33975,D4GU15,D4GUY2,D4GV47,D4GW90,D4GYF6,D4GYF2,Q7ZAG7,D4GXF2,D4GW66,P18285,D4GS18,D4GXG2,D4GXG9,D4GY92,D4GY96,D4GYK3,P43386
Cellular amino acid metabolic process	27	200	0.32	0.0074	D4GRF0,D4GTF0,D4GVC1,D4GVU2,P33975,D4GUY2,D4GV47,D4GW38,D4GW43,D4GW90,D4GYF6,D4GYF2,Q7ZAG7,D4GY71,D4GXF2,P18285,D4GSQ7,D4GS18,D4GRZ3,D4GXG2,D4GXG9,D4GY92,D4GY96,D4GYK3,D4GYM0,D4GYP9,P43386
Organic cyclic compound metabolic process	80	608	0.31	3e-08	D4GRF0,D4GQ37,D4GP64,D4GP63,D4GP62,D4GP60,D4GP59,D4GP53,D4GP51,D4GP50,D4GYZ9,D4GZ00,D4GZ01,D4GZ02,D4GZM2,D4GSW9,D4GSX4,D4GTF0,D4GU72,D4GVC1,D4GVC6,D4GVU2,D4GVY5,D4GVY6,D4GVY7,P33975,D4GTQ6,D4GTX9,D4GU13,D4GU15,D4GW38,D4GW43,D4GW49,D4GW84,D4GWU3,D4GWX0,D4GQN6,D4GQN7,D4GYB5,D4GY71,D4GXU9,D4GXF2,D4GXF1,D4GWU2,D4GW83,D4GW66,D4GVT4,D4GVM4,D4GVF4,D4GUK5,D4GUK0,D4GU95,D4GU21,P18285,D4GTA2,D4GT20,D4GSS1,…
Heterocycle metabolic process	78	589	0.31	3.99e-08	D4GRF0,D4GQ37,D4GP64,D4GP63,D4GP62,D4GP60,D4GP59,D4GP53,D4GP51,D4GP50,D4GYZ9,D4GZ00,D4GZ01,D4GZ02,D4GZM2,D4GSW9,D4GSX4,D4GTF0,D4GU72,D4GVC1,D4GVC6,D4GVU2,D4GVY5,D4GVY6,D4GVY7,P33975,D4GTQ6,D4GTX9,D4GU13,D4GU15,D4GW38,D4GW43,D4GW49,D4GW84,D4GWU3,D4GWX0,D4GQN6,D4GQN7,D4GYB5,D4GY71,D4GXU9,D4GXF1,D4GWU2,D4GW83,D4GW66,D4GVT4,D4GVM4,D4GVF4,D4GUK5,D4GUK0,D4GU95,P18285,D4GTA2,D4GT20,D4GSS1,D4GSQ7,D4GSI5,…
Nucleobase-containing compound metabolic process	60	456	0.31	7.44e-06	D4GQ37,D4GYZ9,D4GZ00,D4GZ01,D4GZ02,D4GZM2,D4GSW9,D4GTF0,D4GU72,D4GVC1,D4GVC6,D4GVY5,D4GVY6,D4GVY7,D4GTQ6,D4GTX9,D4GU13,D4GU15,D4GW38,D4GW43,D4GW49,D4GW84,D4GWU3,D4GWX0,D4GQN6,D4GQN7,D4GYB5,D4GY71,D4GXU9,D4GXF1,D4GWU2,D4GW83,D4GVT4,D4GVM4,D4GVF4,D4GUK5,D4GUK0,D4GU95,D4GTA2,D4GT20,D4GSS1,D4GSQ7,D4GSE9,D4GS20,D4GS18,D4GRZ3,D4GZX6,D4GZX5,D4GZX4,D4GZV5,Q48333,D4GXG9,D4GYB7,D4GYC2,D4GYN4,D4GYP9,D4GYR0,…
Primary metabolic process	146	1150	0.29	2.2e-17	D4GRF0,D4GRL2,D4GQ37,D4GP64,D4GP50,D4GPN4,D4GYI2,D4GYZ9,D4GZ00,D4GZ01,D4GZ02,D4GZ03,D4GZ60,D4GZ66,D4GZM2,D4GZP9,D4GSC3,D4GST5,D4GSW1,D4GSW9,D4GTC9,D4GTE6,D4GTF0,D4GU63,D4GU69,D4GU72,D4GUS4,D4GV93,D4GVC1,D4GVC6,D4GVU2,D4GVY5,D4GVY6,D4GVY7,D4GWG0,D4GWG6,D4GWM1,D4GWR6,P33975,D4GT59,D4GTB5,D4GTQ6,P50563,D4GTX9,D4GTY0,D4GTY4,D4GTY7,D4GTZ1,D4GTZ2,D4GTZ5,D4GTZ6,D4GU13,D4GU15,D4GUY2,D4GV47,D4GW38,D4GW43,…
Oxoacid metabolic process	42	345	0.27	0.0018	D4GRF0,D4H037,D4GSB2,D4GTE6,D4GTF0,D4GVC1,D4GVU2,P33975,D4GTB5,D4GU15,D4GUY2,D4GV47,D4GW38,D4GW43,D4GW90,D4GWX0,D4GYF6,D4GYF2,Q7ZAG7,D4GY71,D4GXS9,D4GXF2,D4GXF1,D4GW66,D4GUD0,D4GU21,P18285,D4GSQ7,D4GS73,D4GS20,D4GS18,D4GRZ3,D4GXG2,D4GXG9,D4GXP5,D4GY92,D4GY96,D4GYK3,D4GYM0,D4GYP9,D4GZF9,P43386
Carboxylic acid metabolic process	41	338	0.27	0.0023	D4GRF0,D4H037,D4GTE6,D4GTF0,D4GVC1,D4GVU2,P33975,D4GTB5,D4GU15,D4GUY2,D4GV47,D4GW38,D4GW43,D4GW90,D4GWX0,D4GYF6,D4GYF2,Q7ZAG7,D4GY71,D4GXS9,D4GXF2,D4GXF1,D4GW66,D4GUD0,D4GU21,P18285,D4GSQ7,D4GS73,D4GS20,D4GS18,D4GRZ3,D4GXG2,D4GXG9,D4GXP5,D4GY92,D4GY96,D4GYK3,D4GYM0,D4GYP9,D4GZF9,P43386
Organic substance metabolic process	161	1352	0.26	1.43e-17	D4GRF0,D4GRL2,D4GQ37,D4GP64,D4GP63,D4GP62,D4GP60,D4GP59,D4GP53,D4GP51,D4GP50,D4GPN4,D4GYH8,D4GYI2,D4GYZ9,D4GZ00,D4GZ01,D4GZ02,D4GZ03,D4GZ60,D4GZ66,D4GZM2,D4GZP9,D4H037,D4GSB2,D4GSC3,D4GST5,D4GSW1,D4GSW9,D4GSX4,D4GTC9,D4GTE6,D4GTF0,D4GU63,D4GU69,D4GU72,D4GUS4,D4GV93,D4GVC1,D4GVC6,D4GVU2,D4GVY5,D4GVY6,D4GVY7,D4GWG0,D4GWG6,D4GWM1,D4GWR6,P33975,D4GTB5,D4GTQ6,P50563,D4GTX9,D4GTY0,D4GTY4,D4GTY7,D4GTZ1,…
Cellular metabolic process	156	1323	0.26	2.56e-16	D4GRF0,D4GRL2,D4GQ37,D4GP64,D4GP63,D4GP62,D4GP60,D4GP59,D4GP53,D4GP51,D4GP50,D4GYH8,D4GYI2,D4GYZ9,D4GZ00,D4GZ01,D4GZ02,D4GZ03,D4GZ60,D4GZ66,D4GZM2,D4H037,D4GSB2,D4GSC3,D4GST5,D4GSW1,D4GSW9,D4GSX4,D4GTC9,D4GTE6,D4GTF0,D4GU63,D4GU69,D4GU72,D4GV83,D4GVC1,D4GVC6,D4GVU2,D4GVY5,D4GVY6,D4GVY7,D4GWG0,D4GWG6,D4GWM1,D4GWR6,P33975,D4GT59,D4GTB5,D4GTQ6,P50563,D4GTX9,D4GTY0,D4GTY4,D4GTY7,D4GTZ1,D4GTZ2,D4GTZ5,…
Small molecule metabolic process	70	613	0.25	7.06e-05	D4GRF0,D4GP64,D4GP63,D4GP62,D4GP60,D4GP59,D4GP51,D4GP50,D4GPN4,D4GYI2,D4GZM2,D4H037,D4GSB2,D4GSW9,D4GTE6,D4GTF0,D4GU72,D4GVC1,D4GVC6,D4GVU2,P33975,D4GTB5,D4GTQ6,D4GU13,D4GU15,D4GUY2,D4GV47,D4GW38,D4GW43,D4GW84,D4GW90,D4GWX0,D4GYF6,D4GYF2,Q7ZAG7,D4GY71,D4GXS9,D4GXF2,D4GXF1,D4GW83,D4GW66,D4GVT4,D4GVM4,D4GVF6,D4GVF4,D4GUD0,D4GU21,P18285,D4GSS1,D4GSQ7,D4GSI5,D4GS73,D4GS20,D4GS18,D4GRZ3,D4GZV5,Q48333,…
Metabolic process	183	1610	0.24	7.66e-20	D4GRD4,D4GRF0,D4GRL2,D4GQ37,D4GP64,D4GP63,D4GP62,D4GP60,D4GP59,D4GP53,D4GP52,D4GP51,D4GP50,D4GPP7,D4GPN4,D4GYH1,D4GYH8,D4GYI2,D4GYZ9,D4GZ00,D4GZ01,D4GZ02,D4GZ03,D4GZ07,D4GZ60,D4GZ66,D4GZM2,D4GZP9,D4H037,D4GSB2,D4GSC3,D4GST5,D4GSW1,D4GSW9,D4GSX4,D4GSX7,D4GTC9,D4GTE6,D4GTF0,D4GU63,D4GU69,D4GU72,D4GUS4,D4GV83,D4GV86,D4GV93,D4GVC1,D4GVC6,D4GVU2,D4GVY5,D4GVY6,D4GVY7,D4GWG0,D4GWG6,D4GWM1,D4GWR6,P33975,…
Nucleic acid metabolic process	34	299	0.24	0.0219	D4GQ37,D4GYZ9,D4GZ00,D4GZ01,D4GZ02,D4GTF0,D4GVY5,D4GVY6,D4GVY7,D4GTX9,D4GW38,D4GW49,D4GWU3,D4GQN6,D4GQN7,D4GYB5,D4GXU9,D4GWU2,D4GUK5,D4GUK0,D4GU95,D4GTA2,D4GT20,D4GSE9,D4GRZ3,D4GZX6,D4GZX5,D4GZX4,D4GYB7,D4GYC2,D4GYP9,D4GYR0,D4GZC4,D4GZG5
Phosphate-containing compound metabolic process	31	281	0.23	0.0479	D4GYI2,D4GZM2,D4GSC3,D4GSW9,D4GVC1,D4GVC6,D4GTQ6,D4GU13,D4GU15,D4GW38,D4GW43,D4GW84,D4GWX0,D4GY71,D4GXW9,D4GXF1,D4GW83,D4GVT4,D4GVM4,D4GVF4,D4GUD0,D4GSS1,D4GSQ7,D4GSN6,D4GS20,D4GS18,D4GZV5,Q48333,D4GXF0,D4GXG9,D4GYK3
Cellular process	181	1843	0.18	1.77e-12	D4GRF0,D4GRL2,D4GQ37,D4GP95,D4GP64,D4GP63,D4GP62,D4GP60,D4GP59,D4GP54,D4GP53,D4GP51,D4GP50,D4GYG6,D4GYH1,D4GYH8,D4GYI2,D4GYZ9,D4GZ00,D4GZ01,D4GZ02,D4GZ03,Q1XBW2,D4GZ60,D4GZ66,D4GZM2,D4H037,D4H067,D4GSB2,D4GSC3,D4GST5,D4GSW0,D4GSW1,D4GSW9,D4GSX4,D4GTC9,D4GTE0,D4GTE6,D4GTF0,D4GTG0,D4GU63,D4GU69,D4GU72,D4GUS3,D4GV83,D4GVC1,D4GVC6,D4GVD7,D4GVU2,D4GVY5,D4GVY6,D4GVY7,D4GWG0,D4GWG6,D4GWL5,D4GWM1,D4GWM2,…
a Proteins observed in dataset annotated with GO Biological Process term.
b.Predicted total proteins in genome annotated with GO Biological Process term
c Log10(observed/expected)
dShown are p-values corrected for multiple testing within each category using the Benjamini–Hochberg procedure.
