# Supplementary material for: Insights into the Lysine Acetylome of the Haloarchaeon Haloferax volcanii during Oxidative Stress by Quantitative SILAC-Based Proteomics
Source: Antioxidants (Basel). 2023 Jun 1;12(6):1203. doi: 10.3390/antiox12061203 (PMC10294847; doi:10.3390/antiox12061203)
Supplement: Supplementary file 1 [file antioxidants-12-01203-s001.zip › supplemental-tables/Table S3.xlsx]

## Sheet: Table S3 - overview
Table S3. List of acetylated peptides detected in H. volcanii LM08 (A) and RC04 (B) strains by SILAC LC-MS/MS analysis.

## Sheet: Table S3A
Table S3A. List of acetylated peptides detected in LM08 by SILAC LC-MS/MS analysis. Peptides with a mean fold change ≥ 1.2 and Benjamini-Hochberg adjusted p-value < 0.05 are predicted to be upregulated whereas peptides with a mean fold-change ≤ 0.83 and Benjamini-Hochberg Adjusted p-value <0.05 are predicted to be downregulated.
Peptide Sequence	Uniprot Acc.	Name	ORF	Position in peptide	Position in protein	Mean Fold-Change (Treatment/Control)	Mean Log2 FC	P-value	Adj. P-Value	number found in replicates
NINTGEVFNIYKR	D4GYJ7	ORC1-type DNA replication protein	HVO_0001	12	484	0.97775	-0.0324627	0.359083	0.481339	2
TASAKFVSQELESTSQK	D4GYJ7	ORC1-type DNA replication protein	HVO_0001	5	175	1.38848	0.473502	0.0572758	0.121425	1
VLAQLANKFIEK	D4GYJ7	ORC1-type DNA replication protein	HVO_0001	8	215	0.856734	-0.223081	0.844201	0.903061	3
VVAKFGGTSLGSGDR	D4GYK3	Aspartokinase (EC 2.7.2.4)	HVO_0008	4	6	0.742535	-0.429468	0.0553546	0.118814	4
SKLAAEPALR	D4GYK9	ATP-dependent DNA helicase Hel308 (EC 3.6.4.12)	HVO_0014	2	427	1.32038	0.400958	0.30848	0.431121	1
TPDMYQLYLKSGDR	D4GYK9	ATP-dependent DNA helicase Hel308 (EC 3.6.4.12)	HVO_0014	10	619	NA	NA	NA	NA	0
DHGPSYAVKWAEK	D4GYL1	Antirestriction protein ArdA	HVO_0016	9	250	1.10724	0.146966	0.00501457	0.0221477	3
AVDKGLPLVDVR	D4GYM0	Putative thiosulfate sulfurtransferase (EC 2.8.1.1) (Rhodanese-like protein)	HVO_0025	4	166	1.25908	0.332369	0.026944	0.0703198	2
AYRDDVEKAVDK	D4GYM0	Putative thiosulfate sulfurtransferase (EC 2.8.1.1) (Rhodanese-like protein)	HVO_0025	8	162	0.857224	-0.222256	0.494167	0.615699	4
LVIVTHNSGKR	D4GYP7	Putative Kef-type transport system accessory protein	HVO_0052	10	34	1.20473	0.268706	0.0972415	0.177247	3
SEGDESAALTELAKR	D4GYP9	glycine--tRNA ligase (EC 6.1.1.14)	HVO_0054	14	15	1.24302	0.313846	0.155149	0.245741	2
DQLASAHINMQIQKADFSTLLER	D4GYQ7	ABC-type transport system periplasmic substrate-binding protein (Probable substrate dipeptide/oligopeptide)	HVO_0062	14	471	1.05837	0.0818386	0.120612	0.209832	2
QAFAYVLNQDQMVSEVFKGR	D4GYQ7	ABC-type transport system periplasmic substrate-binding protein (Probable substrate dipeptide/oligopeptide)	HVO_0062	18	380	1.39358	0.4788	0.0514248	0.112482	1
QKLNTVTLNR	D4GYQ7	ABC-type transport system periplasmic substrate-binding protein (Probable substrate dipeptide/oligopeptide)	HVO_0062	2	604	1.11773	0.160571	0.0264552	0.0701063	4
TLNYVGVPTLSIYYVGFNMNKVPK	D4GYQ7	ABC-type transport system periplasmic substrate-binding protein (Probable substrate dipeptide/oligopeptide)	HVO_0062	21	356	1.43338	0.519424	0.0447802	0.101827	1
ESSFQILKGVK	D4GYR0	DNA polymerase II large subunit (Pol II) (EC 2.7.7.7) (Exodeoxyribonuclease large subunit) (EC 3.1.11.1)	HVO_0065	8	785	3.47344	1.79636	0.00317336	0.0172989	1
IEKLLATHLQR	D4GYS3	Probable porphobilinogen deaminase (EC 2.5.1.61)	HVO_0078	3	155	1.0455	0.0641938	0.121299	0.209832	3
VGGLQCAQGKFGVTPDLTTFGK	D4GYS6	Glutamate-1-semialdehyde 2,1-aminomutase (GSA) (EC 5.4.3.8) (Glutamate-1-semialdehyde aminotransferase) (GSA-AT)	HVO_0081	10	251	1.0265	0.0377312	0.690947	0.795159	1
AFNSNHQILLAEKAK	Q48328	DNA repair and recombination protein RadA	HVO_0104	13	210	NA	NA	NA	NA	0
IHDGEIEIEKTK	D4GYV3	Iron-sulfur cluster assembly protein	HVO_0107	10	134	1.85485	0.891304	0.296013	0.418794	2
RLAKLER	D4GYW1	50S ribosomal protein L39e	HVO_0115	4	14	1.16482	0.22011	0.0803991	0.154735	3
AFSLIGSEHGIKR	D4GYW4	50S ribosomal protein L18Ae (50S ribosomal protein L20e) (50S ribosomal protein LX)	HVO_0118	12	46	1.31562	0.395741	0.413309	0.533276	2
LAKYFEK	D4GYW6	Signal recognition particle receptor FtsY (SRP receptor)	HVO_0120	3	280	0.890922	-0.16663	0.926909	0.953598	2
LHTSNDLMAQLEKIDR	D4GYW6	Signal recognition particle receptor FtsY (SRP receptor)	HVO_0120	13	364	1.09805	0.134945	0.406834	0.528889	2
YEKSEADQLR	D4GZ79	Translation initiation factor 1A (aIF-1A)	HVO_0136	3	83	0.879428	-0.185362	0.21346	0.322936	3
YEKSEADQLRR	D4GZ79	Translation initiation factor 1A (aIF-1A)	HVO_0136	3	83	0.927264	-0.108948	0.366765	0.489731	3
ALADDPEGKR	D4GZ82	Tyrosine--tRNA ligase (EC 6.1.1.1) (Tyrosyl-tRNA synthetase) (TyrRS)	HVO_0138	9	30	NA	NA	NA	NA	0
ADLIVKAAVK	D4GZE0	DUF1931 domain protein	HVO_0196	6	7	1.00162	0.0023368	0.564078	0.678271	4
GAGYAIYTDITERKTR	D4GZE9	Sensor box histidine kinase (EC 2.7.13.3)	HVO_0204	14	550	NA	NA	NA	NA	0
AAKLSGHLDIDEIDDLATAR	D4GZF1	Alanine--tRNA ligase (EC 6.1.1.7) (Alanyl-tRNA synthetase) (AlaRS)	HVO_0206	3	304	0.969703	-0.044385	0.639068	0.753969	3
LIHVGSDVQACGGTHVKR	D4GZF1	Alanine--tRNA ligase (EC 6.1.1.7) (Alanyl-tRNA synthetase) (AlaRS)	HVO_0206	17	723	0.933035	-0.0999969	0.419631	0.539413	3
LADHILKTNYAGELNTQR	D4GZG5	DNA helicase (EC 3.6.4.12)	HVO_0220	7	488	2.58104	1.36795	0.000646001	0.00747665	3
AGINATLKSR	D4GZG5	DNA helicase (EC 3.6.4.12)	HVO_0220	8	428	1.1338	0.181161	0.0617422	0.12628	3
ADFDLSIDEKR	D4GZH9	Lipoprotein	HVO_0234	10	11	1.77647	0.829011	0.00403002	0.0201209	1
SFVAGILDHAPAITAVADPTVNSYKR	P43386	Glutamine synthetase (GS) (EC 6.3.1.2) (Glutamate--ammonia ligase) (Glutamine synthetase I alpha) (GSI alpha)	HVO_0239	25	308	1.38029	0.464969	0.0370409	0.088924	1
AYKPVQGEMLSKR	D4GZI7	Aminopeptidase (EC 3.4.11.-)	HVO_0242	11	125	1.58247	0.662175	0.000345898	0.00560402	3
PVQGEMLSKR	D4GZI7	Aminopeptidase (EC 3.4.11.-)	HVO_0242	9	125	NA	NA	NA	NA	0
VRGETNATEQSDVPPETNAAYKR	D4GZI7	Aminopeptidase (EC 3.4.11.-)	HVO_0242	22	112	0.815781	-0.293745	0.00585708	0.0248425	1
HEDFKER	D4GZR3	Archaea-specific helicase AshA (EC 3.6.4.-)	HVO_0283	5	287	0.799046	-0.323649	0.0641901	0.130079	1
SDSRPEPVVKR	D4GZR4	Cupin 2 barrel domain protein	HVO_0284	10	11	4.96266	2.31111	0.00116616	0.00991955	1
EREQALSSAKLEAK	Q48329	V-type ATP synthase subunit E (V-ATPase subunit E)	HVO_0313	10	67	1.21482	0.280737	0.00309665	0.0172064	3
EQALSSAKLEAK	Q48329	V-type ATP synthase subunit E (V-ATPase subunit E)	HVO_0313	8	67	0.999927	-0.000105171	0.0455943	0.10283	4
MLEEIETTKR	D4GZU8	V-type ATP synthase subunit D (V-ATPase subunit D)	HVO_0319	9	163	0.259438	-1.94654	0.00345828	0.0180123	1
KMLEEIETTKR	D4GZU8	V-type ATP synthase subunit D (V-ATPase subunit D)	HVO_0319	1	154	NA	NA	NA	NA	0
EANVGWLKGK	D4GZV0	Peptide chain release factor subunit 1 (Translation termination factor aRF1)	HVO_0321	8	164	1.01066	0.0153034	0.699897	0.799717	1
GTETKFISTDFEK	D4GZV0	Peptide chain release factor subunit 1 (Translation termination factor aRF1)	HVO_0321	5	385	1.74339	0.801896	0.0531171	0.114726	1
KQMEEFFEKLHR	D4GZV0	Peptide chain release factor subunit 1 (Translation termination factor aRF1)	HVO_0321	9	294	0.756607	-0.402385	0.105168	0.187723	1
SGPVKLSCSGVANR	D4GZV5	Riboflavin kinase (RFK) (EC 2.7.1.161) (CTP-dependent riboflavin kinase) (CTP:riboflavin 5'-phosphotransferase) (Flavokinase)	HVO_0326	5	32	1.35943	0.443006	0.000140128	0.00440928	4
LKDPALPEDAEPGDVIKIVR	D4GZX3	DNA-directed RNA polymerase subunit Rpo5 (EC 2.7.7.6) (DNA-directed RNA polymerase subunit H)	HVO_0346	17	56	1.58882	0.667957	0.021707	0.0615479	1
TTDKAVVYR	D4GZX3	DNA-directed RNA polymerase subunit Rpo5 (EC 2.7.7.6) (DNA-directed RNA polymerase subunit H)	HVO_0346	4	66	0.816183	-0.293036	0.931213	0.953598	1
VDVSQHKLVPEHTK	D4GZX3	DNA-directed RNA polymerase subunit Rpo5 (EC 2.7.7.6) (DNA-directed RNA polymerase subunit H)	HVO_0346	7	8	1.39709	0.482426	0.0374917	0.0893834	1
DVKYQLER	D4GZX4	DNA-directed RNA polymerase (EC 2.7.7.6)	HVO_0347	3	376	0.913733	-0.130155	0.875153	0.925766	1
ILAEYDTKYGDEIQVAK	D4GZX4	DNA-directed RNA polymerase (EC 2.7.7.6)	HVO_0347	8	186	1.98993	0.992719	0.0825006	0.15746	2
YGDEIQVAKTFSQR	D4GZX4	DNA-directed RNA polymerase (EC 2.7.7.6)	HVO_0347	9	195	2.15691	1.10896	0.024134	0.0657246	4
FLEEPDDMAGLSPQKR	D4GZX5	DNA-directed RNA polymerase subunit beta (EC 2.7.7.6)	HVO_0348	15	321	1.7929	0.842291	6.87e-05	0.0031553	4
VPELGDKFASR	D4GZX5	DNA-directed RNA polymerase subunit beta (EC 2.7.7.6)	HVO_0348	7	367	1.51923	0.603343	0.00130597	0.0109135	3
LYHMVSNKLHAR	D4GZX5	DNA-directed RNA polymerase subunit beta (EC 2.7.7.6)	HVO_0348	8	490	0.899411	-0.152948	0.845391	0.903061	1
LSLTDEEADEYRDKLGR	D4GZX6	DNA-directed RNA polymerase subunit Rpo1N (EC 2.7.7.6) (DNA-directed RNA polymerase subunit A')	HVO_0349	14	120	1.28725	0.364288	0.00303574	0.0171368	3
SGRPLKTLSQR	D4GZX6	DNA-directed RNA polymerase subunit Rpo1N (EC 2.7.7.6) (DNA-directed RNA polymerase subunit A')	HVO_0349	6	368	1.63126	0.705987	6.04e-05	0.0031553	4
ALEKALDLDLTEEDMNK	D4GZX6	DNA-directed RNA polymerase subunit Rpo1N (EC 2.7.7.6) (DNA-directed RNA polymerase subunit A')	HVO_0349	4	233	0.778038	-0.362088	0.225729	0.335189	3
ELGDDWSDVMKSAVR	D4GZX6	DNA-directed RNA polymerase subunit Rpo1N (EC 2.7.7.6) (DNA-directed RNA polymerase subunit A')	HVO_0349	11	136	1.33694	0.418938	0.0483261	0.107756	4
FRGSLSGKR	D4GZX6	DNA-directed RNA polymerase subunit Rpo1N (EC 2.7.7.6) (DNA-directed RNA polymerase subunit A')	HVO_0349	8	388	1.59093	0.669871	0.029151	0.0740143	1
HEKPTTYYEVQNVLAGDYSER	D4GZX6	DNA-directed RNA polymerase subunit Rpo1N (EC 2.7.7.6) (DNA-directed RNA polymerase subunit A')	HVO_0349	3	162	1.11315	0.154643	0.0115106	0.0410933	4
ILTSEFSSDEEKER	D4GZX6	DNA-directed RNA polymerase subunit Rpo1N (EC 2.7.7.6) (DNA-directed RNA polymerase subunit A')	HVO_0349	12	945	1.16201	0.216625	0.0273226	0.0707716	3
MSIMAHEVVVMPYKTFR	D4GZX6	DNA-directed RNA polymerase subunit Rpo1N (EC 2.7.7.6) (DNA-directed RNA polymerase subunit A')	HVO_0349	14	512	1.15584	0.20894	0.157945	0.248327	1
SEDDLTHKLVDIIR	D4GZX6	DNA-directed RNA polymerase subunit Rpo1N (EC 2.7.7.6) (DNA-directed RNA polymerase subunit A')	HVO_0349	8	310	0.74321	-0.428159	0.210197	0.318999	2
SVDETLEMKIMQR	D4GZX6	DNA-directed RNA polymerase subunit Rpo1N (EC 2.7.7.6) (DNA-directed RNA polymerase subunit A')	HVO_0349	9	756	0.976169	-0.0347967	0.219529	0.329069	3
VTEKNCEELAEK	D4GZX6	DNA-directed RNA polymerase subunit Rpo1N (EC 2.7.7.6) (DNA-directed RNA polymerase subunit A')	HVO_0349	4	463	0.740974	-0.432506	0.0644535	0.13023	4
AMGDLSGVNYKVEK	D4GZY0	30S ribosomal protein S12	HVO_0353	11	120	1.08953	0.123703	0.391559	0.514855	2
GIVLEKVGIEAK	D4GZY0	30S ribosomal protein S12	HVO_0353	6	52	0.823269	-0.280563	0.0756006	0.14756	4
GNAEKPVR	D4GZY0	30S ribosomal protein S12	HVO_0353	5	139	1.21112	0.276343	0.029219	0.0740143	3
VEKVNGVSMIELVR	D4GZY0	30S ribosomal protein S12	HVO_0353	3	123	0.83702	-0.256667	0.497023	0.617079	1
VQLIKNGK	D4GZY0	30S ribosomal protein S12	HVO_0353	5	74	0.794473	-0.331929	0.239256	0.350739	2
LKYGGISVPQAVDVAPQR	D4GZY1	30S ribosomal protein S7	HVO_0354	2	129	1.75718	0.813261	1.13e-05	0.00233538	4
LKYGGISVPQAVDVAPQRR	D4GZY1	30S ribosomal protein S7	HVO_0354	2	129	1.60873	0.685919	0.000238378	0.00489512	3
HNKFYITAEPLSQDIVDSIK	D4GZY3	Elongation factor 2 (EF-2)	HVO_0356	3	486	1.28888	0.366117	0.000113978	0.00436281	4
ALIAGQVKLLEPIQNVR	D4GZY3	Elongation factor 2 (EF-2)	HVO_0356	8	619	NA	NA	NA	NA	0
GMKLELSQAIDYI	D4GZY3	Elongation factor 2 (EF-2)	HVO_0356	3	717	1.46241	0.548346	0.019752	0.0575568	1
IVQECEKLMDKPEQIR	D4GZY3	Elongation factor 2 (EF-2)	HVO_0356	7	13	1.13003	0.176363	0.000972498	0.00930627	4
LINELQEGPEEMQKR	D4GZY3	Elongation factor 2 (EF-2)	HVO_0356	14	166	1.17628	0.234226	0.00109364	0.00966047	4
LMDKPEQIR	D4GZY3	Elongation factor 2 (EF-2)	HVO_0356	4	17	0.951609	-0.0715591	0.172839	0.27065	1
DMGQTIAAGKVLEVNER	D4GZY6	Elongation factor 1-alpha (EF-1-alpha) (Elongation factor Tu) (EF-Tu)	HVO_0359	10	414	2.92258	1.54724	0.000155637	0.00440928	2
LDPASGEVAEENPDFIKSGDAAIVTVRPQK	D4GZY6	Elongation factor 1-alpha (EF-1-alpha) (Elongation factor Tu) (EF-Tu)	HVO_0359	17	372	2.20536	1.14101	2.83e-05	0.00233538	4
LLFETGSVPEHVIEQHREEAEEKGK	D4GZY6	Elongation factor 1-alpha (EF-1-alpha) (Elongation factor Tu) (EF-Tu)	HVO_0359	23	48	2.2569	1.17434	0.00615672	0.0258657	1
EQVNKLLK	D4GZY6	Elongation factor 1-alpha (EF-1-alpha) (Elongation factor Tu) (EF-Tu)	HVO_0359	5	166	0.7112	-0.491673	0.233533	0.343079	4
EQVNKLLKQVR	D4GZY6	Elongation factor 1-alpha (EF-1-alpha) (Elongation factor Tu) (EF-Tu)	HVO_0359	8	169	NA	NA	NA	NA	0
MDVVDYSEDKYK	D4GZY6	Elongation factor 1-alpha (EF-1-alpha) (Elongation factor Tu) (EF-Tu)	HVO_0359	10	156	0.750248	-0.414561	0.642162	0.755034	4
SDKPHQNLAIIGHVDHGK	D4GZY6	Elongation factor 1-alpha (EF-1-alpha) (Elongation factor Tu) (EF-Tu)	HVO_0359	3	4	1.00794	0.0114139	0.0160173	0.0495836	3
AVLKVMPR	D4H014	Ribonuclease R (EC 3.1.13.1)	HVO_0388	4	329	1.54076	0.623646	0.00150771	0.0122213	3
AHTIIEECMLKANK	D4H014	Ribonuclease R (EC 3.1.13.1)	HVO_0388	11	251	0.910861	-0.134698	0.542248	0.655455	4
TLNKIQR	D4H014	Ribonuclease R (EC 3.1.13.1)	HVO_0388	4	322	0.897338	-0.156277	0.753698	0.843016	1
ADEIIDMGPGPGKR	D4H019	UvrABC system protein A	HVO_0393	13	588	2.7861	1.47825	0.00682229	0.0278139	1
ELFAETKLSK	D4H019	UvrABC system protein A	HVO_0393	7	739	1.49107	0.576346	0.0025447	0.0162556	3
FSFNVKGGR	D4H019	UvrABC system protein A	HVO_0393	6	756	1.44966	0.535718	0.0164952	0.0499496	2
DNDKLLNTLEGLR	D4H019	UvrABC system protein A	HVO_0393	4	548	1.52792	0.611572	0.0678283	0.136648	1
NFLGQMDKPK	D4H019	UvrABC system protein A	HVO_0393	8	72	NA	NA	NA	NA	0
PLKHVFEPWSYNR	D4H019	UvrABC system protein A	HVO_0393	3	326	1.264	0.337992	0.0959267	0.176249	2
STLMHEILYKGLAR	D4H019	UvrABC system protein A	HVO_0393	10	676	1.28977	0.36711	0.0589582	0.123284	2
TIAQEILKEIR	D4H019	UvrABC system protein A	HVO_0393	8	483	0.870427	-0.200204	0.151684	0.242483	3
GCFVGQELVSKIENR	D4H023	Glycine cleavage system protein T-like protein	HVO_0397	11	267	NA	NA	NA	NA	0
AGDICPECKK	D4H025	Small CPxCG-related zinc finger protein	HVO_0399	9	337	1.68753	0.754916	0.00671904	0.0275561	1
IVAGAVKYSGK	D4H026	DUF5611 domain protein	HVO_0400	7	61	0.867867	-0.204455	0.285356	0.407906	4
IVAGAVKYSGKK	D4H026	DUF5611 domain protein	HVO_0400	11	65	0.752784	-0.409691	0.260331	0.377617	1
GGLFGSLKR	D4H028	DUF124 family protein	HVO_0402	8	53	4.38267	2.13181	0.000388201	0.00580293	3
ESGDVAVTKFR	D4GRU7	Probable ribonuclease FAU-1 (EC 3.1.26.-) (RNA-binding protein FAU-1)	HVO_0406	9	376	0.981546	-0.0268719	0.771736	0.854301	3
VDDDELDEAVEAGHISEELAEKAR	D4GRU7	Probable ribonuclease FAU-1 (EC 3.1.26.-) (RNA-binding protein FAU-1)	HVO_0406	22	454	0.908291	-0.138774	0.745347	0.837755	1
AQSPTEDASPYDQLLQK	D4GRV8	Metal-dependent carboxypeptidase (EC 3.4.17.19)	HVO_0417	17	18	1.6122	0.689026	0.0340363	0.0831596	1
RYETNDLVKR	D4GRV8	Metal-dependent carboxypeptidase (EC 3.4.17.19)	HVO_0417	9	476	0.904024	-0.145566	0.939354	0.956004	4
SATLLTSDVVQAEVAKAK	D4GRW2	ArNOG04375 family protein	HVO_0421	16	118	0.949818	-0.0742771	0.960085	0.968519	3
THDEKPSSSGQHAGANAGGQSGASASAGGADEGVVVTPEVTSR	D4GRW2	ArNOG04375 family protein	HVO_0421	5	527	1.77494	0.827774	0.0263983	0.0701063	1
NIGITEKDLYYR	D4GRX0	Archaemetzincin (EC 3.4.-.-)	HVO_0429	7	75	NA	NA	NA	NA	0
RTLEKQICMR	D4GRY0	50S ribosomal protein L40e	HVO_0439	5	13	1.03368	0.0477909	0.631772	0.74664	4
TLEKQICMR	D4GRY0	50S ribosomal protein L40e	HVO_0439	4	13	0.998993	-0.00145302	0.393989	0.517063	4
GIESSDDPALEKATK	D4GRZ3	Leucine--tRNA ligase (EC 6.1.1.4) (Leucyl-tRNA synthetase) (LeuRS)	HVO_0452	12	391	1.23336	0.302599	0.050365	0.110867	2
GRLEKGLHPVK	D4GRZ3	Leucine--tRNA ligase (EC 6.1.1.4) (Leucyl-tRNA synthetase) (LeuRS)	HVO_0452	5	175	1.08914	0.123187	0.347622	0.469719	1
LEKGLHPVK	D4GRZ3	Leucine--tRNA ligase (EC 6.1.1.4) (Leucyl-tRNA synthetase) (LeuRS)	HVO_0452	3	175	1.22639	0.294412	0.0430787	0.0989374	2
WLLSKLQDTVR	D4GRZ3	Leucine--tRNA ligase (EC 6.1.1.4) (Leucyl-tRNA synthetase) (LeuRS)	HVO_0452	5	713	0.989715	-0.0149145	0.384408	0.508363	3
YFIEEHYKK	D4GRZ3	Leucine--tRNA ligase (EC 6.1.1.4) (Leucyl-tRNA synthetase) (LeuRS)	HVO_0452	8	133	0.915772	-0.12694	0.983364	0.989107	4
YSKFVEWQYR	D4GRZ3	Leucine--tRNA ligase (EC 6.1.1.4) (Leucyl-tRNA synthetase) (LeuRS)	HVO_0452	3	158	1.48872	0.574076	0.051928	0.112866	1
FLDQEEAQLKQK	O30560	Thermosome subunit 2 (Heat shock protein CCT2)	HVO_0455	10	280	1.19871	0.261482	0.0744613	0.14575	2
GFNLASEKAR	O30560	Thermosome subunit 2 (Heat shock protein CCT2)	HVO_0455	8	136	1.06889	0.096113	0.143274	0.234479	2
VYNVKDPR	D4GS06	Citrate synthase (EC 2.3.3.16)	HVO_0466	5	271	NA	NA	NA	NA	0
LEDKPSVEEINDAFR	D4GS21	glyceraldehyde-3-phosphate dehydrogenase (NAD(P)(+)) (phosphorylating) (EC 1.2.1.59)	HVO_0481	4	266	1.312	0.391763	0.00107045	0.00966047	4
SEKSYLSAGENVDESDVVR	D4GS21	glyceraldehyde-3-phosphate dehydrogenase (NAD(P)(+)) (phosphorylating) (EC 1.2.1.59)	HVO_0481	3	4	0.838265	-0.254522	0.216873	0.326256	4
LMLKHAGEK	D4GS24	50S ribosomal protein L10e	HVO_0484	4	78	0.696269	-0.522283	0.129817	0.217467	2
SDKPASMYR	D4GS24	50S ribosomal protein L10e	HVO_0484	3	4	1.14392	0.193984	0.0144156	0.046649	3
LVVLKPDGSILVHTDEKR	D4GS26	Endonuclease NucS (EC 3.1.-.-)	HVO_0486	17	68	1.57024	0.650983	0.0614817	0.12628	1
NALEKGLDVPEYVK	D4GS73	Aconitate hydratase (EC 4.2.1.3)	HVO_0541	5	500	1.39647	0.481783	0.00303587	0.0171368	2
DWAAKGTDLLGVR	D4GS73	Aconitate hydratase (EC 4.2.1.3)	HVO_0541	5	827	NA	NA	NA	NA	0
VVTEYLKK	D4GS73	Aconitate hydratase (EC 4.2.1.3)	HVO_0541	7	524	0.865371	-0.20861	0.0298139	0.07497	3
EAWKTPK	D4GSF6	50S ribosomal protein L15e	HVO_0561	4	14	2.20379	1.13999	0.00319178	0.0172989	2
GLTNAGKK	D4GSF6	50S ribosomal protein L15e	HVO_0561	7	169	1.23315	0.302354	0.605418	0.720437	1
SFYSHIKEAWK	D4GSF6	50S ribosomal protein L15e	HVO_0561	7	10	1.43196	0.517993	0.220581	0.329675	1
ASQIADAAGVSKR	D4GSG3	TrmB family transcription regulator	HVO_0568	12	45	1.49272	0.577941	0.0188254	0.0551944	2
VETGVWKNEETGEIFTGGTYRPQTPAGK	D4GSR4	50S ribosomal protein L43e	HVO_0654	7	53	1.9087	0.932589	0.000480697	0.006624	2
NSKVDGDDVTR	D4GSR4	50S ribosomal protein L43e	HVO_0654	3	38	0.958667	-0.0608985	0.00882183	0.0333969	4
FEKDEMDDDLVETGLGVHR	D4GT09	Aspartate--tRNA(Asp/Asn) ligase (EC 6.1.1.23) (Aspartyl-tRNA synthetase) (AspRS) (Non-discriminating aspartyl-tRNA synthetase) (ND-AspRS)	HVO_0677	3	49	0.906857	-0.141053	0.695848	0.797735	1
IQVKFEK	D4GT09	Aspartate--tRNA(Asp/Asn) ligase (EC 6.1.1.23) (Aspartyl-tRNA synthetase) (AspRS) (Non-discriminating aspartyl-tRNA synthetase) (ND-AspRS)	HVO_0677	4	46	0.952222	-0.0706296	0.797281	0.870565	4
DAGIEDVKTLK	D4GT20	DNA topoisomerase 1 (EC 5.6.2.1) (DNA topoisomerase I)	HVO_0681	8	810	0.140507	-2.83128	0.00132614	0.0109135	1
AEKLTDLIYNPGHADGSDEAPDKPK	D4GT30	Chromosome partition protein Smc	HVO_0689	3	60	NA	NA	NA	NA	0
EITKLEDR	D4GT30	Chromosome partition protein Smc	HVO_0689	4	706	1.04489	0.0633494	0.844438	0.903061	1
VGGVEEITIKR	D4GT30	Chromosome partition protein Smc	HVO_0689	10	120	1.15334	0.205818	0.456367	0.579074	1
TGRPTGMKWNAR	D4GT50	50S ribosomal protein L44e	HVO_0701	8	34	1.61702	0.693336	0.000900801	0.00917112	4
ATIGNAGKFSK	D4GT50	50S ribosomal protein L44e	HVO_0701	8	52	0.863342	-0.211995	0.0715835	0.141321	4
GHHEHEVEKVR	D4GT50	50S ribosomal protein L44e	HVO_0701	9	24	0.848394	-0.237194	0.015097	0.0480566	4
THLKYICSDCGK	D4GT50	50S ribosomal protein L44e	HVO_0701	4	69	1.01639	0.0234494	0.772466	0.854301	4
LLDAVGKLPVR	Q48327	Cell division protein FtsZ 1	HVO_0717	7	213	2.54617	1.34833	3.56e-05	0.00244962	4
SGTMTDDELKAVLK	Q48327	Cell division protein FtsZ 1	HVO_0717	10	42	1.93721	0.953983	0.00796945	0.0306757	1
ILMGEQKTQGR	Q48327	Cell division protein FtsZ 1	HVO_0717	7	103	NA	NA	NA	NA	0
MHEEGIKGAK	Q48327	Cell division protein FtsZ 1	HVO_0717	7	74	0.973565	-0.0386513	0.0456691	0.10283	2
SGAYEKLYK	D4GT91	Putative oxidoreductase (Short-chain dehydrogenase family) (EC 1.1.1.-)	HVO_0725	6	209	0.927979	-0.107836	0.683801	0.792188	2
GDSQLIVKQVR	D4GTA2	Ribonuclease H, type 1 (EC 3.1.26.4)	HVO_0732	8	143	0.914462	-0.129004	0.226729	0.335228	1
NDPGGTATVQVTKK	D4GTB2	Ribonuclease BN	HVO_0739	13	165	1.92927	0.948059	0.00305926	0.0171368	3
TRNDPGGTATVQVTKK	D4GTB2	Ribonuclease BN	HVO_0739	15	165	NA	NA	NA	NA	0
QFVFEIKR	D4GTB6	DUF444 family protein	HVO_0742	7	45	1.5591	0.640716	0.00969081	0.0358977	2
WMNFLKKALGR	D4GTB6	DUF444 family protein	HVO_0742	6	131	NA	NA	NA	NA	0
DALSEMNYKIDVNAK	D4GTB7	Putative phosphodiesterase (EC 3.1.4.-)	HVO_0743	9	159	NA	NA	NA	NA	0
IDVNAKLGHDEDK	D4GTB7	Putative phosphodiesterase (EC 3.1.4.-)	HVO_0743	6	165	1.05069	0.0713436	0.14306	0.234479	4
MVSGFLSPGVDKAAYPDDFR	D4GTB7	Putative phosphodiesterase (EC 3.1.4.-)	HVO_0743	12	142	1.78561	0.836416	0.0268024	0.0703198	1
VNHFLFKDYER	D4GTB7	Putative phosphodiesterase (EC 3.1.4.-)	HVO_0743	7	218	0.824909	-0.277693	0.11148	0.196444	4
DGELEKDTYGR	D4GTQ1	Small CPxCG-related zinc finger protein	HVO_0758	6	15	2.3961	1.26069	0.0327041	0.0807639	1
GLRDGELEKDTYGR	D4GTQ1	Small CPxCG-related zinc finger protein	HVO_0758	6	15	1.34246	0.424882	0.98697	0.990456	4
LTCSECGESLKK	D4GTQ1	Small CPxCG-related zinc finger protein	HVO_0758	11	31	0.975013	-0.0365067	0.0241256	0.0657246	4
YVEIEDIGKQGDGIAR	D4GTR9	TRAM domain protein	HVO_0769	9	88	NA	NA	NA	NA	0
DVIMKAAK	D4GTT9	Archaeal Lon protease (EC 3.4.21.-) (ATP-dependent protease La homolog)	HVO_0783	5	102	0.563755	-0.826861	0.00257164	0.0162556	2
DHVLQAKR	D4GTT9	Archaeal Lon protease (EC 3.4.21.-) (ATP-dependent protease La homolog)	HVO_0783	7	454	1.14207	0.191652	0.915816	0.951731	1
AVLGDMELDDTLNKR	D4GUA4	Stomatin family protein	HVO_0801	14	143	2.06978	1.04948	0.0152051	0.0480566	1
AFLEVDDYKR	D4GUA4	Stomatin family protein	HVO_0801	9	117	0.712359	-0.489324	0.0417946	0.0963092	2
AQGEKQSQILEAQGDAISTVLR	D4GUA4	Stomatin family protein	HVO_0801	5	227	1.40967	0.495358	0.0297045	0.0749685	4
RSAVEQAEGEKQSNIIR	D4GUA4	Stomatin family protein	HVO_0801	11	216	0.908142	-0.139011	0.777912	0.856201	1
SAVEQAEGEKQSNIIR	D4GUA4	Stomatin family protein	HVO_0801	10	216	1.15258	0.204872	0.113073	0.198237	4
HHEKYEATFPR	D4GUC3	Methionine--tRNA ligase (EC 6.1.1.10) (Methionyl-tRNA synthetase) (MetRS)	HVO_0809	4	84	1.43225	0.518283	0.0488603	0.108596	2
IEDERVEELNEKLEAR	D4GUC3	Methionine--tRNA ligase (EC 6.1.1.10) (Methionyl-tRNA synthetase) (MetRS)	HVO_0809	12	595	1.18749	0.247915	0.36326	0.485993	3
VGEIVAAEGIDGADKLAK	D4GUC3	Methionine--tRNA ligase (EC 6.1.1.10) (Methionyl-tRNA synthetase) (MetRS)	HVO_0809	15	664	1.02903	0.0412864	0.353293	0.475427	4
EGEEPEEKQR	D4GUD0	Phosphoenolpyruvate synthase (PEP synthase) (EC 2.7.9.2) (Pyruvate, water dikinase)	HVO_0812	8	451	NA	NA	NA	NA	0
ETGEVETATIADKK	D4GUD0	Phosphoenolpyruvate synthase (PEP synthase) (EC 2.7.9.2) (Pyruvate, water dikinase)	HVO_0812	13	240	0.981657	-0.0267094	0.0102263	0.0370839	4
NPEVTTSDKLR	D4GUD8	Amine oxidase domain protein	HVO_0817	9	119	NA	NA	NA	NA	0
AYGHLDDVEKR	D4GUG3	Acyl-peptide hydrolase (Acylaminoacyl-peptidase)	HVO_0829	10	432	0.875584	-0.191683	0.949652	0.965059	3
ESDITPLKR	D4GUG9	Alpha/beta hydrolase fold protein	HVO_0832	8	268	2.05246	1.03736	0.00966248	0.0358977	1
TLKLTTHGFDELEAAAETVAER	D4GUH5	Putative M28 family peptidase (EC 3.4.11.-)	HVO_0836	3	309	0.925333	-0.111955	0.851801	0.908007	2
LGVEDVLTKK	D4GUK1	DNA double-strand break repair Rad50 ATPase	HVO_0854	9	184	1.78626	0.836945	0.0623458	0.12709	1
SALDAAEATLDEHAEKR	D4GUK1	DNA double-strand break repair Rad50 ATPase	HVO_0854	16	249	0.896204	-0.158101	0.11035	0.195453	2
HNTDKPVVNLQHKFGESTTTR	D4GUK5	DNA polymerase (EC 2.7.7.7)	HVO_0858	13	718	1.63019	0.705038	0.0728733	0.143456	1
VVFDLLYAYKR	D4GUK5	DNA polymerase (EC 2.7.7.7)	HVO_0858	10	357	0.577625	-0.791794	0.0280131	0.0715213	1
YLNAGFSGGEKK	D4GUK6	Fe-S cluster assembly complex ATPase SufC	HVO_0859	11	199	1.23622	0.30593	0.382197	0.50641	2
ATMLYPASILKGR	D4GUK7	Fe-S cluster assembly complex protein SufB	HVO_0860	11	316	1.45887	0.544851	0.00764714	0.0301079	4
DTFDKLGIPEAEK	D4GUK7	Fe-S cluster assembly complex protein SufB	HVO_0860	5	115	3.63525	1.86206	0.0002633	0.00489512	3
SSDQDHLKETDTEAR	D4GUK7	Fe-S cluster assembly complex protein SufB	HVO_0860	8	9	3.7022	1.88838	0.00468441	0.0216845	1
AAFVAEKGLTEETIR	D4GUK7	Fe-S cluster assembly complex protein SufB	HVO_0860	7	31	0.983153	-0.0245123	0.0998562	0.180107	4
AIVEKGGR	D4GUK7	Fe-S cluster assembly complex protein SufB	HVO_0860	5	291	0.956639	-0.063953	0.12422	0.212219	3
ALKQYQK	D4GUK7	Fe-S cluster assembly complex protein SufB	HVO_0860	3	60	1.12826	0.174095	0.935681	0.953675	2
MNSEGMGQFEHTLIVAEKGSEVHYIEGCSAPK	D4GUK7	Fe-S cluster assembly complex protein SufB	HVO_0860	18	232	1.02318	0.0330666	0.536063	0.651188	1
NTYNLNTKR	D4GUK7	Fe-S cluster assembly complex protein SufB	HVO_0860	8	285	0.961117	-0.0572162	0.123471	0.212149	3
STIESKSISK	D4GUK7	Fe-S cluster assembly complex protein SufB	HVO_0860	6	356	1.4609	0.546857	0.0614192	0.12628	2
GLAEHEKYK	D4GUL0	SirR/DtxR family transcription regulator	HVO_0863	7	55	NA	NA	NA	NA	0
FGTEKECNVK	D4GUL6	Glutamate synthase (Ferredoxin) (EC 1.4.7.1)	HVO_0869	5	914	0.784888	-0.349442	0.00285277	0.0167832	4
GLLEFDSDREPVDIDEVEPVEDIVKR	D4GUL6	Glutamate synthase (Ferredoxin) (EC 1.4.7.1)	HVO_0869	25	867	2.56086	1.35663	0.0156035	0.0486912	1
AAEKAVDDLAIEGAGR	D4GUL6	Glutamate synthase (Ferredoxin) (EC 1.4.7.1)	HVO_0869	4	176	0.826321	-0.275225	0.0455358	0.10283	3
ADQSDTASVDNVVELLLKSGR	D4GUL6	Glutamate synthase (Ferredoxin) (EC 1.4.7.1)	HVO_0869	18	308	0.937402	-0.0932604	0.0758173	0.147565	3
AGDYEKYK	D4GUL6	Glutamate synthase (Ferredoxin) (EC 1.4.7.1)	HVO_0869	6	823	1.02948	0.0419127	0.253288	0.369736	3
EFAELVNDQSKQLK	D4GUL6	Glutamate synthase (Ferredoxin) (EC 1.4.7.1)	HVO_0869	11	836	1.01599	0.0228887	0.0842715	0.159471	4
EKLVTSLESR	D4GUL6	Glutamate synthase (Ferredoxin) (EC 1.4.7.1)	HVO_0869	2	536	0.85248	-0.230262	0.121514	0.209832	1
SEVVDITYEKGGDIR	D4GUL6	Glutamate synthase (Ferredoxin) (EC 1.4.7.1)	HVO_0869	10	595	1.23136	0.300249	0.721255	0.820041	2
NPGFKFNEWELK	D4GUL7	Proline--tRNA ligase (EC 6.1.1.15) (Prolyl-tRNA synthetase) (ProRS)	HVO_0870	5	341	1.33343	0.415145	0.151575	0.242483	1
EITQKVGWTPEVVR	D4GUM1	Transcription termination factor FttA (EC 3.1.-.-)	HVO_0874	5	128	NA	NA	0.00347698	0.0180123	3
SDTLKLK	D4GUM1	Transcription termination factor FttA (EC 3.1.-.-)	HVO_0874	5	569	0.968943	-0.0455157	0.890119	0.936324	1
TMNPRPEKVLCVHGDER	D4GUM1	Transcription termination factor FttA (EC 3.1.-.-)	HVO_0874	8	602	1.47615	0.56184	0.0323911	0.0802787	2
ANELFDEVDEMKSDLELDDGK	D4GUU7	Phosphoserine phosphatase	HVO_0880	12	115	0.787494	-0.34466	0.256877	0.374182	1
QQTEVLSTEDERELIEKIENK	D4GUU7	Phosphoserine phosphatase	HVO_0880	17	156	0.903261	-0.146786	0.645806	0.758024	1
GELIKLAGQLR	D4GUU7	Phosphoserine phosphatase	HVO_0880	5	39	0.915676	-0.127091	0.345919	0.46917	4
TREKVDEAQK	D4GUU7	Phosphoserine phosphatase	HVO_0880	4	72	0.935522	-0.0961561	0.796366	0.870565	1
RDDLNAKTR	D4GUU7	Phosphoserine phosphatase	HVO_0880	7	68	0.96289	-0.0545564	0.864367	0.917641	3
RDEMNSQVQEHKQSR	D4GUU7	Phosphoserine phosphatase	HVO_0880	12	94	1.06319	0.0883942	0.292107	0.416493	4
NIDLPDEKLESGSK	D4GUU7	Phosphoserine phosphatase	HVO_0880	8	28	1.3922	0.477363	0.00351274	0.0180618	4
AEAEEIYQKFK	D4GUU7	Phosphoserine phosphatase	HVO_0880	9	286	2.33613	1.22412	0.000159988	0.00440928	4
EGETLETEDLMKLQK	D4GUU7	Phosphoserine phosphatase	HVO_0880	12	300	2.66725	1.41536	0.000132281	0.00440928	4
FKEGETLETEDLMKLQK	D4GUU7	Phosphoserine phosphatase	HVO_0880	14	300	2.93469	1.55321	0.000524305	0.00681672	2
IYGLTKGQASPTSR	D4GUV4	Oxoglutarate--ferredoxin oxidoreductase beta subunit (EC 1.2.7.3)	HVO_0887	6	130	1.3755	0.459953	0.00788687	0.0306003	3
ALANSGTDPDNTFMVAGIGCSGKIGTYMHSYAIHGVHGR	D4GUV4	Oxoglutarate--ferredoxin oxidoreductase beta subunit (EC 1.2.7.3)	HVO_0887	23	56	0.900781	-0.150752	0.593182	0.709552	4
EKILDSSK	D4GUV4	Oxoglutarate--ferredoxin oxidoreductase beta subunit (EC 1.2.7.3)	HVO_0887	2	237	0.89026	-0.167702	0.692218	0.795159	1
FTDFKSDK	D4GUV4	Oxoglutarate--ferredoxin oxidoreductase beta subunit (EC 1.2.7.3)	HVO_0887	5	11	1.09588	0.132094	0.0605997	0.125385	4
HVFTSKDFASR	D4GUV5	Oxoglutarate--ferredoxin oxidoreductase alpha subunit (EC 1.2.7.3)	HVO_0888	6	39	NA	NA	NA	NA	0
RINKYDGVR	D4GUV5	Oxoglutarate--ferredoxin oxidoreductase alpha subunit (EC 1.2.7.3)	HVO_0888	4	560	0.979076	-0.0305075	0.751194	0.842952	1
AFMKWGSR	D4GUW1	Acetyl-CoA synthetase (EC 6.2.1.1)	HVO_0894	4	373	1.19572	0.257883	0.424547	0.543705	2
VPKEVEFVTELPK	D4GUW5	Acetyl-CoA synthetase (EC 6.2.1.1)	HVO_0896	3	504	NA	NA	NA	NA	0
ADLIDKDYLPTVEENLR	D4GUZ0	GTP-binding protein Drg	HVO_0911	6	249	NA	NA	NA	NA	0
DPDGHEVEIVKR	D4GUZ3	Glyoxalase domain protein	HVO_0914	11	125	1.31276	0.392598	0.0135337	0.0450468	2
DHGAKWSLDHTMIR	D4GUZ3	Glyoxalase domain protein	HVO_0914	5	131	0.942643	-0.0852171	0.679635	0.790994	1
KFGYEHTGR	D4GUZ3	Glyoxalase domain protein	HVO_0914	1	154	0.905285	-0.143556	0.726633	0.824795	3
EAIAAKLR	D4GV80	Aminotransferase (EC 2.6.1.-)	HVO_0973	6	81	NA	NA	NA	NA	0
MAGADDRFNSKLR	D4GVF6	NADH dehydrogenase-like complex subunit B	HVO_0979	11	34	1.93595	0.953043	0.0103964	0.0375031	1
GVHKFSQER	D4GVF9	NADH dehydrogenase-like complex subunit I	HVO_0982	4	41	0.929054	-0.106165	0.876052	0.925766	4
LQSSTGKTLDEDPMLAR	D4GVH6	DRTGG domain protein	HVO_0999	7	49	1.27451	0.349945	0.000581466	0.00706143	4
IDLDKWAHR	D4GVJ5	Hef-associated 3' exonuclease Han (EC 3.1.-.-)	HVO_1018	5	525	0.650003	-0.621482	0.085348	0.159796	1
AYETIEGQAKR	D4GVJ7	HEAT-PBS family protein	HVO_1020	10	270	1.00197	0.00283415	0.207134	0.315742	4
ESLGKVAVK	D4GVK2	Acetyl-CoA C-acetyltransferase catalytic subunit (EC 2.3.1.9)	HVO_1025	5	165	1.02425	0.0345659	0.138475	0.228252	1
GREEIEEELKK	D4GVK4	Sec-independent protein translocase protein TatAo	HVO_1027	10	59	3.79442	1.92388	0.00190263	0.0140958	1
RLDGLTKFR	D4GVL6	DnaJ N-terminal domain protein	HVO_1040	7	82	NA	NA	NA	NA	0
AGNKLVLVGSSTGR	D4GVM4	Phosphoribosylformylglycinamidine synthase subunit PurL (FGAM synthase) (EC 6.3.5.3) (Formylglycinamide ribonucleotide amidotransferase subunit II) (FGAR amidotransferase II) (FGAR-AT II) (Glutamine amidotransferase PurL) (Phosphoribosylformylglycinamidine synthase subunit II)	HVO_1048	4	190	0.757964	-0.399799	0.419081	0.539413	1
LVTAEAQKAGNK	D4GVM4	Phosphoribosylformylglycinamidine synthase subunit PurL (FGAM synthase) (EC 6.3.5.3) (Formylglycinamide ribonucleotide amidotransferase subunit II) (FGAR amidotransferase II) (FGAR-AT II) (Glutamine amidotransferase PurL) (Phosphoribosylformylglycinamidine synthase subunit II)	HVO_1048	8	186	1.23109	0.299939	0.114636	0.200468	1
AFNSSEKDEK	D4GVM8	Transcription initiation factor IIB (TFIIB)	HVO_1052	7	81	1.97323	0.980556	0.00203487	0.0146044	1
AQDKEDLMER	D4GVS4	Sulfate adenylyltransferase small subunit-like protein	HVO_1079	4	312	1.23601	0.305695	0.326788	0.452123	1
AVSADDNLSKYTPTAQLK	D4GVS6	Something about silencing protein 10	HVO_1080	10	58	3.16687	1.66306	0.00277503	0.0167832	1
EVVVAPGYTDDALDVLTEKK	D4GVT4	phosphoribosylglycinamide formyltransferase 1 (EC 2.1.2.2)	HVO_1085	19	352	1.53378	0.617095	6.39e-05	0.0031553	4
TETYTEKALVGGR	D4GVT4	phosphoribosylglycinamide formyltransferase 1 (EC 2.1.2.2)	HVO_1085	7	373	1.30817	0.387553	0.00709498	0.0284212	3
VLYDAEFKAYPR	D4GVT4	phosphoribosylglycinamide formyltransferase 1 (EC 2.1.2.2)	HVO_1085	8	173	1.12506	0.170002	0.0868909	0.162243	3
NAFAKFVTDADPAVR	D4GW35	MiaB-like tRNA modifying enzyme	HVO_1105	5	104	1.43256	0.5186	0.00693898	0.0281233	4
LSNQKLEELESR	D4GW72	Cysteine--tRNA ligase (EC 6.1.1.16) (Cysteinyl-tRNA synthetase) (CysRS)	HVO_1125	5	160	2.21218	1.14547	0.00436993	0.0209089	3
TGFWKEEPSIR	D4GW77	Sirohydrochlorin cobaltochelatase (EC 4.99.1.3)	HVO_1128	5	43	1.0563	0.079023	0.368759	0.491442	1
QLATYDEKGR	D4GW79	DUF2185 domain-containing protein	HVO_1129	8	181	0.74387	-0.426879	0.0151895	0.0480566	3
GIGPTYEDKAGR	D4GW83	Adenylosuccinate synthetase (AMPSase) (AdSS) (EC 6.3.4.4) (IMP--aspartate ligase)	HVO_1132	9	138	1.29927	0.377703	0.0214881	0.0611788	2
LEYVVPQKK	D4GW83	Adenylosuccinate synthetase (AMPSase) (AdSS) (EC 6.3.4.4) (IMP--aspartate ligase)	HVO_1132	8	166	1.05738	0.08049	0.137113	0.22764	1
SFVKLSR	D4GW86	Transcriptional regulator	HVO_1134	4	731	1.04323	0.0610556	0.396738	0.518695	4
VQLQPVAFTTKK	D4GWA5	30S ribosomal protein S3Ae (Ribosomal protein S1e)	HVO_1145	11	124	1.39526	0.480533	0.000474552	0.006624	4
ELGSTFADEPEKISGR	D4GWA5	30S ribosomal protein S3Ae (Ribosomal protein S1e)	HVO_1145	12	39	1.24408	0.315074	0.157921	0.248327	1
ALQNTESKIR	D4GWB2	30S ribosomal protein S15	HVO_1148	8	125	0.87748	-0.188562	0.85435	0.908406	4
RALQNTESKIR	D4GWB2	30S ribosomal protein S15	HVO_1148	9	125	0.90769	-0.139729	0.834809	0.897322	2
PTTDLTKFINSLK	D4GWB4	IS200-type transposase HfIRS11	HVO_1150	7	77	1.21791	0.284405	0.0699743	0.138541	1
TAIKYGDDSVVEGGR	D4GWC7	Type IV pilus biogenesis complex ATPase subunit	HVO_1160	4	299	NA	NA	NA	NA	0
MAQGLSADIKTK	D4GWU7	Aldehyde dehydrogenase (EC 1.2.1.3)	HVO_1189	10	503	3.22152	1.68774	0.00237309	0.0161887	1
DRTEELAEIVTKECGK	D4GWU7	Aldehyde dehydrogenase (EC 1.2.1.3)	HVO_1189	12	91	NA	NA	NA	NA	0
IVVHEDVYDEFKER	D4GWU7	Aldehyde dehydrogenase (EC 1.2.1.3)	HVO_1189	12	301	1.07716	0.10723	0.0840463	0.159471	1
VAQQPGKLAACEMGGK	D4GWU7	Aldehyde dehydrogenase (EC 1.2.1.3)	HVO_1189	7	245	1.07122	0.0992597	0.0152778	0.0480659	3
QYLLKFIDILK	D4GWY5	KaiC-type circadian clock protein CirA	HVO_1212	5	145	0.880456	-0.183677	0.903404	0.941672	1
DDKVVLNDK	D4GX51	DUF1918 family protein	HVO_1248	3	8	1.38098	0.465696	0.06947	0.137939	1
SFEKDDK	D4GX51	DUF1918 family protein	HVO_1248	4	5	0.873616	-0.194929	0.770201	0.854301	2
TAVEALLAGDDIPVEEYPSQGCSIKWK	D4GX53	Redoxin domain protein	HVO_1250	25	183	0.966568	-0.0490575	0.0501422	0.110731	3
ANDVPDREPFTEKLR	D4GX92	Inosine-5'-monophosphate dehydrogenase (IMP dehydrogenase) (IMPD) (IMPDH) (EC 1.1.1.205)	HVO_1273	13	14	2.00589	1.00424	0.00157445	0.0125324	3
ANDVPDREPFTEK	D4GX92	Inosine-5'-monophosphate dehydrogenase (IMP dehydrogenase) (IMPD) (IMPDH) (EC 1.1.1.205)	HVO_1273	13	14	NA	NA	NA	NA	3
RADKLVIR	D4GX92	Inosine-5'-monophosphate dehydrogenase (IMP dehydrogenase) (IMPD) (IMPDH) (EC 1.1.1.205)	HVO_1273	4	103	0.987782	-0.0177356	0.740503	0.83463	0
VSCGTETQTKR	P17736	Histidinol-phosphate aminotransferase (EC 2.6.1.9) (Imidazole acetol-phosphate transaminase)	HVO_1295	10	345	0.735902	-0.442414	0.802445	0.874817	1
GLSQEELAQSLNEKASLIR	D4GXE3	Cro/C1 family transcription regulator	HVO_1299	14	114	0.560462	-0.835312	0.00259984	0.0162844	4
PQCEMCGSDQASLKTVK	D4GXE3	Cro/C1 family transcription regulator	HVO_1299	14	15	2.40133	1.26384	0.00500158	0.0221477	1
TESTSSASTKYSTTSSSGSNSSR	D4GXE3	Cro/C1 family transcription regulator	HVO_1299	10	48	3.01686	1.59305	9.86e-05	0.0040945	4
TQPHGSAKTPLRPLSMSLNAGASYVAR	D4GXE9	Pyruvate--ferredoxin oxidoreductase beta subunit (EC 1.2.7.1)	HVO_1304	8	162	2.23852	1.16255	0.000179253	0.00457428	4
AAKLANPGLTVVAAGGDGDGYGIGGNHFMHTAR	D4GXE9	Pyruvate--ferredoxin oxidoreductase beta subunit (EC 1.2.7.1)	HVO_1304	3	91	1.06091	0.0853041	0.02642	0.0701063	4
GAAAELGLSPDEMMVTTGIGCSGKLNSYFNSYGFHTIHGR	D4GXE9	Pyruvate--ferredoxin oxidoreductase beta subunit (EC 1.2.7.1)	HVO_1304	24	66	1.18456	0.244348	0.0181876	0.0537822	2
TFDNFLDKHK	D4GXE9	Pyruvate--ferredoxin oxidoreductase beta subunit (EC 1.2.7.1)	HVO_1304	8	310	0.750993	-0.413129	0.777228	0.856201	2
YYVDEDRPSYQQEKQR	D4GXE9	Pyruvate--ferredoxin oxidoreductase beta subunit (EC 1.2.7.1)	HVO_1304	14	278	1.16718	0.223025	0.0046356	0.0216845	4
VSADPVKSR	D4GXF1	Pyruvate--ferredoxin oxidoreductase alpha subunit (EC 1.2.7.1)	HVO_1305	7	63	1.29468	0.372596	0.0021925	0.0152589	3
IAGGSGDGIASTSQNFAKALMR	D4GXF1	Pyruvate--ferredoxin oxidoreductase alpha subunit (EC 1.2.7.1)	HVO_1305	18	27	0.856377	-0.223682	0.932088	0.953598	0
SGKYEPYVTAPR	D4GXF2	Chorismate synthase (CS) (EC 4.2.3.5) (5-enolpyruvylshikimate-3-phosphate phospholyase)	HVO_1306	3	94	2.55767	1.35483	0.000174901	0.00457428	3
AAEKNDDGQYPGTR	D4GXM7	Probable cyclic pyranopterin monophosphate synthase (EC 4.6.1.17) (Molybdenum cofactor biosynthesis protein C)	HVO_1347	4	150	1.64088	0.714474	0.039127	0.0923922	1
TATGKFDK	D4GXS7	Acyl-CoA synthetase (EC 6.2.1.-)	HVO_1374	5	524	1.0171	0.0244571	0.93037	0.953598	4
TATGKFDKK	D4GXS7	Acyl-CoA synthetase (EC 6.2.1.-)	HVO_1374	5	524	1.09878	0.135903	0.497067	0.617079	2
YEMKQIR	D4GXU9	Transcription factor S (Transcription elongation factor IIS/RNA polymerase subunit homolog)	HVO_1385	4	79	5.97546	2.57905	0.00917259	0.034535	3
IYEFFKIK	D4GXW9	FAD-dependent oxidoreductase	HVO_1396	6	425	0.702041	-0.510372	0.192302	0.296412	1
SFNDAAKR	D4GXX3	ABC-type transport system periplasmic substrate-binding protein (Probable substrate sugar)	HVO_1401	7	81	0.946068	-0.0799845	0.141375	0.232476	2
IERLAKR	D4GXZ1	SRPBCC family protein	HVO_1411	6	141	1.62132	0.697168	0.0521698	0.113035	1
AASQEKYSGEAPEK	D4GY14	DUF4241 domain-containing protein	HVO_1425	6	138	1.04334	0.0612154	2.44e-05	0.00233538	4
DAFLEKR	D4GY93	1,4-dihydroxy-2-naphthoyl-CoA synthase (DHNA-CoA synthase) (EC 4.1.3.36)	HVO_1465	6	293	1.04327	0.0611157	0.339437	0.463953	1
GLTTTIDWKDK	D4GYB5	Transcription initiation factor IIB (TFIIB)	HVO_1478	9	95	3.0007	1.5853	0.00213908	0.0151941	4
PQSDLKLDR	D4GYC3	Ferredoxin (2Fe-2S)	HVO_1482	6	84	2.11547	1.08098	0.0167424	0.0501555	1
AEIVEKVTER	D4GYD4	D-gluconate dehydratase (EC 4.2.1.39)	HVO_1488	6	217	0.788223	-0.343325	0.24671	0.360899	4
ELSAETMGVTAKR	D4GYD4	D-gluconate dehydratase (EC 4.2.1.39)	HVO_1488	12	30	1.00113	0.00163467	0.0923184	0.170529	4
FDLDVPSGHEKDR	D4GYD4	D-gluconate dehydratase (EC 4.2.1.39)	HVO_1488	11	196	1.14557	0.196072	0.00241687	0.0162481	4
ILDIPAYQLLGGKYR	D4GYD4	D-gluconate dehydratase (EC 4.2.1.39)	HVO_1488	13	146	1.08988	0.124165	0.0116766	0.0410933	4
GALGMGGGGKKGEQEK	D4GYD8	Mediator complex subunit 17	HVO_1492	10	107	NA	NA	NA	NA	0
LTQEYADALQDHLEKK	D4GYD8	Mediator complex subunit 17	HVO_1492	15	134	1.15486	0.207722	0.146785	0.237233	2
LVLKGTVK	D4GYE1	PTS system fructose-specific EIIB component (EC 2.7.1.202) (EIIB-Fru) (Fructose-specific phosphotransferase enzyme IIB component)	HVO_1495	4	79	0.878885	-0.186253	0.340214	0.463953	1
SNADAVAEKAAALPYVDD	D4GYE9	3-isopropylmalate dehydratase (EC 4.2.1.33)	HVO_1503	9	193	2.07832	1.05542	0.000211392	0.00486627	2
DVLATQTVAMEKK	Q7ZAG7	3-isopropylmalate dehydratase large subunit (EC 4.2.1.33) (Alpha-IPM isomerase) (IPMI) (Isopropylmalate isomerase)	HVO_1504	12	163	1.06099	0.0854143	0.147022	0.237233	1
AELVLLKVR	D4GYF3	Acetolactate synthase small subunit (EC 2.2.1.6)	HVO_1507	7	129	0.791271	-0.337756	0.233488	0.343079	1
AEKPLLLFGGGVVK	D4GYF4	Acetolactate synthase (EC 2.2.1.6)	HVO_1508	3	229	1.04222	0.0596655	0.408945	0.52963	4
LRPLTEDKPK	D4GYH1	UTP--glucose-1-phosphate uridylyltransferase AglF (EC 2.7.7.9) (Archaeal glycosylation protein F)	HVO_1527	8	21	NA	NA	NA	NA	0
NTYGSNISFKR	D4GYH3	Glucosyl-dolichyl phosphate glucuronosyltransferase (EC 2.4.1.356) (Archaeal glycosylation protein G) (Glycosyltransferase AglG)	HVO_1529	10	165	1.11805	0.160979	0.0617653	0.12628	2
VNHKLFEYR	D4GYH3	Glucosyl-dolichyl phosphate glucuronosyltransferase (EC 2.4.1.356) (Archaeal glycosylation protein G) (Glycosyltransferase AglG)	HVO_1529	4	217	0.928318	-0.10731	0.29559	0.418794	3
AAKLDDPAR	D4GYH8	Putative S-adenosylmethionine-dependent methyltransferase (EC 2.1.1.-)	HVO_1534	3	13	1.56144	0.642875	0.00818302	0.0313228	2
EIEPYLAKDIK	D4GYI2	Anaerobic glycerol-3-phosphate dehydrogenase subunit A1 (G-3-P dehydrogenase A1) (G3PDH A1) (EC 1.1.5.3)	HVO_1538	8	131	1.96014	0.970955	0.000367405	0.00562538	3
MANELAPEYDEKTVR	D4GYI2	Anaerobic glycerol-3-phosphate dehydrogenase subunit A1 (G-3-P dehydrogenase A1) (G3PDH A1) (EC 1.1.5.3)	HVO_1538	12	494	1.53853	0.621556	0.0010216	0.00949306	3
GLDVTLVEKGNLTHGTTGR	D4GYI2	Anaerobic glycerol-3-phosphate dehydrogenase subunit A1 (G-3-P dehydrogenase A1) (G3PDH A1) (EC 1.1.5.3)	HVO_1538	9	35	0.782491	-0.353853	0.124353	0.212219	3
IAGHCVEMTGGLFVQRPEDSDEYFEKK	D4GYI2	Anaerobic glycerol-3-phosphate dehydrogenase subunit A1 (G-3-P dehydrogenase A1) (G3PDH A1) (EC 1.1.5.3)	HVO_1538	26	102	1.23095	0.299775	0.129761	0.217467	1
MMAEQISDHVCEKLGVDAECR	D4GYI2	Anaerobic glycerol-3-phosphate dehydrogenase subunit A1 (G-3-P dehydrogenase A1) (G3PDH A1) (EC 1.1.5.3)	HVO_1538	13	377	1.3723	0.456594	0.0683738	0.137346	2
GEYVDEQMDKLSR	D4GYI4	Glycerol-3-phosphate dehydrogenase subunit C (EC 1.1.5.3)	HVO_1540	10	123	1.03486	0.0494299	0.0881244	0.164102	3
INEKVLGITAER	D4GYI4	Glycerol-3-phosphate dehydrogenase subunit C (EC 1.1.5.3)	HVO_1540	4	166	0.861155	-0.215654	0.827509	0.890866	3
VAYFHGCYSNYNTPEVGKAMVR	D4GYI4	Glycerol-3-phosphate dehydrogenase subunit C (EC 1.1.5.3)	HVO_1540	18	220	NA	NA	NA	NA	0
AEWLLDNSDPIKLQR	D4GYI5	Glycerol kinase (EC 2.7.1.30) (ATP:glycerol 3-phosphotransferase) (Glycerokinase)	HVO_1541	12	153	3.09458	1.62974	2.23e-05	0.00233538	4
GVAFTVPIKAMK	D4GYI9	Phosphoenolpyruvate--dihydroxyacetone phosphotransferase subunit DhaL (EC 2.7.1.121)	HVO_1545	9	175	1.79827	0.846612	0.00628352	0.0260804	1
RGVAGTIFVHKCAGAK	D4GYJ0	Phosphoenolpyruvate--dihydroxyacetone phosphotransferase subunit DhaK (EC 2.7.1.121)	HVO_1546	11	158	NA	NA	NA	NA	0
FYVKAIR	D4GYJ1	Isoleucine--tRNA ligase (EC 6.1.1.5) (Isoleucyl-tRNA synthetase) (IleRS)	HVO_1547	4	732	0.916555	-0.125707	0.398322	0.51978	4
RDIEEFGMEQFIQKCK	D4GYJ1	Isoleucine--tRNA ligase (EC 6.1.1.5) (Isoleucyl-tRNA synthetase) (IleRS)	HVO_1547	14	118	0.992495	-0.0108682	0.920204	0.952588	1
VAENGLVEQGKR	D4GYJ1	Isoleucine--tRNA ligase (EC 6.1.1.5) (Isoleucyl-tRNA synthetase) (IleRS)	HVO_1547	11	175	0.931211	-0.10282	0.602371	0.718051	3
VEEELGFTSKR	D4GYJ1	Isoleucine--tRNA ligase (EC 6.1.1.5) (Isoleucyl-tRNA synthetase) (IleRS)	HVO_1547	10	104	1.39004	0.475127	0.102167	0.183793	3
LMGPLKIR	D4GYZ9	Type 2 DNA topoisomerase 6 subunit A (EC 5.6.2.2) (Type II DNA topoisomerase VI subunit A)	HVO_1570	6	153	2.30259	1.20326	0.0332426	0.0815093	2
EISIAEFFEKNK	D4GZ00	Type 2 DNA topoisomerase 6 subunit B (EC 5.6.2.2) (Type II DNA topoisomerase VI subunit B) (TopoVI-B)	HVO_1571	10	33	NA	NA	NA	NA	0
IELREPGLDEPMKFER	D4GZ00	Type 2 DNA topoisomerase 6 subunit B (EC 5.6.2.2) (Type II DNA topoisomerase VI subunit B) (TopoVI-B)	HVO_1571	13	226	NA	NA	NA	NA	0
TEKTTSWDRPHGTR	D4GZ00	Type 2 DNA topoisomerase 6 subunit B (EC 5.6.2.2) (Type II DNA topoisomerase VI subunit B) (TopoVI-B)	HVO_1571	3	172	1.27964	0.355742	0.12325	0.212149	1
GKILNVEK	D4GZ01	DNA gyrase subunit B (EC 5.6.2.2)	HVO_1572	2	454	0.832499	-0.26448	0.389338	0.513896	2
VVIELKR	D4GZ02	DNA gyrase subunit A (EC 5.6.2.2)	HVO_1573	6	315	0.90294	-0.147297	0.516695	0.634586	1
VGPTPLSKLVIDGTLDGK	D4GZ06	DUF293 domain protein	HVO_1577	8	144	1.61832	0.694495	0.0115636	0.0410933	2
TQSGKIIR	D4GZ14	Acyl-CoA synthetase (EC 6.2.1.-)	HVO_1585	5	634	1.19393	0.255718	0.00988781	0.0361908	3
AAKYHPDVSDEDDAEEK	Q1XBW1	Chaperone protein DnaJ	HVO_1589	3	30	1.36388	0.447719	0.000903454	0.00917112	4
EGLFQKLK	Q1XBW1	Chaperone protein DnaJ	HVO_1589	6	380	1.88947	0.917979	0.00280483	0.0167832	4
FQQSQKR	Q1XBW1	Chaperone protein DnaJ	HVO_1589	6	77	4.72049	2.23894	0.00166343	0.0128776	1
EVLTDDEKR	Q1XBW1	Chaperone protein DnaJ	HVO_1589	8	60	1.01209	0.0173371	0.136514	0.227194	3
AVITVPAYFNDKQR	Q1XBW2	Chaperone protein DnaK (HSP70) (Heat shock 70 kDa protein) (Heat shock protein 70)	HVO_1590	12	128	1.3357	0.4176	0.0028987	0.0167832	3
ELQEIGKR	Q1XBW2	Chaperone protein DnaK (HSP70) (Heat shock 70 kDa protein) (Heat shock protein 70)	HVO_1590	7	576	4.14065	2.04986	0.000261954	0.00489512	2
LIEKNTTIPTEESK	Q1XBW2	Chaperone protein DnaK (HSP70) (Heat shock 70 kDa protein) (Heat shock protein 70)	HVO_1590	4	388	1.30848	0.387892	0.00111831	0.00967649	4
AKFESLTADLIDR	Q1XBW2	Chaperone protein DnaK (HSP70) (Heat shock 70 kDa protein) (Heat shock protein 70)	HVO_1590	2	278	0.866606	-0.206552	0.482966	0.605024	4
MQQEAEQHAEEDKER	Q1XBW2	Chaperone protein DnaK (HSP70) (Heat shock 70 kDa protein) (Heat shock protein 70)	HVO_1590	13	501	0.846708	-0.240064	0.391215	0.514855	3
RTQADFQNYKK	Q1XBW3	Protein GrpE (HSP-70 cofactor)	HVO_1592	10	113	1.04877	0.0687028	0.334105	0.457651	3
TQADFQNYKK	Q1XBW3	Protein GrpE (HSP-70 cofactor)	HVO_1592	9	113	0.99812	-0.00271534	0.671313	0.783957	4
VNTIKTTVAR	D4GZ23	tRNA/rRNA cytosine-C5-methylase (EC 2.1.1.-)	HVO_1594	5	35	0.993366	-0.00960323	0.292573	0.416493	1
IVEKQPALSGEPR	D4GZ40	DUF2088 domain-containing protein	HVO_1611	4	49	NA	NA	NA	NA	0
IDHYPVEKADDGSK	D4GZM0	Thioredoxin	HVO_1655	8	74	0.961361	-0.0568504	0.0740043	0.145268	1
VNEIREEKGLK	D4GZN0	Phosphopantetheine adenylyltransferase (EC 2.7.7.3) (Dephospho-CoA pyrophosphorylase) (Pantetheine-phosphate adenylyltransferase) (PPAT)	HVO_1666	8	114	0.769689	-0.377653	0.31654	0.440598	1
TYSADAKSR	Q9YGA5	Transcription initiation factor IIB 2 (TFIIB 2)	HVO_1676	7	15	6.29324	2.6538	0.000538624	0.00687245	1
ILPISDDQIGYAKK	D4GZP8	Threonine--tRNA ligase (EC 6.1.1.3) (Threonyl-tRNA synthetase) (ThrRS)	HVO_1684	13	555	1.21572	0.281806	0.0017542	0.0134238	4
YADNPYKR	D4GZP8	Threonine--tRNA ligase (EC 6.1.1.3) (Threonyl-tRNA synthetase) (ThrRS)	HVO_1684	7	155	2.13321	1.09302	0.00287338	0.0167832	2
IDFAFKDALGR	D4GZP8	Threonine--tRNA ligase (EC 6.1.1.3) (Threonyl-tRNA synthetase) (ThrRS)	HVO_1684	6	470	0.887933	-0.171477	0.820533	0.886125	2
LLTSRPFEAFKTR	D4GZP9	Alpha/beta hydrolase fold protein	HVO_1685	11	30	1.52009	0.604152	0.0219099	0.0618685	1
EVCEDKEAER	D4H037	Iron-sulfur protein (4Fe-4S) / DUF162 domain protein	HVO_1692	6	100	0.837877	-0.255189	0.527384	0.644269	3
SALGGAIGNNSTGSHSLKYGK	D4H042	FAD-dependent oxidoreductase (GlcD/DLD_GlcF/GlpC domain fusion protein)	HVO_1697	18	177	1.31359	0.393512	0.00329539	0.017601	3
HNPSGKLTPR	D4H044	Aminotransferase (EC 2.6.1.-)	HVO_1699	6	172	1.28576	0.362619	0.127478	0.215803	2
AWYKLLHR	D4GSA2	Catalase-peroxidase (CP) (EC 1.11.1.21) (Peroxidase/catalase)	HVO_1778	4	392	NA	NA	NA	NA	0
GVGSYKR	D4GSA8	DUF222 domain-containing protein	HVO_1783	6	91	0.605836	-0.723001	0.121454	0.209832	1
FLMDEWGAEKFR	D4GSB2	Putative sulfite/nitrite reductase (Ferredoxin)	HVO_1788	10	284	0.901842	-0.149053	0.410359	0.530464	4
IKFLMDEWGAEK	D4GSB2	Putative sulfite/nitrite reductase (Ferredoxin)	HVO_1788	2	274	1.03362	0.0477017	0.583374	0.699035	4
MLKFEDLSILASTAK	D4GSC3	Digeranylgeranylglycerophospholipid reductase (DGGGPL reductase) (EC 1.3.7.11) (2,3-bis-O-geranylgeranylglyceryl phosphate reductase) (Geranylgeranyl reductase) (GGR)	HVO_1799	3	393	0.816087	-0.293204	0.543647	0.655994	3
RVEKENLIQAAVDR	D4GST2	DHH/RecJ family phosphoesterase	HVO_1824	4	282	1.0132	0.0189183	0.154649	0.245514	3
VEKENLIQAAVDR	D4GST2	DHH/RecJ family phosphoesterase	HVO_1824	3	282	0.981171	-0.0274228	0.127955	0.216082	3
MVVAKQQALSK	D4GSV7	Histidine--tRNA ligase (EC 6.1.1.21) (Histidyl-tRNA synthetase) (HisRS)	HVO_1854	5	89	1.30992	0.389483	0.00481986	0.0217807	4
QALLKQHLTDEAR	D4GSW0	DNA-binding protein HVO_1857	HVO_1857	5	54	1.34005	0.422286	0.138143	0.228251	1
LSTEYGGLKR	D4GSW1	30S ribosomal protein S19e	HVO_1858	9	79	1.60779	0.68508	0.000939551	0.00918892	4
FDEVSSKYGEFGQFYVGR	D4GSX4	Coproheme decarboxylase HemQ (EC 1.11.1.-)	HVO_1871	7	231	1.24226	0.31297	0.000946899	0.00918892	3
LKPDIPEDTYMSFYPMSKR	D4GSX4	Coproheme decarboxylase HemQ (EC 1.11.1.-)	HVO_1871	18	155	1.98454	0.988808	0.000257504	0.00489512	2
AGEGSGFGTMGMFYTVKSEHR	D4GSX4	Coproheme decarboxylase HemQ (EC 1.11.1.-)	HVO_1871	17	420	0.612743	-0.706646	0.852656	0.908007	2
GNFDHYPTHVKTAVYEANER	D4GSX4	Coproheme decarboxylase HemQ (EC 1.11.1.-)	HVO_1871	11	363	0.940552	-0.0884206	0.0132224	0.0444403	2
EATEKSLER	D4GSX7	Putative oxidoreductase (Aldo-keto reductase family protein) (EC 1.1.1.-)	HVO_1874	5	113	1.02419	0.0344822	0.787096	0.862177	2
GAKFHAPEPR	D4GSZ6	Probable bifunctional tRNA threonylcarbamoyladenosine biosynthesis protein [Includes: tRNA N6-adenosine threonylcarbamoyltransferase (EC 2.3.1.234) (tRNA threonylcarbamoyladenosine biosynthesis protein Kae1) (t(6)A37 threonylcarbamoyladenosine biosynthesis protein Kae1); Serine/threonine-protein kinase Bud32 (EC 2.7.11.1)]	HVO_1895	3	294	1.38308	0.467884	0.0151723	0.0480566	2
IGLTAKQPGLGK	D4GTD2	DNA-directed RNA polymerase subunit Rpo7 (EC 2.7.7.6) (DNA-directed RNA polymerase subunit E)	HVO_1899	6	166	1.45481	0.540829	0.0596206	0.124104	1
LLQDKLEGR	D4GTD2	DNA-directed RNA polymerase subunit Rpo7 (EC 2.7.7.6) (DNA-directed RNA polymerase subunit E)	HVO_1899	5	33	0.934432	-0.0978384	0.903297	0.941672	2
SGEAEVSLKRPVCAEEGAK	D4GTD4	Translation initiation factor 2 subunit gamma (EC 3.6.5.3) (aIF2-gamma) (eIF-2-gamma)	HVO_1901	9	381	1.26761	0.342115	0.000892552	0.00917112	4
NVEKTFEVAK	D4GTE0	ArNOG05511 family protein (AAA-type ATPase core domain protein)	HVO_1907	4	268	0.907197	-0.140513	0.650237	0.761928	3
RSDEHAALKR	D4GTE0	ArNOG05511 family protein (AAA-type ATPase core domain protein)	HVO_1907	9	302	0.993562	-0.00931751	0.61047	0.725196	3
SDEHAALKR	D4GTE0	ArNOG05511 family protein (AAA-type ATPase core domain protein)	HVO_1907	8	302	0.956433	-0.064264	0.889365	0.936324	3
VVPEEFSEGNDLMTPTMKK	D4GTE6	Acyl-CoA synthetase (EC 6.2.1.-)	HVO_1917	18	630	1.09143	0.126224	0.000524363	0.00681672	4
TTSMEGTGQLPKFAEDAYR	D4GTF0	Serine--tRNA ligase (EC 6.1.1.11) (Seryl-tRNA synthetase) (SerRS) (Seryl-tRNA(Ser/Sec) synthetase)	HVO_1921	12	216	1.60135	0.679286	0.00255274	0.0162556	3
EVIEGHEPVGEAAVGAGKKD	D4GTF0	Serine--tRNA ligase (EC 6.1.1.11) (Seryl-tRNA synthetase) (SerRS) (Seryl-tRNA(Ser/Sec) synthetase)	HVO_1921	19	459	1.52191	0.605881	0.0519108	0.112866	1
VAQKLWDGER	D4GTG6	5,10-methylenetetrahydromethanopterin reductase (EC 1.5.98.2) (Coenzyme F420-dependent N(5),N(10)-methylenetetrahydromethanopterin reductase) (Methylene-H(4)MPT reductase)	HVO_1937	4	123	NA	NA	NA	NA	0
DVDMDSLSSDLKSK	D4GTH5	Protein translation factor SUI1 homolog	HVO_1946	12	61	1.00009	0.000123891	0.491454	0.613428	4
SKFACGGTVEDDSIELQGNHR	D4GTH5	Protein translation factor SUI1 homolog	HVO_1946	2	63	1.11001	0.15057	0.731115	0.827156	1
DLADELGLDAPGVELPDKYDGSK	D4GTI4	Aconitate hydratase (EC 4.2.1.3)	HVO_1955	18	431	1.89942	0.925557	0.00198846	0.0144216	2
MEDNITTDHIIPATSDILKFR	D4GTI4	Aconitate hydratase (EC 4.2.1.3)	HVO_1955	19	495	1.34569	0.428348	0.00731406	0.0291294	4
EVAGEKVEQVLVGSCTNGGYEDVLPAAK	D4GTI4	Aconitate hydratase (EC 4.2.1.3)	HVO_1955	6	288	1.22455	0.292246	0.213728	0.322936	1
TWKFQCQGCGR	D4GTJ4	rRNA maturation endonuclease Nob1 (EC 3.1.-.-)	HVO_1965	3	122	1.05623	0.0789211	0.509971	0.627447	1
TGYEASKLGR	D4GU54	GalE family epimerase/dehydratase	HVO_2040	7	141	1.90057	0.926432	0.016529	0.0499496	4
RLVVGENSQLKL	D4GU70	Low-salt glycan biosynthesis nucleotidyltransferase Agl11 (EC 2.7.7.-)	HVO_2057	11	356	1.10051	0.138176	0.14612	0.236887	2
QHPEKLIPK	D4GU72	Low-salt glycan biosynthesis protein Agl12 (EC 4.2.1.-)	HVO_2059	5	185	1.76658	0.820958	6.74e-05	0.0031553	3
LIPKFIQR	D4GU72	Low-salt glycan biosynthesis protein Agl12 (EC 4.2.1.-)	HVO_2059	4	189	1.24675	0.318176	0.0303554	0.0757784	1
EMQMYDPEKAK	D4GUS3	ABC-type transport system periplasmic substrate-binding protein (Probable substrate dipeptide/oligopeptide)	HVO_2126	9	376	NA	NA	NA	NA	0
GPSGLATDLTQDPSGAGTGAFKFVEWK	D4GUS3	ABC-type transport system periplasmic substrate-binding protein (Probable substrate dipeptide/oligopeptide)	HVO_2126	22	227	1.34824	0.431081	0.0167428	0.0501555	3
SGSHVLLEKNEDYWK	D4GUS3	ABC-type transport system periplasmic substrate-binding protein (Probable substrate dipeptide/oligopeptide)	HVO_2126	9	241	1.48383	0.569324	0.0229559	0.0632665	1
FQVVEKDGGVVPEAAR	D4GV86	Putative copper-containing oxidoreductase	HVO_2153	6	302	0.898684	-0.154114	0.0405874	0.0938414	3
RVQPEWVEAVKDAK	D4GVC6	Phosphoribosylaminoimidazole-succinocarboxamide synthase (EC 6.3.2.6) (SAICAR synthetase)	HVO_2193	11	274	3.01468	1.592	0.00468939	0.0216845	1
GGDYPIPGAEKVAGVILLSGVTNVPR	D4GVD7	Tubulin-like protein CetZ1 (Cell-structure-related euryarchaeota tubulin/FtsZ homolog 1)	HVO_2204	11	339	2.10298	1.07244	0.0001372	0.00440928	3
MKLAMIGFGQAGGK	D4GVD7	Tubulin-like protein CetZ1 (Cell-structure-related euryarchaeota tubulin/FtsZ homolog 1)	HVO_2204	2	2	1.06911	0.0964041	0.191145	0.29529	4
VVDKFVEYDR	D4GVD7	Tubulin-like protein CetZ1 (Cell-structure-related euryarchaeota tubulin/FtsZ homolog 1)	HVO_2204	4	18	0.659667	-0.60019	0.0172887	0.0515669	4
GALGSALLAKK	D4GVU4	PHP domain protein	HVO_2228	10	249	1.41916	0.505041	0.52115	0.638919	1
EANANVTILEKSR	D4GVU5	Flavin-containing amine-oxidoreductase	HVO_2229	11	33	1.04543	0.0640962	0.437747	0.559568	1
TEVVCSTCDGHLGHVFDDGPEPTGKR	D4GVV0	Peptide methionine sulfoxide reductase MsrB (R-form specific) (EC 1.8.4.12)	HVO_2234	25	117	1.10757	0.147395	0.340726	0.463953	1
CEACGAFRPVQKR	D4GVV8	Translation initiation factor aIF-2 beta subunit / probable RNA-binding protein	HVO_2242	12	133	3.73565	1.90136	0.00335389	0.0176399	1
GKYTIFVPGAQEGQTVR	D4GVV8	Translation initiation factor aIF-2 beta subunit / probable RNA-binding protein	HVO_2242	2	171	1.48677	0.572181	0.000921881	0.00918892	4
IYIKNTSGSLAFAR	D4GVV8	Translation initiation factor aIF-2 beta subunit / probable RNA-binding protein	HVO_2242	4	190	1.22704	0.295187	0.268488	0.386196	1
FHSDSEYFVKRPPYQR	D4GVX2	DUF262 family protein	HVO_2256	10	30	1.10436	0.143204	0.407605	0.528889	1
LQQGEHLTNIEKNHSK	D4GVX2	DUF262 family protein	HVO_2256	12	172	0.915091	-0.128012	0.698528	0.799478	2
TYKIPIR	D4GVX9	HTH domain protein	HVO_2263	3	757	3.11292	1.63827	0.00273512	0.0167832	1
YGLSGFEVDQEQKLK	D4GVX9	HTH domain protein	HVO_2263	13	90	NA	NA	NA	NA	0
ASTTLQKALR	D4GVY2	DNA helicase	HVO_2266	7	214	0.932179	-0.101322	0.157087	0.248241	2
TNKYSVEVR	D4GVY2	DNA helicase	HVO_2266	3	187	0.980224	-0.0288166	0.258413	0.375626	1
IIMESPEALKR	D4GVY5	type I site-specific deoxyribonuclease (EC 3.1.21.3)	HVO_2269	10	609	1.2851	0.36188	0.00583798	0.0248425	2
LQDEPEKFSEEK	D4GVY5	type I site-specific deoxyribonuclease (EC 3.1.21.3)	HVO_2269	7	626	1.317	0.397257	0.000781626	0.00841469	3
DAYAALTQSKR	D4GVY5	type I site-specific deoxyribonuclease (EC 3.1.21.3)	HVO_2269	10	79	1.07398	0.102971	0.0983201	0.17827	1
HFVQEKVIK	D4GVY5	type I site-specific deoxyribonuclease (EC 3.1.21.3)	HVO_2269	6	695	0.754689	-0.406046	0.935024	0.953675	1
SWGKLEK	D4GWG0	Deoxyhypusine synthase (EC 2.5.1.46)	HVO_2297	4	329	1.29114	0.368646	0.148625	0.239259	2
ELQEGSYVMMEEKPCKINAYSTAK	D4GWG6	Translation initiation factor 5A (Hypusine-containing protein) (eIF-5A)	HVO_2300	13	22	1.34317	0.425645	0.00289718	0.0167832	3
RSLSQPVDAKVWVPIIER	D4GWG6	Translation initiation factor 5A (Hypusine-containing protein) (eIF-5A)	HVO_2300	10	64	1.69741	0.763333	0.0138263	0.0455805	1
SLSQPVDAKVWVPIIER	D4GWG6	Translation initiation factor 5A (Hypusine-containing protein) (eIF-5A)	HVO_2300	9	64	1.75381	0.810496	1.02e-05	0.00233538	4
ELQEGSYVMMEEKPCK	D4GWG6	Translation initiation factor 5A (Hypusine-containing protein) (eIF-5A)	HVO_2300	13	22	0.940453	-0.0885718	0.022766	0.0632491	4
GVFDSKK	D4GWG6	Translation initiation factor 5A (Hypusine-containing protein) (eIF-5A)	HVO_2300	6	53	0.767125	-0.382467	0.95611	0.96657	1
PCKINAYSTAK	D4GWG6	Translation initiation factor 5A (Hypusine-containing protein) (eIF-5A)	HVO_2300	3	25	1.0942	0.129876	0.0005705	0.00706143	4
TAGFKQR	D4GWG7	Molybdopterin molybdenumtransferase (EC 2.10.1.1)	HVO_2304	5	12	2.91194	1.54198	0.00248741	0.0162556	1
ADEAISSMYEAAEHVKRR	D4GWE6	Glutamyl-tRNA reductase (GluTR) (EC 1.2.1.70)	HVO_2311	16	348	NA	NA	NA	NA	0
SPAGKLISR	D4GWI6	UspA domain protein	HVO_2337	5	125	3.11091	1.63734	2.76e-05	0.00233538	3
RSPAGKLISR	D4GWI6	UspA domain protein	HVO_2337	6	125	0.591517	-0.757508	0.0254378	0.0687318	4
FNYHLGKLR	D4GWJ3	HTH domain protein	HVO_2344	7	71	1.01718	0.0245727	0.893627	0.936442	2
IPEAGVFLGHLSVGGEKVR	D4GWL5	ArNOG05179 family protein (DUF87-related AAA-type ATPase)	HVO_2367	17	257	1.01125	0.0161386	0.18589	0.288465	1
VIQKFTEAAK	D4GWL5	ArNOG05179 family protein (DUF87-related AAA-type ATPase)	HVO_2367	4	565	0.769534	-0.377943	0.930768	0.953598	2
HPQIFKK	D4GWM8	AAA-type ATPase (CDC48 subfamily)	HVO_2380	6	216	1.15514	0.208065	0.0229217	0.0632665	2
DVTIVPTTMKK	D4GWM9	Putative nickel insertion protein	HVO_2381	10	380	NA	NA	0.0130814	0.0441817	1
FHEHKEKLR	D4GWN2	CBS domain protein	HVO_2384	5	311	1.52618	0.609929	0.00253184	0.0162556	3
GIIVQDDGEYAGVIGEKQLINSHVEDNTK	D4GWN2	CBS domain protein	HVO_2384	17	50	1.1748	0.232411	0.129499	0.217467	1
FDTEKYYFTIVDTPGHR	D4GWR0	Elongation factor 1-alpha (EF-1-alpha) (Elongation factor Tu) (EF-Tu)	HVO_2413	5	83	1.37007	0.454253	0.000905132	0.00917112	4
GEDPEKYTK	D4GWR6	Hydroxymethylglutaryl-CoA synthase (HMG-CoA synthase) (HMGCS) (EC 2.3.3.10) (3-hydroxy-3-methylglutaryl coenzyme A synthase)	HVO_2419	6	34	1.44033	0.526399	0.0145529	0.0468548	3
AIEKYTDR	D4GSM9	GNAT family acetyltransferase (EC 2.3.1.-)	HVO_2425	4	157	1.02423	0.0345347	0.479805	0.602159	4
ATEINEAMKR	D4GSQ3	Malate dehydrogenase (Oxaloacetate-decarboxylating) (NADP) (EC 1.1.1.40)	HVO_2436	9	344	1.19328	0.254938	0.0280272	0.0715213	3
FYVSLGAKK	D4GSQ3	Malate dehydrogenase (Oxaloacetate-decarboxylating) (NADP) (EC 1.1.1.40)	HVO_2436	8	210	NA	NA	NA	NA	0
SDANLSTDELVLPVKR	D4GT33	Vitamin B12-dependent ribonucleotide reductase (EC 1.17.4.1)	HVO_2452	15	16	1.43794	0.524006	0.00698719	0.028153	4
FLENVVTMSDFPVEKIEEK	D4GT33	Vitamin B12-dependent ribonucleotide reductase (EC 1.17.4.1)	HVO_2452	15	519	1.17587	0.233733	0.305719	0.429062	3
LNDPDDFTHTKFVDALDEAR	D4GT33	Vitamin B12-dependent ribonucleotide reductase (EC 1.17.4.1)	HVO_2452	11	295	1.2646	0.338683	0.0394188	0.0923922	4
NIALAEAVFEAEKR	D4GT33	Vitamin B12-dependent ribonucleotide reductase (EC 1.17.4.1)	HVO_2452	13	75	0.861944	-0.214333	0.61644	0.731028	3
SDANLSTDELVLPVK	D4GT33	Vitamin B12-dependent ribonucleotide reductase (EC 1.17.4.1)	HVO_2452	15	16	1.20332	0.267025	0.0846302	0.159471	2
VVVQGITGGEGKFHTR	D4GT59	Succinate--CoA ligase [ADP-forming] subunit alpha (EC 6.2.1.5) (Succinyl-CoA synthetase subunit alpha) (SCS-alpha)	HVO_2464	12	22	0.845042	-0.242905	0.920288	0.952588	2
MKLHEYQAK	D4GT62	Succinate--CoA ligase [ADP-forming] subunit beta (EC 6.2.1.5) (Succinyl-CoA synthetase subunit beta) (SCS-beta)	HVO_2465	2	2	0.717987	-0.477971	0.989018	0.990456	4
NHKFGMEETK	D4GT75	Propionyl-CoA carboxylase carboxyltransferase component (EC 6.4.1.3)	HVO_2471	3	63	1.10564	0.144888	0.534205	0.650296	3
VNAGTLNINASEKGAR	D4GT75	Propionyl-CoA carboxylase carboxyltransferase component (EC 6.4.1.3)	HVO_2471	13	342	0.897776	-0.155573	0.304386	0.42888	2
VVHSEDEVDEQFETAKR	D4GTB5	Propionyl-CoA carboxylase biotin carboxylase component (EC 6.4.1.3)	HVO_2486	16	185	1.774	0.827003	0.00992751	0.0361908	3
EGSHTTKYLDEVLDPDR	D4GTB5	Propionyl-CoA carboxylase biotin carboxylase component (EC 6.4.1.3)	HVO_2486	7	438	1.35055	0.433543	0.102651	0.184185	1
TVAVYSEADKHGGHVR	D4GTB5	Propionyl-CoA carboxylase biotin carboxylase component (EC 6.4.1.3)	HVO_2486	10	37	0.884258	-0.177461	0.538787	0.652415	2
GDGMQISAGGIQSTDHGVKYNCLAHNTIR	D4GTB8	Aspartate-semialdehyde dehydrogenase (EC 1.2.1.11)	HVO_2487	19	315	1.20028	0.263368	0.34823	0.469719	1
RYDEAAKWR	D4GTB8	Aspartate-semialdehyde dehydrogenase (EC 1.2.1.11)	HVO_2487	7	49	1.19057	0.251647	0.104944	0.187723	3
LIEKGILVDGDEGFR	D4GTQ2	DUF106 family protein	HVO_2495	4	54	0.943097	-0.0845218	0.893109	0.936442	4
SNAAADEATELHK	D4GTS6	isopentenyl-diphosphate Delta-isomerase (EC 5.3.3.2)	HVO_2506	12	13	0.94484	-0.0818588	0.578574	0.69449	1
VTDKFEYK	D4GTS6	isopentenyl-diphosphate Delta-isomerase (EC 5.3.3.2)	HVO_2506	4	117	1.12907	0.175134	0.0569024	0.121005	2
RNPTSKIVFGSTAQDVLLHSNTPMAVVPLETV	D4GTW6	UspA domain protein	HVO_2534	6	107	0.923988	-0.114055	0.00183114	0.0137137	1
HGFKRPDVLQDDVAEVK	D4GTX4	50S ribosomal protein L15	HVO_2542	4	53	0.411864	-1.27976	0.0120662	0.0422011	1
LDEDAALLAADGVAEKDGDTYVIDAR	D4GTX4	50S ribosomal protein L15	HVO_2542	16	85	0.831293	-0.266571	0.0509356	0.111766	4
RPDVLQDDVAEVKVQK	D4GTX4	50S ribosomal protein L15	HVO_2542	13	66	NA	NA	NA	NA	0
VQKLDEDAALLAADGVAEK	D4GTX4	50S ribosomal protein L15	HVO_2542	3	69	0.976141	-0.0348385	0.767479	0.854301	4
ATYNALKNASQSR	D4GTX6	30S ribosomal protein S5	HVO_2544	7	194	0.307567	-1.70103	0.0125391	0.043197	2
AIEVAKLNIIK	D4GTX6	30S ribosomal protein S5	HVO_2544	6	106	0.90556	-0.143118	0.0443723	0.101234	4
LNIIKVDR	D4GTX6	30S ribosomal protein S5	HVO_2544	5	111	1.01019	0.0146306	0.407078	0.528889	4
TTVNLAKATYNALK	D4GTX6	30S ribosomal protein S5	HVO_2544	7	187	0.971372	-0.0419039	0.298331	0.421209	4
ALAAGVEKAVLDIGLNTATPGNK	P50563	50S ribosomal protein L18 (HVOL18)	HVO_2545	8	100	1.15902	0.21291	0.00321373	0.0172989	3
RALAAGVEKAVLDIGLNTATPGNK	P50563	50S ribosomal protein L18 (HVOL18)	HVO_2545	9	100	1.07701	0.107034	0.00869129	0.0330845	3
MAADVLDVGKSR	D4GTX8	50S ribosomal protein L19e	HVO_2546	10	19	1.50163	0.586526	0.00278031	0.0167832	3
RMAADVLDVGKSR	D4GTX8	50S ribosomal protein L19e	HVO_2546	11	19	1.08565	0.118558	0.658114	0.769848	2
TDLKAQK	D4GTX8	50S ribosomal protein L19e	HVO_2546	4	5	1.17025	0.226815	0.22646	0.335228	2
GHADKKPQLDDETAEALAQK	D4GTX9	50S ribosomal protein L32e	HVO_2547	5	100	1.68183	0.750033	4.69e-05	0.00293598	4
KPQLDDETAEALAQKR	D4GTX9	50S ribosomal protein L32e	HVO_2547	15	115	1.63786	0.711811	0.000101025	0.0040945	4
GGLSKQR	D4GTX9	50S ribosomal protein L32e	HVO_2547	5	147	1.11726	0.159963	0.0599731	0.124462	2
SEEITELEDISGVGPSK	D4GTX9	50S ribosomal protein L32e	HVO_2547	17	20	1.04817	0.0678714	0.474363	0.597507	2
NFLGEKSPR	D4GTY0	50S ribosomal protein L6	HVO_2548	6	112	1.41382	0.499597	0.000584182	0.00706143	3
GAINDCGVVKPR	D4GTY1	30S ribosomal protein S8	HVO_2549	10	76	1.55598	0.637825	0.00790545	0.0306003	4
YSAGADDFEKWEK	D4GTY1	30S ribosomal protein S8	HVO_2549	10	88	NA	NA	NA	NA	0
KQGLVSKYDINLCR	D4GTY2	30S ribosomal protein S14 type Z	HVO_2550	7	35	0.954256	-0.0675514	0.920789	0.952588	2
QGLVSKYDINLCR	D4GTY2	30S ribosomal protein S14 type Z	HVO_2550	6	35	1.3141	0.394074	0.0268805	0.0703198	3
DVLGYVDSKK	D4GTY4	30S ribosomal protein S4e	HVO_2552	9	53	0.83502	-0.260117	0.125332	0.212694	3
ELKIISVAGYSGTK	D4GTY6	50S ribosomal protein L14	HVO_2554	3	30	0.874659	-0.193208	0.333894	0.457651	1
GTEIKGPVAR	D4GTY6	50S ribosomal protein L14	HVO_2554	5	110	1.51546	0.599752	0.0951405	0.175272	1
MEALKADITK	D4GTY6	50S ribosomal protein L14	HVO_2554	5	5	1.30358	0.382475	0.0348454	0.0845369	4
TPMGTQIVLKAEK	D4GTZ0	30S ribosomal protein S3	HVO_2558	10	47	1.38266	0.46745	0.0048329	0.0217807	4
AEKPGMVIGK	D4GTZ0	30S ribosomal protein S3	HVO_2558	3	50	1.02675	0.0380877	0.932837	0.953598	4
SRVEKFNR	D4GTZ0	30S ribosomal protein S3	HVO_2558	5	145	0.820593	-0.285261	0.0274726	0.0708938	4
DRPISIKHSK	D4GTZ1	50S ribosomal protein L22	HVO_2559	7	27	0.999915	-0.000122614	0.200957	0.307688	4
PFVKAGK	D4GTZ3	50S ribosomal protein L2	HVO_2561	4	171	1.79777	0.846204	0.00476466	0.0217807	3
VGDIASKR	D4GTZ3	50S ribosomal protein L2	HVO_2561	7	231	1.34378	0.426296	0.0156179	0.0486912	3
LPSGEVKR	D4GTZ3	50S ribosomal protein L2	HVO_2561	7	146	1.06169	0.0863658	0.0226601	0.0632098	4
TEKPFVK	D4GTZ3	50S ribosomal protein L2	HVO_2561	3	167	0.913519	-0.130493	0.783733	0.85986	1
VAIVKLPSGEVK	D4GTZ3	50S ribosomal protein L2	HVO_2561	5	139	1.18588	0.245962	0.00366806	0.0187207	4
VAIVKLPSGEVKR	D4GTZ3	50S ribosomal protein L2	HVO_2561	5	139	1.06753	0.0942729	0.022335	0.0625562	4
SILFVTADEPSKAAR	D4GTZ5	50S ribosomal protein L4	HVO_2563	12	204	NA	NA	NA	NA	0
GTQGPVKR	D4GTZ6	50S ribosomal protein L3	HVO_2564	7	217	1.33912	0.42129	0.00234187	0.0161355	3
RWGVQKR	D4GTZ6	50S ribosomal protein L3	HVO_2564	6	223	1.22787	0.296153	0.0128549	0.0438467	3
GSLPGPNKR	D4GTZ6	50S ribosomal protein L3	HVO_2564	8	307	1.20102	0.264263	0.0971289	0.177247	1
TGDEEAFKR	D4GU06	DnaJ N-terminal domain protein	HVO_2576	8	185	NA	NA	0.00453581	0.0215529	1
SALLAKK	D4GU20	DUF5817 domain-containing protein	HVO_2584	6	61	NA	NA	0.00384299	0.0194039	1
GNIMKFTEGAFR	D4GU92	Isocitrate dehydrogenase [NADP] (IDH) (EC 1.1.1.42) (ICDH) (IDP) (NADP(+)-specific ICDH) (Oxalosuccinate decarboxylase)	HVO_2588	5	233	0.881649	-0.181723	0.994916	0.994916	4
YAGEDKVNPTAMILSGR	D4GU92	Isocitrate dehydrogenase [NADP] (IDH) (EC 1.1.1.42) (ICDH) (IDP) (NADP(+)-specific ICDH) (Oxalosuccinate decarboxylase)	HVO_2588	6	349	1.30612	0.385289	0.0847117	0.159471	1
TTEGPEEPTKFSR	D4GUB5	Polyphosphate kinase (EC 2.7.4.1) (ATP-polyphosphate phosphotransferase) (Polyphosphoric acid kinase)	HVO_2598	10	213	NA	NA	NA	NA	0
GADSDEELPEKAK	D4GUE6	Uridine phosphorylase (EC 2.4.2.3)	HVO_2614	11	222	1.71256	0.776151	0.00587712	0.0248425	1
ATVTAAAPVGGLSKR	D4GUF1	TrkA-C domain protein	HVO_2617	14	211	1.18528	0.245227	0.0116332	0.0410933	1
SDSDKYPADSGR	D4GUF8	Cytochrome bc1 complex Rieske iron-sulfur protein	HVO_2620	5	6	1.04683	0.0660214	0.0276132	0.0709905	2
FTEQGEAIAEKYANPR	D4GUG0	phosphoenolpyruvate carboxylase (EC 4.1.1.31)	HVO_2621	11	639	NA	NA	NA	NA	0
SVALEKYSDSLK	D4GUG0	phosphoenolpyruvate carboxylase (EC 4.1.1.31)	HVO_2621	6	278	0.85714	-0.222397	0.2067	0.315742	4
YSDSLKR	D4GUG0	phosphoenolpyruvate carboxylase (EC 4.1.1.31)	HVO_2621	6	284	0.797212	-0.326965	0.0474807	0.106215	4
DFPRLGFGTYKLEDR	D4GUG2	Putative oxidoreductase (Aldo-keto reductase family protein) (EC 1.1.1.-)	HVO_2622	11	13	NA	NA	NA	NA	0
RLEENVEKHNDQAR	D4GUW2	PspA domain protein	HVO_2636	8	70	1.11165	0.1527	0.069012	0.137426	3
RLEIQKR	D4GUW2	PspA domain protein	HVO_2636	6	61	1.1053	0.144437	0.124436	0.212219	3
STEVTEGPDKAPHR	D4GUY2	Dihydroxy-acid dehydratase (DAD) (EC 4.2.1.9)	HVO_2646	10	34	5.35126	2.41988	0.00161103	0.0126136	2
AFGAAKLSAGFSAAK	D4GV06	FAD-dependent oxidoreductase	HVO_2650	6	425	2.92234	1.54712	0.00318206	0.0172989	3
AKFDDWLR	D4GV06	FAD-dependent oxidoreductase	HVO_2650	6	425	0.830135	-0.268582	0.866823	0.918832	2
LLEKDEGYK	D4GV06	FAD-dependent oxidoreductase	HVO_2650	9	434	1.17842	0.236855	0.0176242	0.0523409	4
LSAGFSAAKLATQYQR	D4GV06	FAD-dependent oxidoreductase	HVO_2650	2	112	1.14848	0.199725	0.020144	0.058072	4
RFAEKYDVNTYEEK	D4GVQ6	GFO family oxidoreductase	HVO_2690	5	49	0.906658	-0.14137	0.344173	0.467722	1
EKPLADDVNLDK	D4GVS7	AAA-type ATPase (CDC48 subfamily)	HVO_2700	2	649	1.2915	0.369051	0.15002	0.24094	1
AVSFLHGEDKLFHTDDER	D4GVT1	Alpha/beta hydrolase fold protein	HVO_2702	10	153	0.996825	-0.00458799	0.805496	0.875074	1
TDKLSVGVLGYR	D4GW10	GFO family oxidoreductase	HVO_2707	3	4	0.755446	-0.4046	0.0846097	0.159471	1
VLASEALLDHIGDDKTLEQLR	D4GW23	tRNA-splicing ligase RtcB (EC 6.5.1.-)	HVO_2712	15	47	1.067	0.0935546	0.806212	0.875074	1
GTNYEKDRLPYLVSGYGGVVESAR	D4GW38	Cro/C1 family transcription regulator	HVO_2718	6	102	2.21535	1.14754	0.00177296	0.0134238	2
HWEEKGTNYEK	D4GW38	Cro/C1 family transcription regulator	HVO_2718	5	96	1.6842	0.752063	0.0144212	0.046649	3
TAKLYDSAK	D4GW38	Cro/C1 family transcription regulator	HVO_2718	3	81	2.49499	1.31904	0.00194796	0.0142781	2
LKLNPIK	D4GW43	Amidophosphoribosyltransferase (ATase) (EC 2.4.2.14) (Glutamine phosphoribosylpyrophosphate amidotransferase) (GPATase)	HVO_2721	2	354	1.48095	0.56652	0.00109246	0.00966047	4
VCSSCGFGKSK	D4GW44	50S ribosomal protein L37e	HVO_2722	9	42	1.59428	0.672901	0.186648	0.288991	1
MDHSPVLEDPIDMKR	D4GW49	Ribonuclease J (RNase J) (EC 3.1.-.-)	HVO_2724	14	191	1.39805	0.483416	0.000470429	0.006624	3
QQIEGENKFNVNNDLVK	D4GW49	Ribonuclease J (RNase J) (EC 3.1.-.-)	HVO_2724	8	120	1.49755	0.582603	0.0030173	0.0171368	4
RMDHSPVLEDPIDMKR	D4GW49	Ribonuclease J (RNase J) (EC 3.1.-.-)	HVO_2724	15	191	1.47156	0.557346	3.05e-05	0.00233538	4
YDAPVVATPFTIELVKQQIEGENK	D4GW49	Ribonuclease J (RNase J) (EC 3.1.-.-)	HVO_2724	16	112	1.27586	0.351471	0.00776884	0.0304132	2
LAHRYDAPVVATPFTIELVKQQIEGENK	D4GW49	Ribonuclease J (RNase J) (EC 3.1.-.-)	HVO_2724	20	112	1.00539	0.00775512	0.208254	0.316748	1
SMEKYSGTAER	D4GW49	Ribonuclease J (RNase J) (EC 3.1.-.-)	HVO_2724	4	278	0.753233	-0.408833	0.487978	0.610194	4
VSSLVEFAKDIGR	D4GW49	Ribonuclease J (RNase J) (EC 3.1.-.-)	HVO_2724	9	263	0.669614	-0.578598	0.377859	0.502596	4
EMAEDLTEQAKSR	D4GW51	Bifunctional short chain isoprenyl diphosphate synthase (EC 2.5.1.10, EC 2.5.1.29)	HVO_2725	11	321	0.164638	-2.60263	0.000248099	0.00489512	1
TDIEHKNPALR	D4GW53	Glutamate--tRNA ligase (EC 6.1.1.17) (Glutamyl-tRNA synthetase) (GluRS)	HVO_2726	6	259	2.80374	1.48735	0.00642551	0.0265101	1
GIDLQDSAKR	D4GW53	Glutamate--tRNA ligase (EC 6.1.1.17) (Glutamyl-tRNA synthetase) (GluRS)	HVO_2726	9	317	1.11051	0.151223	0.260982	0.377766	2
VWLKGFGAVR	D4GW53	Glutamate--tRNA ligase (EC 6.1.1.17) (Glutamyl-tRNA synthetase) (GluRS)	HVO_2726	4	494	0.861482	-0.215108	0.305761	0.429062	1
TGMHGEAMQVKCR	D4GW78	30S ribosomal protein S28e	HVO_2738	11	32	0.963794	-0.0532031	0.692446	0.795159	4
AEKNYFLGR	D4GW81	50S ribosomal protein L24e	HVO_2739	3	39	1.03286	0.0466496	0.741355	0.83463	2
TDGTVLHFKDSK	D4GW81	50S ribosomal protein L24e	HVO_2739	9	33	0.965681	-0.0503814	0.68877	0.795159	3
MENMVKAAR	D4GW90	Methionine synthase (EC 2.1.1.-) (Homocysteine methyltransferase)	HVO_2742	6	333	0.886849	-0.173239	0.761113	0.84993	1
GKLSNKPR	D4GWA6	50S ribosomal protein L21e	HVO_2749	2	14	3.11829	1.64075	0.00498939	0.0221477	1
AFKVQINDGGK	D4GWA6	50S ribosomal protein L21e	HVO_2749	3	73	0.909745	-0.136466	0.323808	0.448901	4
HAHQCVSCGINIAGMSAATFKCPDCGQEISR	D4GWB3	Zinc finger protein HVO_2753 (Small CPxCG-related zinc finger protein) (Zinc finger u-protein HVO_2753) (Zn-ribbon RNA-binding protein)	HVO_2753	21	28	2.43437	1.28355	0.0853214	0.159796	1
QTEVIPQWKR	P41198	50S ribosomal protein L10 (Acidic ribosomal protein P0 homolog) (L10e)	HVO_2756	9	16	0.692463	-0.530192	0.0240461	0.0657246	3
DEVGFDTGSGEPQENFVADMSIEQLKK	P41200	50S ribosomal protein L11 (L11E)	HVO_2758	26	102	1.46259	0.548525	0.0398099	0.0929588	1
SSDLLSYDLKNASK	P41200	50S ribosomal protein L11 (L11E)	HVO_2758	10	118	0.800173	-0.321616	0.706135	0.805508	1
FPAEKFADAVGAR	D4GWW8	30S ribosomal protein S2	HVO_2773	5	148	1.27494	0.350428	0.000356307	0.00560402	4
TAKLNELIR	D4GWX0	Enolase (EC 4.2.1.11) (2-phospho-D-glycerate hydro-lyase) (2-phosphoglycerate dehydratase)	HVO_2774	3	387	0.963128	-0.0542004	0.026047	0.070043	4
GMLPYKK	D4GWY1	50S ribosomal protein L13	HVO_2778	6	90	NA	NA	NA	NA	0
LSNIKFISLGEVSEK	D4GWY1	50S ribosomal protein L13	HVO_2778	5	128	0.698672	-0.517312	0.536829	0.651188	3
LNSLIAELKAVSR	D4GWY3	50S ribosomal protein L18e	HVO_2779	9	16	0.956974	-0.0634484	0.378709	0.502756	2
SSGGSVVKQNR	D4GWZ1	30S ribosomal protein S11	HVO_2782	8	45	0.736848	-0.440561	0.951834	0.965599	2
TTGNNTKFYETPNHPFQGER	D4GWZ3	30S ribosomal protein S4	HVO_2783	7	8	1.66476	0.735316	0.00422629	0.0206519	2
DFFSGDTDHITGSDLEEKR	D4GWZ7	30S ribosomal protein S13	HVO_2784	18	113	1.186	0.246108	0.016192	0.0495836	3
DFFSGDTDHITGSDLEEKRR	D4GWZ7	30S ribosomal protein S13	HVO_2784	18	113	1.24157	0.312167	0.0394242	0.0923922	2
DMEEAKITTGK	D4GX38	Succinate dehydrogenase subunit A (EC 1.3.5.1)	HVO_2808	6	410	NA	NA	NA	NA	0
ETIKLEHWGMAFSR	D4GX38	Succinate dehydrogenase subunit A (EC 1.3.5.1)	HVO_2808	4	92	1.37358	0.45794	0.0374811	0.0893834	1
LAVSDEEKPEDR	D4GX38	Succinate dehydrogenase subunit A (EC 1.3.5.1)	HVO_2808	8	163	1.01545	0.0221159	0.0497455	0.110208	4
LGGNALPELIVFGKR	D4GX38	Succinate dehydrogenase subunit A (EC 1.3.5.1)	HVO_2808	14	395	1.1619	0.216483	0.0247852	0.0672322	2
EAEAAEKAR	D4GX40	Succinate dehydrogenase subunit B (EC 1.3.5.1)	HVO_2809	7	47	0.857157	-0.222368	0.773809	0.854414	1
FAMDEREGEDMKQR	D4GX40	Succinate dehydrogenase subunit B (EC 1.3.5.1)	HVO_2809	12	242	1.44188	0.527948	0.0347563	0.0845369	1
SPAPHIAKLAIER	D4GX49	RimK family protein	HVO_2813	8	284	1.31033	0.389931	0.000675426	0.00762899	4
GLYQATGKSPAPHIAK	D4GX49	RimK family protein	HVO_2813	8	276	1.06224	0.0871145	0.177157	0.276782	1
TDVVTQADKDAQR	D4GXF0	fructose-bisphosphatase (EC 3.1.3.11)	HVO_2857	9	47	NA	NA	NA	NA	3
YAEGYPGKR	D4GXG2	Serine hydroxymethyltransferase (SHMT) (Serine methylase) (EC 2.1.2.1)	HVO_2862	8	60	1.08904	0.123063	0.00242896	0.0162481	2
TDDLAAKTR	D4GXG9	Bifunctional protein FolD [Includes: Methylenetetrahydrofolate dehydrogenase (EC 1.5.1.5); Methenyltetrahydrofolate cyclohydrolase (EC 3.5.4.9)]	HVO_2865	7	201	0.59268	-0.754674	0.0299436	0.0750222	4
GVHEVLKR	D4GXK0	Protein pelota homolog (EC 3.1.-.-)	HVO_2880	7	241	1.35637	0.439747	0.309924	0.432263	1
FADKSFVR	D4GXK6	Archaeal Rqc2 homolog aRqcH (aRqcH)	HVO_2883	4	676	1.04137	0.0584788	0.320384	0.44505	3
LDLTADEQEATSDRPDFEEQIAKQQR	D4GXK6	Archaeal Rqc2 homolog aRqcH (aRqcH)	HVO_2883	23	311	NA	NA	NA	NA	0
LYTEAKR	D4GXK6	Archaeal Rqc2 homolog aRqcH (aRqcH)	HVO_2883	6	424	0.744478	-0.425699	0.0582277	0.122688	2
NADQNEELVKK	D4GXK6	Archaeal Rqc2 homolog aRqcH (aRqcH)	HVO_2883	10	518	0.570774	-0.809009	0.0198817	0.0575568	2
TPESGEYIEKGSFVVR	D4GXK6	Archaeal Rqc2 homolog aRqcH (aRqcH)	HVO_2883	10	602	1.63658	0.710685	0.0404054	0.093735	1
VDKAYLYGDDLLR	D4GXK6	Archaeal Rqc2 homolog aRqcH (aRqcH)	HVO_2883	3	29	0.858825	-0.219564	0.277079	0.397724	3
DSAFKVGFHMMPGQPGMTK	A0A8D4B856	Elongator complex protein ELP3-like protein	HVO_2888	5	290	2.13385	1.09346	0.000279032	0.00489512	3
LRDSAFKVGFHMMPGQPGMTK	A0A8D4B856	Elongator complex protein ELP3-like protein	HVO_2888	7	290	2.08995	1.06347	0.0265998	0.0702193	1
IHDPDGDADGQPVEQDAESGGPTTVKTRPK	D4GXM0	DHH/RecJ family phosphoesterase	HVO_2889	26	128	7.8719	2.97671	5.76e-06	0.00233538	4
AVVESAAEKAPAAGLAAAGIR	D4GXM0	DHH/RecJ family phosphoesterase	HVO_2889	9	691	1.0968	0.133304	0.0579819	0.122545	3
EAVALEAYYQSYQDKR	D4GXM0	DHH/RecJ family phosphoesterase	HVO_2889	15	579	0.892903	-0.163425	0.894431	0.936442	3
FVAKLEANEEHCETR	D4GXP5	Fumarate hydratase class II (Fumarase C) (EC 4.2.1.2) (Aerobic fumarase) (Iron-independent fumarase)	HVO_2900	4	391	2.35777	1.23742	0.00512016	0.0223313	1
SYKIGLVGKPSVGK	D4GXW1	GTP-binding protein	HVO_2932	3	4	1.36902	0.45314	0.0537229	0.115672	2
VHIFDAWAWNSSAPEDKPGWMEGK	D4GXX8	Nonhistone chromosomal protein	HVO_2941	17	81	1.84898	0.886726	0.000395846	0.00580293	2
EAIVSDLDDAGALLDKR	D4GXY5	Valine--tRNA ligase (EC 6.1.1.9) (Valyl-tRNA synthetase) (ValRS)	HVO_2945	16	332	1.09681	0.133318	0.327757	0.452554	3
EFQKLCR	D4GXY5	Valine--tRNA ligase (EC 6.1.1.9) (Valyl-tRNA synthetase) (ValRS)	HVO_2945	4	111	1.15051	0.202272	0.780142	0.857285	2
GLVAGEKLMR	D4GXY5	Valine--tRNA ligase (EC 6.1.1.9) (Valyl-tRNA synthetase) (ValRS)	HVO_2945	7	586	1.01494	0.0213982	0.0688717	0.137426	4
REFQKLCR	D4GXY5	Valine--tRNA ligase (EC 6.1.1.9) (Valyl-tRNA synthetase) (ValRS)	HVO_2945	5	111	0.989568	-0.0151287	0.330608	0.45518	1
VREGDDPSAAYTLQTAHKR	D4GXY5	Valine--tRNA ligase (EC 6.1.1.9) (Valyl-tRNA synthetase) (ValRS)	HVO_2945	18	685	1.50181	0.586702	0.0207646	0.0593643	3
VSQLSFVDLYEKGR	D4GXY5	Valine--tRNA ligase (EC 6.1.1.9) (Valyl-tRNA synthetase) (ValRS)	HVO_2945	12	162	0.915881	-0.126768	0.0461575	0.103591	4
HDATYEDAKAR	D4GXY9	Phenylalanine--tRNA ligase beta subunit (EC 6.1.1.20) (Phenylalanyl-tRNA synthetase beta subunit) (PheRS)	HVO_2947	9	500	0.874086	-0.194153	0.33098	0.45518	1
LTSKYYLR	D4GY08	DEAD/DEAH box helicase (EC 3.6.4.-)	HVO_2955	4	496	0.979145	-0.0304062	0.807808	0.875125	3
TYTHGENSFADKYR	D4GY08	DEAD/DEAH box helicase (EC 3.6.4.-)	HVO_2955	12	225	1.14035	0.189473	0.463154	0.585529	1
GMLELADEMNEKVEK	D4GY19	Dihydrolipoamide S-acyltransferase (EC 2.3.1.-)	HVO_2960	12	419	NA	NA	NA	NA	0
GIEVVESKSR	D4GY36	D-3-phosphoglycerate dehydrogenase (EC 1.1.1.95)	HVO_2968	8	400	1.05243	0.073726	0.735291	0.830517	3
TAQQASVGEGEGEKAGK	D4GY45	FliH domain-containing protein	HVO_2972	14	73	2.22856	1.15611	1.93e-05	0.00233538	4
TPNDDLKTAGEK	D4GY45	FliH domain-containing protein	HVO_2972	7	83	2.07199	1.05102	0.00112354	0.00967649	2
MEESISGFKR	D4GY45	FliH domain-containing protein	HVO_2972	9	9	0.934831	-0.097222	0.158223	0.248327	4
GLVKLGR	D4GY62	Uracil phosphoribosyltransferase (EC 2.4.2.9) (UMP pyrophosphorylase) (UPRTase)	HVO_2981	4	40	1.20366	0.267423	0.138004	0.228251	1
SRDELWEKGASSGHTQEVR	D4GY83	Phosphoribosyl-AMP cyclohydrolase (PRA-CH) (EC 3.5.4.19)	HVO_2992	8	58	NA	NA	0.112131	0.197088	1
EGEIDMDMQQILSDEEVNEKNVR	D4GY89	Ferredoxin (2Fe-2S)	HVO_2995	20	97	1.49626	0.581357	0.0116898	0.0410933	2
IVYNAKHLDYLQNR	D4GY89	Ferredoxin (2Fe-2S)	HVO_2995	6	119	0.936663	-0.0943979	0.457784	0.579803	4
IVYNAKHLDYLQNRVI	D4GY89	Ferredoxin (2Fe-2S)	HVO_2995	6	119	0.860343	-0.217015	0.0887986	0.164912	4
LTCIGSPVEDEVKIVYNAKHLDYLQNR	D4GY89	Ferredoxin (2Fe-2S)	HVO_2995	13	113	1.32205	0.402774	0.152336	0.242963	1
EVESYLDYQAEKFAER	D4GY94	Homoserine O-acetyltransferase (HAT) (EC 2.3.1.31) (Homoserine transacetylase) (HTA)	HVO_2998	12	281	0.907579	-0.139905	0.729287	0.826445	3
MSELLLKGATMTNK	D4GYB7	UPF0148 family protein	HVO_3008	7	36	1.40944	0.495118	0.00417518	0.0206191	4
LMNADKSEGYK	D4GYC2	ATP-dependent DNA helicase/nuclease Hef (EC 3.6.4.12)	HVO_3010	6	278	5.12735	2.35821	0.000153824	0.00440928	2
GMSTHAEVMKLR	D4GYC2	ATP-dependent DNA helicase/nuclease Hef (EC 3.6.4.12)	HVO_3010	10	293	1.08241	0.114244	0.395167	0.517623	2
EMLSGCPNCGGNKFQFK	D4GYC6	Origin-associated protein OapC	HVO_3012	13	30	1.24277	0.313564	0.000357876	0.00560402	4
EDVIRTVKVK	D4GQ40	IS1341-type transposase ISHvo19	HVO_A0008	8	9	29.0031	4.85813	0.000211884	0.00486627	1
TLQAKAHITYNPR	D4GQ52	DUF2208 domain-containing protein	HVO_A0020	5	119	19.5306	4.28766	0.000307505	0.00516759	1
ALEKIQQGNQQAR	D4GQ77	HtpX-like protease (EC 3.4.24.-)	HVO_A0045	4	227	1.41864	0.504513	0.10859	0.192831	1
NLPEEKQYELQTK	L9UXM8	Acyl-CoA synthetase (EC 6.2.1.-)	HVO_A0097A	6	345	NA	NA	NA	NA	0
NTETGEVSELVATVKK	D4GQG3	Tat pathway signal sequence domain protein	HVO_A0133	15	83	0.908089	-0.139095	0.00070159	0.00767294	3
SSDSSIDPAPIELEDKK	D4GQG3	Tat pathway signal sequence domain protein	HVO_A0133	16	52	1.76671	0.821067	0.348369	0.469719	3
TDTVEKTNTIGVQNFEEK	D4GQG3	Tat pathway signal sequence domain protein	HVO_A0133	6	119	1.1173	0.160013	0.00483664	0.0217807	3
SYFHKAR	D4GQN4	CRISPR-associated endoribonuclease Cas6 (EC 3.1.-.-)	HVO_A0205	5	22	1.18524	0.245175	0.177934	0.277368	2
TVLLSKWR	D4GQN4	CRISPR-associated endoribonuclease Cas6 (EC 3.1.-.-)	HVO_A0205	6	225	0.854545	-0.226772	0.0386928	0.0919287	4
VVGTPDNPIGVFSVKHPDAQPGLR	D4GQN5	CRISPR-associated protein Cas8b	HVO_A0206	15	269	2.99228	1.58125	0.000522679	0.00681672	2
GAKYSLTQIGSK	D4GQN5	CRISPR-associated protein Cas8b	HVO_A0206	3	102	1.72897	0.789909	0.0273067	0.0707716	1
NSLENALTSALEKAK	D4GQN5	CRISPR-associated protein Cas8b	HVO_A0206	13	633	0.925248	-0.112088	0.988932	0.990456	3
VEDVSKLR	D4GQN5	CRISPR-associated protein Cas8b	HVO_A0206	6	89	1.23957	0.309837	0.0329369	0.0810484	3
DQLQDDGFDIYVKK	D4GQN6	CRISPR-associated protein Cas7	HVO_A0207	13	64	0.902311	-0.148304	0.509722	0.627447	2
SKLGQEPR	D4GQN6	CRISPR-associated protein Cas7	HVO_A0207	2	231	1.63253	0.707105	0.0352604	0.0852435	2
TYKLTYQNTTGDR	D4GQN7	CRISPR-associated protein Cas5	HVO_A0208	3	109	1.19276	0.254299	0.00247262	0.0162556	4
SIVLFHDDEQKR	D4GQQ9	Peptide methionine sulfoxide reductase MsrA (Protein-methionine-S-oxide reductase) (EC 1.8.4.11) (Peptide-methionine (S)-S-oxide reductase) (Peptide Met(O) reductase)	HVO_A0230	11	108	0.63978	-0.644352	0.307179	0.430175	1
TARKYLGWFSELGIVTR	D4GQS4	HTH domain protein	HVO_A0245	4	55	NA	NA	NA	NA	0
LVSTLGKR	D4GQU5	L-fuculose phosphate aldolase (EC 4.1.2.17) (L-fuculose-1-phosphate aldolase)	HVO_A0268	7	15	0.994147	-0.00846848	0.930773	0.953598	1
SDGDVKTIR	D4GQV7	IclR family transcription regulator	HVO_A0280	6	7	1.06603	0.092248	0.453074	0.575956	3
FEKQFPK	D4GR16	ABC-type transport system periplasmic substrate-binding protein (Substrate D-galactose)	HVO_A0339	3	312	1.53804	0.621093	0.00385824	0.0194039	1
SENYLKK	D4GR24	Twin-arginine translocation signal domain-containing protein	HVO_A0350	6	208	3.35415	1.74595	0.00755112	0.0299007	1
EEEKFQEDDQK	D4GR24	Twin-arginine translocation signal domain-containing protein	HVO_A0350	4	115	1.14234	0.191988	0.640585	0.754467	1
FAKLSFSMNAVDR	D4GR24	Twin-arginine translocation signal domain-containing protein	HVO_A0350	3	147	1.0717	0.0998987	0.420706	0.539788	1
TDLMKEFLMK	D4GR35	Uncharacterized protein	HVO_A0366	5	6	0.789128	-0.341669	0.222838	0.33161	1
LTSWKASDVPWIR	D4GR73	DNA-binding protein	HVO_A0409	5	251	0.669828	-0.578137	0.0808239	0.155119	1
SVTAKILTK	D4GR98	SHOCT domain-containing protein	HVO_A0432	5	28	1.07942	0.110259	0.282557	0.404744	2
ALNQTIDQTPSEAFKR	D4GRA9	Zinc ribbon domain-containing protein	HVO_A0443	15	84	NA	NA	NA	NA	0
MLEMLSVEQKR	D4GRB3	Peptidase S54 family protein	HVO_A0447	10	10	1.4203	0.506194	0.107837	0.191989	1
QQIQIPYKFR	D4GRC4	Ubiquitin-like domain-containing protein	HVO_A0459	8	62	1.04401	0.0621393	0.00099733	0.00941315	4
TDVSQNQGKFR	D4GRD4	Pirin domain protein	HVO_A0469	9	23	0.912328	-0.132376	0.000698001	0.00767294	4
LLAALHAGNDAGGDKR	D4GRK9	DUF1028 family protein	HVO_A0547	15	162	0.979004	-0.0306133	0.912006	0.949203	1
TATGKIQK	D4GRL3	Acetyl-CoA synthetase (EC 6.2.1.1)	HVO_A0551	5	517	0.988762	-0.0163047	0.132682	0.221352	3
TATGKIQKYELR	D4GRL3	Acetyl-CoA synthetase (EC 6.2.1.1)	HVO_A0551	8	520	NA	NA	NA	NA	0
ADTDREVVVFEKGR	D4GRS6	Flavin-dependent pyridine nucleotide oxidoreductase	HVO_A0618	12	36	NA	NA	NA	NA	0
TAEITTNKIYR	D4GP02	ORC1-type DNA replication protein	HVO_B0001	8	335	NA	NA	NA	NA	0
TTGLELHVPFGGFKR	D4GP41	Alpha-ketoglutarate semialdehyde dehydrogenase (KGSADH) (EC 1.2.1.26)	HVO_B0039	14	454	0.682053	-0.552044	0.354239	0.475771	1
HGYVLKDGDDYR	D4GP42	HTH-type transcriptional regulator XacR (Pentose-specific regulator XacR)	HVO_B0040	6	57	1.41488	0.500684	0.5975	0.71348	2
KHVEEDAAEFESEGVDPDEAETLAKHR	D4GP52	ATP-dependent cobaltochelatase subunit CobN (EC 6.6.1.2)	HVO_B0050	25	1034	1.86244	0.897196	0.0161501	0.0495836	1
LEAAGVPLVVKATGDAFAR	D4GP52	ATP-dependent cobaltochelatase subunit CobN (EC 6.6.1.2)	HVO_B0050	11	88	1.16966	0.226095	0.081405	0.1558	2
LDSVALPTEFKR	D4GP53	ATP-dependent cobaltochelatase subunit ChlID (EC 6.6.1.2)	HVO_B0051	11	262	1.3324	0.414028	0.00158246	0.0125324	3
RVGDVAFAGDALAVASHGDKR	D4GP54	PQQ repeat protein	HVO_B0052	20	241	1.04795	0.0675719	0.44893	0.571743	1
LALLNITGTTDEHAKR	D4GP55	DUF3209 family protein	HVO_B0053	15	25	2.19774	1.13602	0.00217783	0.0152589	2
GYEQKYEY	D4GP59	Cobalt-factor-III C17-methyltransferase (EC 2.1.1.272)	HVO_B0057	5	341	1.26464	0.338729	0.00539089	0.0233576	3
ASEMTTLAKDTLR	D4GP59	Cobalt-factor-III C17-methyltransferase (EC 2.1.1.272)	HVO_B0057	9	110	0.875191	-0.19233	0.527232	0.644269	1
RSNYEKCCEILLEHR	D4GP59	Cobalt-factor-III C17-methyltransferase (EC 2.1.1.272)	HVO_B0057	6	267	0.543911	-0.878558	0.0989072	0.178864	1
SNYEKCCEILLEHR	D4GP59	Cobalt-factor-III C17-methyltransferase (EC 2.1.1.272)	HVO_B0057	5	267	0.635302	-0.654485	0.0904681	0.167561	2
AVLVGDDVTVLKR	D4GP61	Cobalt-precorrin-5A hydrolase (EC 3.7.1.12)	HVO_B0059	12	201	1.31392	0.39388	0.0144014	0.046649	3
DHELVVEKR	D4GP61	Cobalt-precorrin-5A hydrolase (EC 3.7.1.12)	HVO_B0059	8	313	0.630237	-0.666034	0.0204765	0.0587847	3
KLDTAEEIKR	D4GP61	Cobalt-precorrin-5A hydrolase (EC 3.7.1.12)	HVO_B0059	9	46	0.856273	-0.223858	0.69166	0.795159	4
LDTAEEIKR	D4GP61	Cobalt-precorrin-5A hydrolase (EC 3.7.1.12)	HVO_B0059	8	46	0.786138	-0.347146	0.498342	0.617549	1
MVLFKVTDAPATHEK	D4GP63	Cobalt-factor-II C20-methyltransferase (EC 2.1.1.151)	HVO_B0061	5	161	0.99535	-0.00672392	0.0136705	0.0452835	3
VTDAPATHEKLTEAGYDVR	D4GP63	Cobalt-factor-II C20-methyltransferase (EC 2.1.1.151)	HVO_B0061	10	171	1.17437	0.23189	0.00332722	0.0176342	2
IEEKPEPELQQPTDAVIR	D4GP73	Alcohol dehydrogenase (NADP) (EC 1.1.1.2)	HVO_B0071	4	17	1.99328	0.995148	0.000191087	0.00470211	3
MSSPPNK	D4GPA3	IclR family transcription regulator	HVO_B0101	7	7	0.739284	-0.4358	0.145542	0.236649	1
DLIMRPVDVESINEQIESLQQEKR	A0A8D3W5K5	Smc-like protein Sph2	HVO_B0118	23	145	1.75183	0.808866	0.00014372	0.00440928	4
QEVESELESKLGDLR	A0A8D3W5K5	Smc-like protein Sph2	HVO_B0118	10	210	1.50617	0.590884	0.00462932	0.0216845	4
EDELAEKEQEVEEYDASVSER	A0A8D3W5K5	Smc-like protein Sph2	HVO_B0118	7	186	1.04668	0.0658146	0.815061	0.881597	1
EQLSELEDEKSTYER	A0A8D3W5K5	Smc-like protein Sph2	HVO_B0118	10	372	0.984537	-0.0224828	0.772018	0.854301	3
IEELKSDR	A0A8D3W5K5	Smc-like protein Sph2	HVO_B0118	5	407	0.887527	-0.172137	0.476036	0.59852	1
LEDQIEEKEDELAEK	A0A8D3W5K5	Smc-like protein Sph2	HVO_B0118	8	179	0.964645	-0.0519303	0.708842	0.80726	2
RTKLEDQIEEK	A0A8D3W5K5	Smc-like protein Sph2	HVO_B0118	3	171	1.0002	0.000289653	0.952986	0.965599	2
TKLEDQIEEK	A0A8D3W5K5	Smc-like protein Sph2	HVO_B0118	2	171	0.700451	-0.513645	0.0198501	0.0575568	2
TKLEDQIEEKEDELAEK	A0A8D3W5K5	Smc-like protein Sph2	HVO_B0118	2	171	0.968128	-0.0467301	0.681119	0.791385	4
DVTEESEVKR	D4GPF6	Receiver/sensor box histidine kinase (EC 2.7.13.3)	HVO_B0154	9	389	1.65437	0.726286	0.0561819	0.120215	1
ITKLASGAESGFDK	D4GPJ9	ABC-type transport system periplasmic substrate-binding protein	HVO_B0198	3	124	0.991219	-0.0127247	0.222512	0.33161	4
FLQANSSHYNAAKAGVK	D4GPP7	Putative oxidoreductase (Short-chain dehydrogenase family) (EC 1.1.1.-)	HVO_B0248	13	161	1.21113	0.276352	0.0163716	0.0499116	2
SVIIDTLGDQGDGIAKVER	D4GPT4	TRAM domain protein	HVO_B0287	16	132	NA	NA	NA	NA	0
PTDNSPKTLR	D4GPW7	IclR family transcription regulator	HVO_B0320	7	8	58.9038	5.88029	0.000284187	0.00489512	2
ALTKYGYVPK	D4H097	UPF0395 family protein	HVO_C0006	4	17	1.02725	0.0387857	0.506848	0.62584	1
NVDVPQHDELKIGTLR	D4H097	UPF0395 family protein	HVO_C0006	11	54	1.15871	0.212525	0.9695	0.976587	2
IREKEDSDLEPLAGR	D4H0C4	TrwB_AAD_bind domain-containing protein	HVO_C0036	4	610	NA	NA	NA	NA	0
RHNSNTVETMKAIR	D4H0C8	DNA (cytosine-5-)-methyltransferase (EC 2.1.1.37)	HVO_C0040	11	282	2.60192	1.37958	0.000244244	0.00489512	2
PGAVFFENVQGITNKR	D4H0C8	DNA (cytosine-5-)-methyltransferase (EC 2.1.1.37)	HVO_C0040	15	148	NA	NA	NA	NA	0
AGKYTNNIR	D4H0D0	Helicase domain protein	HVO_C0042	3	648	1.21271	0.278234	0.00542411	0.0233576	3
AQEDEEFQKSVK	D4H0D0	Helicase domain protein	HVO_C0042	9	664	1.7319	0.792355	0.000270321	0.00489512	3
SVKYVTTCPFCGEK	D4H0D0	Helicase domain protein	HVO_C0042	3	667	2.22645	1.15475	0.0043488	0.0209089	1
IIHQCENPECDEVKR	D4H0D0	Helicase domain protein	HVO_C0042	14	704	1.12598	0.171182	0.00512095	0.0223313	2
VKYGYGYSIGK	D4H0E1	Tat (Twin-arginine translocation) pathway signal sequence	HVO_C0054	2	312	0.906267	-0.141992	0.0442008	0.101177	1
QVAEKCDIR	D4H0F1	GFO family oxidoreductase	HVO_C0069	5	44	0.864278	-0.210433	0.752914	0.843016	1
QQYMQTAQKLVR	D4H0F7	ABC-type transport system periplasmic substrate-binding protein (Probable substrate dipeptide/oligopeptide)	HVO_C0075	9	508	2.13661	1.09532	0.0392157	0.0923922	1

## Sheet: Table S3B
Table S3B. List of acetylated peptides detected in RC04 by SILAC LC-MS/MS analysis. Peptides with a mean fold change ≥ 1.2 and Benjamini-Hochberg adjusted p-value < 0.05 are predicted to be upregulated whereas peptides with a mean fold-change ≤ 0.83 and Benjamini-Hochberg Adjusted p-value <0.05 are predicted to be downregulated.
Peptide Sequence	Uniprot Acc.	Name	ORF	Position in Peptide	Position in Protein	Mean Fold-Change (Treatment/Control)	Mean Log2 FC	P-value	Adj. P-Value	number found in replicates
LVEKSGDDTLYNLSR	D4GYJ7	ORC1-type DNA replication protein	HVO_0001	4	311	0.901758	-0.149188	0.288511	0.350492	1
NINTGEVFNIYKR	D4GYJ7	ORC1-type DNA replication protein	HVO_0001	12	484	0.815375	-0.294465	0.120787	0.171899	1
TASAKFVSQELESTSQK	D4GYJ7	ORC1-type DNA replication protein	HVO_0001	5	175	1.06511	0.0909984	0.792601	0.834386	3
VVAKFGGTSLGSGDR	D4GYK3	Aspartokinase (EC 2.7.2.4)	HVO_0008	4	6	1.28443	0.361131	0.943308	0.956784	1
SKLAAEPALR	D4GYK9	ATP-dependent DNA helicase Hel308 (EC 3.6.4.12)	HVO_0014	2	427	0.70701	-0.500198	0.0197392	0.0436774	2
DHGPSYAVKWAEK	D4GYL1	Antirestriction protein ArdA	HVO_0016	9	250	1.12223	0.166366	0.15618	0.210103	2
AVDKGLPLVDVR	D4GYM0	Putative thiosulfate sulfurtransferase (EC 2.8.1.1) (Rhodanese-like protein)	HVO_0025	4	166	1.07362	0.102489	0.00643901	0.020369	4
VLVTTLTKR	D4GYM4	UvrABC system protein B (Protein UvrB) (Excinuclease ABC subunit B)	HVO_0029	8	467	1.09075	0.125318	0.0173909	0.0398308	3
LVIVTHNSGKR	D4GYP7	Putative Kef-type transport system accessory protein	HVO_0052	10	34	1.14225	0.191874	0.000203103	0.00235969	4
DQLASAHINMQIQKADFSTLLER	D4GYQ7	ABC-type transport system periplasmic substrate-binding protein (Probable substrate dipeptide/oligopeptide)	HVO_0062	14	471	1.34391	0.426433	0.936019	0.9509	1
QAFAYVLNQDQMVSEVFKGR	D4GYQ7	ABC-type transport system periplasmic substrate-binding protein (Probable substrate dipeptide/oligopeptide)	HVO_0062	18	380	0.975436	-0.035881	0.0632746	0.103824	1
QKLNTVTLNR	D4GYQ7	ABC-type transport system periplasmic substrate-binding protein (Probable substrate dipeptide/oligopeptide)	HVO_0062	2	604	0.966899	-0.0485636	0.0732867	0.116204	4
SGLTEKVNYER	D4GYS3	Probable porphobilinogen deaminase (EC 2.5.1.61)	HVO_0078	6	233	1.72288	0.784822	0.0601772	0.0998786	1
VGGLQCAQGKFGVTPDLTTFGK	D4GYS6	Glutamate-1-semialdehyde 2,1-aminomutase (GSA) (EC 5.4.3.8) (Glutamate-1-semialdehyde aminotransferase) (GSA-AT)	HVO_0081	10	251	0.997731	-0.00327672	0.978896	0.98197	1
ISTNQMGSGVAKQIR	D4GYU6	NMD3 family protein	HVO_0100	12	219	1.12707	0.172582	0.718708	0.770561	1
AFNSNHQILLAEKAK	Q48328	DNA repair and recombination protein RadA	HVO_0104	13	210	2.25675	1.17425	0.008398	0.0236874	1
RLAKLER	D4GYW1	50S ribosomal protein L39e	HVO_0115	4	14	0.983104	-0.0245839	0.000774487	0.00504997	4
AFSLIGSEHGIKR	D4GYW4	50S ribosomal protein L18Ae (50S ribosomal protein L20e) (50S ribosomal protein LX)	HVO_0118	12	46	1.00481	0.00692488	0.0654441	0.105927	3
LAKYFEK	D4GYW6	Signal recognition particle receptor FtsY (SRP receptor)	HVO_0120	3	280	1.47003	0.555843	0.0306528	0.0598845	2
TTTIAKLAK	D4GYW6	Signal recognition particle receptor FtsY (SRP receptor)	HVO_0120	6	277	1.30463	0.383637	0.236988	0.295195	1
YEKSEADQLR	D4GZ79	Translation initiation factor 1A (aIF-1A)	HVO_0136	3	83	0.987142	-0.0186702	0.000566341	0.00409959	4
YEKSEADQLRR	D4GZ79	Translation initiation factor 1A (aIF-1A)	HVO_0136	3	83	1.01909	0.0272826	0.00119492	0.00625862	3
DHYYNKAK	D4GZC4	Ribosomal RNA large subunit methyltransferase E (EC 2.1.1.166) (23S rRNA Um2552 methyltransferase) (rRNA (uridine-2'-O-)-methyltransferase)	HVO_0180	6	10	0.794131	-0.332551	0.0350354	0.0666298	1
ADLIVKAAVK	D4GZE0	DUF1931 domain protein	HVO_0196	6	7	1.29225	0.369888	0.000322134	0.00306277	4
AAKLSGHLDIDEIDDLATAR	D4GZF1	Alanine--tRNA ligase (EC 6.1.1.7) (Alanyl-tRNA synthetase) (AlaRS)	HVO_0206	3	304	1.63297	0.707497	0.0135137	0.0325858	3
LIHVGSDVQACGGTHVKR	D4GZF1	Alanine--tRNA ligase (EC 6.1.1.7) (Alanyl-tRNA synthetase) (AlaRS)	HVO_0206	17	723	1.13109	0.177714	0.486704	0.541928	2
LADHILKTNYAGELNTQR	D4GZG5	DNA helicase (EC 3.6.4.12)	HVO_0220	7	488	0.532603	-0.908866	0.00531002	0.0180819	1
AGINATLKSR	D4GZG5	DNA helicase (EC 3.6.4.12)	HVO_0220	8	428	0.885543	-0.175366	0.000125725	0.00205996	4
LEAELKR	D4GZI2	UPF0761 family protein	HVO_0237	6	361	1.08787	0.12151	0.0746453	0.117195	4
SFVAGILDHAPAITAVADPTVNSYKR	P43386	Glutamine synthetase (GS) (EC 6.3.1.2) (Glutamate--ammonia ligase) (Glutamine synthetase I alpha) (GSI alpha)	HVO_0239	25	308	0.691464	-0.532275	0.00994832	0.0263775	1
PVQGEMLSKR	D4GZI7	Aminopeptidase (EC 3.4.11.-)	HVO_0242	9	125	1.22335	0.290836	0.00779665	0.0227634	2
AYKPVQGEMLSKR	D4GZI7	Aminopeptidase (EC 3.4.11.-)	HVO_0242	12	125	0.976661	-0.0340697	2.02e-06	0.00023806	4
HEDFKER	D4GZR3	Archaea-specific helicase AshA (EC 3.6.4.-)	HVO_0283	5	287	1.34668	0.429408	0.0742635	0.117195	1
MKFVSFTTSELPELEEGK	D4GZS1	Replication protein A	HVO_0292	2	116	1.53961	0.622562	0.133572	0.183672	1
MQEKGYELQDGHMSAVDGSK	D4GZS9	Radical SAM domain protein	HVO_0300	4	197	0.463462	-1.10948	0.000986677	0.0057317	1
EQALSSAKLEAK	Q48329	V-type ATP synthase subunit E (V-ATPase subunit E)	HVO_0313	8	67	0.974636	-0.0370651	0.0617042	0.101884	4
EREQALSSAKLEAK	Q48329	V-type ATP synthase subunit E (V-ATPase subunit E)	HVO_0313	10	67	1.01856	0.0265334	0.164477	0.218052	4
FLGETLKMPVTEDLLGR	Q48333	V-type ATP synthase beta chain (V-ATPase subunit B)	HVO_0317	7	76	0.834564	-0.260905	0.0287187	0.0575352	1
EANVGWLKGK	D4GZV0	Peptide chain release factor subunit 1 (Translation termination factor aRF1)	HVO_0321	8	164	2.10934	1.07679	0.00264804	0.0112453	2
GTETKFISTDFEK	D4GZV0	Peptide chain release factor subunit 1 (Translation termination factor aRF1)	HVO_0321	5	385	0.806391	-0.310449	0.0544351	0.0920213	1
KQMEEFFEKLHR	D4GZV0	Peptide chain release factor subunit 1 (Translation termination factor aRF1)	HVO_0321	9	294	1.18237	0.241679	0.670504	0.723737	2
AVTVLGEDHKLQSGQLR	D4GZV3	Arginine--tRNA ligase (EC 6.1.1.19) (Arginyl-tRNA synthetase) (ArgRS)	HVO_0324	10	348	0.965977	-0.0499398	0.610352	0.66898	1
SGPVKLSCSGVANR	D4GZV5	Riboflavin kinase (RFK) (EC 2.7.1.161) (CTP-dependent riboflavin kinase) (CTP:riboflavin 5'-phosphotransferase) (Flavokinase)	HVO_0326	5	32	0.666318	-0.585717	0.00013232	0.00211382	3
VDVSQHKLVPEHTK	D4GZX3	DNA-directed RNA polymerase subunit Rpo5 (EC 2.7.7.6) (DNA-directed RNA polymerase subunit H)	HVO_0346	7	8	0.748865	-0.417222	0.00692276	0.0213981	1
TTDKAVVYR	D4GZX3	DNA-directed RNA polymerase subunit Rpo5 (EC 2.7.7.6) (DNA-directed RNA polymerase subunit H)	HVO_0346	4	66	1.30804	0.38741	0.0645089	0.104888	1
NFAQAMELSQNVEDEQSLKR	D4GZX4	DNA-directed RNA polymerase (EC 2.7.7.6)	HVO_0347	19	497	0.753107	-0.409073	0.00861442	0.0240376	3
TALNKLAR	D4GZX4	DNA-directed RNA polymerase (EC 2.7.7.6)	HVO_0347	5	370	1.09523	0.131233	0.118758	0.16939	2
YGDEIQVAKTFSQR	D4GZX4	DNA-directed RNA polymerase (EC 2.7.7.6)	HVO_0347	9	195	1.35542	0.438744	0.333169	0.394809	3
FLEEPDDMAGLSPQKR	D4GZX5	DNA-directed RNA polymerase subunit beta (EC 2.7.7.6)	HVO_0348	15	321	0.607334	-0.719437	1.05e-05	0.000574178	4
VPELGDKFASR	D4GZX5	DNA-directed RNA polymerase subunit beta (EC 2.7.7.6)	HVO_0348	7	367	0.552851	-0.855037	1.08e-05	0.000574178	4
LYHMVSNKLHAR	D4GZX5	DNA-directed RNA polymerase subunit beta (EC 2.7.7.6)	HVO_0348	8	490	0.990713	-0.0134606	0.000856311	0.00521126	4
FRGSLSGKR	D4GZX6	DNA-directed RNA polymerase subunit Rpo1N (EC 2.7.7.6) (DNA-directed RNA polymerase subunit A')	HVO_0349	8	388	0.578254	-0.790226	0.00771206	0.0227097	1
SGRPLKTLSQR	D4GZX6	DNA-directed RNA polymerase subunit Rpo1N (EC 2.7.7.6) (DNA-directed RNA polymerase subunit A')	HVO_0349	6	368	0.522215	-0.937285	0.00118327	0.00624884	2
SVDETLEMKIMQR	D4GZX6	DNA-directed RNA polymerase subunit Rpo1N (EC 2.7.7.6) (DNA-directed RNA polymerase subunit A')	HVO_0349	9	756	1.99466	0.996141	0.00978216	0.026045	3
ELGDDWSDVMKSAVR	D4GZX6	DNA-directed RNA polymerase subunit Rpo1N (EC 2.7.7.6) (DNA-directed RNA polymerase subunit A')	HVO_0349	11	136	1.02054	0.0293299	0.0830567	0.126967	2
HEKPTTYYEVQNVLAGDYSER	D4GZX6	DNA-directed RNA polymerase subunit Rpo1N (EC 2.7.7.6) (DNA-directed RNA polymerase subunit A')	HVO_0349	3	162	1.1645	0.219715	0.00769226	0.0227097	4
ILTSEFSSDEEKER	D4GZX6	DNA-directed RNA polymerase subunit Rpo1N (EC 2.7.7.6) (DNA-directed RNA polymerase subunit A')	HVO_0349	12	945	1.28175	0.35811	0.310136	0.373215	4
MSIMAHEVVVMPYKTFR	D4GZX6	DNA-directed RNA polymerase subunit Rpo1N (EC 2.7.7.6) (DNA-directed RNA polymerase subunit A')	HVO_0349	14	512	0.843828	-0.24498	0.00426741	0.0158539	2
SEDDLTHKLVDIIR	D4GZX6	DNA-directed RNA polymerase subunit Rpo1N (EC 2.7.7.6) (DNA-directed RNA polymerase subunit A')	HVO_0349	8	310	1.39619	0.481498	0.740069	0.786863	1
VTEKNCEELAEK	D4GZX6	DNA-directed RNA polymerase subunit Rpo1N (EC 2.7.7.6) (DNA-directed RNA polymerase subunit A')	HVO_0349	4	463	1.15025	0.201947	0.0214992	0.0467279	4
GIVLEKVGIEAK	D4GZY0	30S ribosomal protein S12	HVO_0353	6	52	1.43623	0.522284	0.00783716	0.0227634	4
ANGKYAAR	D4GZY0	30S ribosomal protein S12	HVO_0353	4	5	0.984955	-0.0218696	0.368441	0.425643	1
GNAEKPVR	D4GZY0	30S ribosomal protein S12	HVO_0353	5	139	0.877379	-0.188728	0.0256437	0.0526003	2
VEKVNGVSMIELVR	D4GZY0	30S ribosomal protein S12	HVO_0353	3	123	1.23058	0.299336	0.361801	0.419584	1
VQLIKNGK	D4GZY0	30S ribosomal protein S12	HVO_0353	5	74	1.11639	0.158836	0.841024	0.873845	2
LKYGGISVPQAVDVAPQR	D4GZY1	30S ribosomal protein S7	HVO_0354	2	129	0.829917	-0.268962	0.00468516	0.0167729	2
LKYGGISVPQAVDVAPQRR	D4GZY1	30S ribosomal protein S7	HVO_0354	2	129	0.864328	-0.210349	0.000245045	0.00269972	4
RVDEALKFIAQGTLSGSYK	D4GZY1	30S ribosomal protein S7	HVO_0354	7	152	1.1575	0.211008	0.0634459	0.103824	3
IVQECEKLMDKPEQIR	D4GZY3	Elongation factor 2 (EF-2)	HVO_0356	7	13	0.702562	-0.509302	6.41e-05	0.00132974	3
GMKLELSQAIDYI	D4GZY3	Elongation factor 2 (EF-2)	HVO_0356	3	717	1.45755	0.543549	0.559434	0.618474	1
HNKFYITAEPLSQDIVDSIK	D4GZY3	Elongation factor 2 (EF-2)	HVO_0356	3	486	1.032	0.0454361	0.000495623	0.0039107	4
LINELQEGPEEMQKR	D4GZY3	Elongation factor 2 (EF-2)	HVO_0356	14	166	0.950477	-0.0732766	0.000325928	0.00306277	4
LMDKPEQIR	D4GZY3	Elongation factor 2 (EF-2)	HVO_0356	4	17	0.937255	-0.0934868	0.00114544	0.00623756	3
LLFETGSVPEHVIEQHREEAEEKGK	D4GZY6	Elongation factor 1-alpha (EF-1-alpha) (Elongation factor Tu) (EF-Tu)	HVO_0359	23	48	0.384286	-1.37975	8.37e-05	0.00158632	2
EQVNKLLK	D4GZY6	Elongation factor 1-alpha (EF-1-alpha) (Elongation factor Tu) (EF-Tu)	HVO_0359	5	166	2.42709	1.27923	0.00748283	0.0223436	3
MDVVDYSEDKYK	D4GZY6	Elongation factor 1-alpha (EF-1-alpha) (Elongation factor Tu) (EF-Tu)	HVO_0359	10	156	1.96414	0.973901	0.000811045	0.00513126	4
SDKPHQNLAIIGHVDHGK	D4GZY6	Elongation factor 1-alpha (EF-1-alpha) (Elongation factor Tu) (EF-Tu)	HVO_0359	3	4	1.16258	0.217326	0.00115185	0.00623756	4
TLNKIQR	D4H014	Ribonuclease R (EC 3.1.13.1)	HVO_0388	4	322	1.82076	0.864539	0.00025011	0.00270882	3
AHTIIEECMLKANK	D4H014	Ribonuclease R (EC 3.1.13.1)	HVO_0388	11	251	0.991177	-0.0127854	0.177435	0.233294	3
AVLKVMPR	D4H014	Ribonuclease R (EC 3.1.13.1)	HVO_0388	4	329	0.888993	-0.169755	0.0197539	0.0436774	2
ELFAETKLSK	D4H019	UvrABC system protein A	HVO_0393	7	739	1.03967	0.0561321	0.985506	0.98705	1
FSFNVKGGR	D4H019	UvrABC system protein A	HVO_0393	6	756	0.847336	-0.238995	0.158695	0.211703	1
NFLGQMDKPK	D4H019	UvrABC system protein A	HVO_0393	8	72	0.99132	-0.0125774	0.686718	0.739988	1
STLMHEILYKGLAR	D4H019	UvrABC system protein A	HVO_0393	10	676	1.31122	0.390907	0.123077	0.173997	1
TIAQEILKEIR	D4H019	UvrABC system protein A	HVO_0393	8	483	1.03065	0.0435568	0.951806	0.960828	1
YNAETLDVTYKDK	D4H019	UvrABC system protein A	HVO_0393	11	801	1.36401	0.447856	0.0917844	0.136079	1
GCFVGQELVSKIENR	D4H023	Glycine cleavage system protein T-like protein	HVO_0397	11	267	0.413684	-1.2734	0.00494336	0.017452	1
IVAGAVKYSGK	D4H026	DUF5611 domain protein	HVO_0400	7	61	1.61405	0.690681	0.000394671	0.00351351	4
GGLFGSLKR	D4H028	DUF124 family protein	HVO_0402	8	53	0.368977	-1.4384	0.0238042	0.0500358	2
ESGDVAVTKFR	D4GRU7	Probable ribonuclease FAU-1 (EC 3.1.26.-) (RNA-binding protein FAU-1)	HVO_0406	9	376	1.47381	0.559551	0.00095429	0.00569898	4
RYETNDLVKR	D4GRV8	Metal-dependent carboxypeptidase (EC 3.4.17.19)	HVO_0417	9	476	1.5005	0.585447	0.000242554	0.00269972	4
SATLLTSDVVQAEVAKAK	D4GRW2	ArNOG04375 family protein	HVO_0421	16	118	2.21631	1.14816	0.0110186	0.0275034	3
RTLEKQICMR	D4GRY0	50S ribosomal protein L40e	HVO_0439	5	13	1.0318	0.0451587	0.185874	0.241913	2
TLEKQICMR	D4GRY0	50S ribosomal protein L40e	HVO_0439	4	13	0.995825	-0.00603597	0.254316	0.313721	1
GIESSDDPALEKATK	D4GRZ3	Leucine--tRNA ligase (EC 6.1.1.4) (Leucyl-tRNA synthetase) (LeuRS)	HVO_0452	12	391	1.16666	0.222383	0.41224	0.470395	3
GRLEKGLHPVK	D4GRZ3	Leucine--tRNA ligase (EC 6.1.1.4) (Leucyl-tRNA synthetase) (LeuRS)	HVO_0452	4	175	0.834901	-0.260324	0.048599	0.0841592	1
LEKGLHPVK	D4GRZ3	Leucine--tRNA ligase (EC 6.1.1.4) (Leucyl-tRNA synthetase) (LeuRS)	HVO_0452	3	175	1.01736	0.0248329	0.199537	0.256548	1
WLLSKLQDTVR	D4GRZ3	Leucine--tRNA ligase (EC 6.1.1.4) (Leucyl-tRNA synthetase) (LeuRS)	HVO_0452	5	713	1.30993	0.389484	0.278568	0.339704	2
YFIEEHYKK	D4GRZ3	Leucine--tRNA ligase (EC 6.1.1.4) (Leucyl-tRNA synthetase) (LeuRS)	HVO_0452	8	133	1.413	0.498761	0.0494579	0.0851848	4
YSKFVEWQYR	D4GRZ3	Leucine--tRNA ligase (EC 6.1.1.4) (Leucyl-tRNA synthetase) (LeuRS)	HVO_0452	3	158	1.09475	0.1306	0.109087	0.158423	3
FLDQEEAQLKQK	O30560	Thermosome subunit 2 (Heat shock protein CCT2)	HVO_0455	10	280	1.13295	0.18009	0.964927	0.972345	3
GFNLASEKAR	O30560	Thermosome subunit 2 (Heat shock protein CCT2)	HVO_0455	8	136	1.35294	0.436093	0.0674743	0.108605	2
GIDDLAQHYLAKQGILAVR	O30560	Thermosome subunit 2 (Heat shock protein CCT2)	HVO_0455	12	310	0.863383	-0.211928	0.0211552	0.0461372	2
HGKLDHPGDMVYAK	D4GS16	UCP015877 family protein	HVO_0476	3	189	0.49282	-1.02087	0.010014	0.0264418	1
LEDKPSVEEINDAFR	D4GS21	glyceraldehyde-3-phosphate dehydrogenase (NAD(P)(+)) (phosphorylating) (EC 1.2.1.59)	HVO_0481	4	266	1.03809	0.0539259	0.860733	0.887111	2
SEKSYLSAGENVDESDVVR	D4GS21	glyceraldehyde-3-phosphate dehydrogenase (NAD(P)(+)) (phosphorylating) (EC 1.2.1.59)	HVO_0481	3	4	1.557	0.63877	0.0435653	0.0780589	1
LMLKHAGEK	D4GS24	50S ribosomal protein L10e	HVO_0484	4	78	2.4031	1.2649	0.00693179	0.0213981	4
SDKPASMYR	D4GS24	50S ribosomal protein L10e	HVO_0484	3	4	0.874649	-0.193224	0.000477489	0.00388808	3
LVVLKPDGSILVHTDEKR	D4GS26	Endonuclease NucS (EC 3.1.-.-)	HVO_0486	17	68	0.667259	-0.583681	0.0409657	0.0743668	1
VVTEYLKK	D4GS73	Aconitate hydratase (EC 4.2.1.3)	HVO_0541	7	524	1.53605	0.619222	0.00839242	0.0236874	4
NALEKGLDVPEYVK	D4GS73	Aconitate hydratase (EC 4.2.1.3)	HVO_0541	5	500	1.12916	0.175251	0.000260314	0.00273878	3
QLDEKTVQR	D4GSE8	DNA mismatch repair protein MutL	HVO_0551	5	10	1.00722	0.0103798	0.972313	0.976899	1
EAWKTPK	D4GSF6	50S ribosomal protein L15e	HVO_0561	4	14	0.714107	-0.485787	0.059245	0.0985873	1
ASQIADAAGVSKR	D4GSG3	TrmB family transcription regulator	HVO_0568	12	45	1.01697	0.0242773	0.822751	0.856251	3
HFDASIGDFEKR	D4GSH6	tRNA 2-thiolation protein NcsA (N-type ATP pyrophosphatase superfamily protein) (tRNA adenylyltransferase NcsA) (EC 2.7.7.-)	HVO_0580	11	204	0.607418	-0.719239	0.0159327	0.037293	1
VETGVWKNEETGEIFTGGTYRPQTPAGK	D4GSR4	50S ribosomal protein L43e	HVO_0654	7	53	0.564652	-0.824566	0.00547389	0.0184096	1
NSKVDGDDVTR	D4GSR4	50S ribosomal protein L43e	HVO_0654	3	38	1.20413	0.267997	0.00335492	0.013113	4
ISQLVFTEMKSPADRPYGVER	D4GSS1	dCTP deaminase (EC 3.5.4.13) (Deoxycytidine triphosphate deaminase)	HVO_0661	10	159	1.13982	0.188812	0.0592294	0.0985873	1
IQVKFEK	D4GT09	Aspartate--tRNA(Asp/Asn) ligase (EC 6.1.1.23) (Aspartyl-tRNA synthetase) (AspRS) (Non-discriminating aspartyl-tRNA synthetase) (ND-AspRS)	HVO_0677	4	46	1.60897	0.686141	0.000164047	0.00218388	4
FEKDEMDDDLVETGLGVHR	D4GT09	Aspartate--tRNA(Asp/Asn) ligase (EC 6.1.1.23) (Aspartyl-tRNA synthetase) (AspRS) (Non-discriminating aspartyl-tRNA synthetase) (ND-AspRS)	HVO_0677	3	49	1.55473	0.636663	0.0460446	0.0799525	1
MFKYGMPPHAGFGLGGER	D4GT09	Aspartate--tRNA(Asp/Asn) ligase (EC 6.1.1.23) (Aspartyl-tRNA synthetase) (AspRS) (Non-discriminating aspartyl-tRNA synthetase) (ND-AspRS)	HVO_0677	3	393	0.769552	-0.37791	0.0670965	0.108269	1
DAGIEDVKTLK	D4GT20	DNA topoisomerase 1 (EC 5.6.2.1) (DNA topoisomerase I)	HVO_0681	8	810	0.964869	-0.0515953	0.0112196	0.0278962	1
QLQDSLKADK	D4GT20	DNA topoisomerase 1 (EC 5.6.2.1) (DNA topoisomerase I)	HVO_0681	7	600	1.0146	0.0209057	0.0132677	0.0321139	1
GAEKALAYEVTR	D4GT23	Aspartyl/glutamyl-tRNA(Asn/Gln) amidotransferase subunit B (Asp/Glu-ADT subunit B) (EC 6.3.5.-)	HVO_0684	4	248	1.90874	0.932622	0.0107573	0.0274009	2
EITKLEDR	D4GT30	Chromosome partition protein Smc	HVO_0689	4	706	1.24208	0.312754	6.45e-05	0.00132974	4
VGGVEEITIKR	D4GT30	Chromosome partition protein Smc	HVO_0689	10	120	1.17321	0.230463	0.0458272	0.0798201	1
TGRPTGMKWNAR	D4GT50	50S ribosomal protein L44e	HVO_0701	8	34	0.729653	-0.454718	0.00138259	0.00690217	4
ATIGNAGKFSK	D4GT50	50S ribosomal protein L44e	HVO_0701	8	52	1.10179	0.139852	0.0431059	0.0778098	4
THLKYICSDCGK	D4GT50	50S ribosomal protein L44e	HVO_0701	4	69	1.3579	0.441379	0.240928	0.299519	3
VPGGDKPTK	D4GT50	50S ribosomal protein L44e	HVO_0701	6	61	0.924132	-0.113829	0.0218231	0.0470602	2
LLDAVGKLPVR	Q48327	Cell division protein FtsZ 1	HVO_0717	7	213	0.808549	-0.306593	0.0011778	0.00624884	3
SGTMTDDELKAVLK	Q48327	Cell division protein FtsZ 1	HVO_0717	10	42	1.09981	0.137254	0.0253395	0.0524011	1
SGAYEKLYK	D4GT91	Putative oxidoreductase (Short-chain dehydrogenase family) (EC 1.1.1.-)	HVO_0725	6	209	1.14328	0.193184	0.345611	0.405896	4
EVETLGWEDKQAAK	D4GT97	Inorganic pyrophosphatase (PPA) (EC 3.6.1.1) (Pyrophosphate phospho-hydrolase) (PPase)	HVO_0729	10	158	1.52655	0.610275	0.154172	0.20784	1
GDSQLIVKQVR	D4GTA2	Ribonuclease H, type 1 (EC 3.1.26.4)	HVO_0732	8	143	1.27983	0.355948	0.852373	0.881337	1
NDPGGTATVQVTKK	D4GTB2	Ribonuclease BN	HVO_0739	17	165	0.739033	-0.43629	0.00451289	0.0164785	1
TRNDPGGTATVQVTKK	D4GTB2	Ribonuclease BN	HVO_0739	15	165	0.66273	-0.593508	0.000147557	0.00218388	2
QFVFEIKR	D4GTB6	DUF444 family protein	HVO_0742	7	45	1.08328	0.115411	0.208904	0.26698	4
MVSGFLSPGVDKAAYPDDFR	D4GTB7	Putative phosphodiesterase (EC 3.1.4.-)	HVO_0743	12	142	0.625624	-0.676633	0.0175656	0.0400871	1
IDVNAKLGHDEDK	D4GTB7	Putative phosphodiesterase (EC 3.1.4.-)	HVO_0743	6	165	1.27581	0.351411	0.0339438	0.0649404	4
VNHFLFKDYER	D4GTB7	Putative phosphodiesterase (EC 3.1.4.-)	HVO_0743	7	218	1.20586	0.270057	0.346822	0.405896	3
GLRDGELEKDTYGR	D4GTQ1	Small CPxCG-related zinc finger protein	HVO_0758	9	15	0.936409	-0.0947901	0.0162455	0.0377486	3
LTCSECGESLKK	D4GTQ1	Small CPxCG-related zinc finger protein	HVO_0758	11	31	0.977383	-0.0330041	0.00201303	0.00905863	3
VAGFLADAGILAFKSVK	Q9HHA2	Thermosome subunit 3 (Heat shock protein CCT3)	HVO_0778	14	312	0.702844	-0.508724	0.0362004	0.0682361	1
DHVLQAKR	D4GTT9	Archaeal Lon protease (EC 3.4.21.-) (ATP-dependent protease La homolog)	HVO_0783	7	454	0.993495	-0.00941511	0.00398218	0.0149096	2
DVIMKAAK	D4GTT9	Archaeal Lon protease (EC 3.4.21.-) (ATP-dependent protease La homolog)	HVO_0783	5	102	1.56699	0.647999	0.219912	0.2786	3
AFLEVDDYKR	D4GUA4	Stomatin family protein	HVO_0801	9	117	1.62901	0.703994	0.00744752	0.0223425	2
AQGEKQSQILEAQGDAISTVLR	D4GUA4	Stomatin family protein	HVO_0801	5	227	0.915983	-0.126608	0.0144819	0.0344013	4
SAVEQAEGEKQSNIIR	D4GUA4	Stomatin family protein	HVO_0801	10	216	1.0789	0.109566	0.387219	0.445023	4
VGEIVAAEGIDGADKLAK	D4GUC3	Methionine--tRNA ligase (EC 6.1.1.10) (Methionyl-tRNA synthetase) (MetRS)	HVO_0809	15	664	1.35883	0.442365	0.0206399	0.0453226	3
HHEKYEATFPR	D4GUC3	Methionine--tRNA ligase (EC 6.1.1.10) (Methionyl-tRNA synthetase) (MetRS)	HVO_0809	4	84	0.88185	-0.181395	0.0193146	0.0430037	3
IEDERVEELNEKLEAR	D4GUC3	Methionine--tRNA ligase (EC 6.1.1.10) (Methionyl-tRNA synthetase) (MetRS)	HVO_0809	12	595	1.35857	0.442091	0.10431	0.152527	1
EGEEPEEKQR	D4GUD0	Phosphoenolpyruvate synthase (PEP synthase) (EC 2.7.9.2) (Pyruvate, water dikinase)	HVO_0812	8	451	0.770044	-0.376988	0.0161073	0.0375642	1
ETGEVETATIADKK	D4GUD0	Phosphoenolpyruvate synthase (PEP synthase) (EC 2.7.9.2) (Pyruvate, water dikinase)	HVO_0812	8	451	1.54442	0.627065	0.159434	0.212246	4
AYGHLDDVEKR	D4GUG3	Acyl-peptide hydrolase (Acylaminoacyl-peptidase)	HVO_0829	10	432	1.68617	0.753754	0.00512883	0.0178115	3
ESDITPLKR	D4GUG9	Alpha/beta hydrolase fold protein	HVO_0832	8	268	0.963728	-0.0533014	0.0102473	0.0267708	4
IAGVGLTKFGSHPER	D4GUH4	Acetyl-CoA C-acetyltransferase (EC 2.3.1.9)	HVO_0835	8	13	0.579323	-0.787559	0.000793793	0.00512357	4
TLKLTTHGFDELEAAAETVAER	D4GUH5	Putative M28 family peptidase (EC 3.4.11.-)	HVO_0836	3	309	1.36444	0.448308	0.148147	0.200989	1
YQQKLER	D4GUJ7	Proteasome-activating nucleotidase 1 (PAN 1) (Proteasomal ATPase 1) (Proteasome regulatory ATPase 1) (Proteasome regulatory particle 1)	HVO_0850	4	58	1.21689	0.2832	0.820016	0.855738	1
ESLAETETELKNAR	D4GUK1	DNA double-strand break repair Rad50 ATPase	HVO_0854	11	436	1.38042	0.465104	0.0863073	0.130072	1
LGVEDVLTKK	D4GUK1	DNA double-strand break repair Rad50 ATPase	HVO_0854	9	184	1.18221	0.241491	0.31285	0.375195	1
REAAAELDSEAEEKR	D4GUK1	DNA double-strand break repair Rad50 ATPase	HVO_0854	14	556	1.57	0.650766	0.0395953	0.0731133	1
HNTDKPVVNLQHKFGESTTTR	D4GUK5	DNA polymerase (EC 2.7.7.7)	HVO_0858	13	718	0.410319	-1.28518	0.00387389	0.0147346	1
VVFDLLYAYKR	D4GUK5	DNA polymerase (EC 2.7.7.7)	HVO_0858	10	356	2.54164	1.34576	0.0024857	0.0109542	3
YLNAGFSGGEKK	D4GUK6	Fe-S cluster assembly complex ATPase SufC	HVO_0859	11	199	1.25711	0.330106	0.0532019	0.0913872	3
DTFDKLGIPEAEK	D4GUK7	Fe-S cluster assembly complex protein SufB	HVO_0860	5	115	0.346722	-1.52815	4.69e-07	0.00023806	4
SSDQDHLKETDTEAR	D4GUK7	Fe-S cluster assembly complex protein SufB	HVO_0860	8	9	0.329852	-1.60011	0.00336546	0.013113	1
AAFVAEKGLTEETIR	D4GUK7	Fe-S cluster assembly complex protein SufB	HVO_0860	7	31	1.49762	0.582671	0.00529228	0.0180819	3
AIVEKGGR	D4GUK7	Fe-S cluster assembly complex protein SufB	HVO_0860	5	291	1.48207	0.56761	0.0832539	0.126967	2
ALKQYQK	D4GUK7	Fe-S cluster assembly complex protein SufB	HVO_0860	3	60	1.61584	0.692284	0.044568	0.0791081	1
ATMLYPASILKGR	D4GUK7	Fe-S cluster assembly complex protein SufB	HVO_0860	11	316	1.18807	0.24862	0.220177	0.2786	4
MNSEGMGQFEHTLIVAEKGSEVHYIEGCSAPK	D4GUK7	Fe-S cluster assembly complex protein SufB	HVO_0860	18	232	1.02008	0.0286854	0.541292	0.599455	1
NTYNLNTKR	D4GUK7	Fe-S cluster assembly complex protein SufB	HVO_0860	8	285	1.05789	0.0811927	0.486802	0.541928	4
RAIVEKGGR	D4GUK7	Fe-S cluster assembly complex protein SufB	HVO_0860	6	291	1.62422	0.699743	0.0433219	0.0779795	1
EFAELVNDQSKQLK	D4GUL6	Glutamate synthase (Ferredoxin) (EC 1.4.7.1)	HVO_0869	11	836	1.6106	0.687596	0.008341	0.0236874	2
AAEKAVDDLAIEGAGR	D4GUL6	Glutamate synthase (Ferredoxin) (EC 1.4.7.1)	HVO_0869	4	176	1.29792	0.376198	0.076763	0.11993	3
ADQSDTASVDNVVELLLKSGR	D4GUL6	Glutamate synthase (Ferredoxin) (EC 1.4.7.1)	HVO_0869	18	308	1.18939	0.250225	0.82092	0.855738	1
AGDYEKYK	D4GUL6	Glutamate synthase (Ferredoxin) (EC 1.4.7.1)	HVO_0869	6	823	1.20087	0.264079	0.473392	0.531629	3
EKLVTSLESR	D4GUL6	Glutamate synthase (Ferredoxin) (EC 1.4.7.1)	HVO_0869	2	536	1.22052	0.287496	0.653068	0.708507	1
FGTEKECNVK	D4GUL6	Glutamate synthase (Ferredoxin) (EC 1.4.7.1)	HVO_0869	5	914	1.08812	0.121838	0.162866	0.216365	4
SEVVDITYEKGGDIR	D4GUL6	Glutamate synthase (Ferredoxin) (EC 1.4.7.1)	HVO_0869	10	595	1.36782	0.451875	0.21999	0.2786	1
DERNPGFKFNEWELK	D4GUL7	Proline--tRNA ligase (EC 6.1.1.15) (Prolyl-tRNA synthetase) (ProRS)	HVO_0870	8	341	0.632076	-0.661831	0.023499	0.0497214	1
NPGFKFNEWELK	D4GUL7	Proline--tRNA ligase (EC 6.1.1.15) (Prolyl-tRNA synthetase) (ProRS)	HVO_0870	5	341	1.01686	0.0241159	0.4723	0.531338	3
TMNPRPEKVLCVHGDER	D4GUM1	Transcription termination factor FttA (EC 3.1.-.-)	HVO_0874	8	602	0.745593	-0.42354	0.00385101	0.0147346	2
SDTLKLK	D4GUM1	Transcription termination factor FttA (EC 3.1.-.-)	HVO_0874	5	569	1.88211	0.912348	0.000534814	0.00400945	4
EITQKVGWTPEVVR	D4GUM1	Transcription termination factor FttA (EC 3.1.-.-)	HVO_0874	5	128	1.26417	0.338185	0.929836	0.950664	2
SSVDKQLENLK	D4GUM1	Transcription termination factor FttA (EC 3.1.-.-)	HVO_0874	5	6	1.14682	0.197641	0.390891	0.448437	1
FKEGETLETEDLMKLQK	D4GUU7	Phosphoserine phosphatase	HVO_0880	14	300	0.394222	-1.34292	6.52e-06	0.000463051	3
EGETLETEDLMKLQK	D4GUU7	Phosphoserine phosphatase	HVO_0880	12	300	0.41	-1.2863	0.000121456	0.00204238	3
AEAEEIYQKFK	D4GUU7	Phosphoserine phosphatase	HVO_0880	9	286	0.518004	-0.948964	6.06e-05	0.00132974	4
NIDLPDEKLESGSK	D4GUU7	Phosphoserine phosphatase	HVO_0880	8	28	1.24044	0.310853	0.807229	0.845605	4
GELIKLAGQLR	D4GUU7	Phosphoserine phosphatase	HVO_0880	5	39	1.64378	0.717016	0.0053722	0.0181632	4
QQTEVLSTEDERELIEKIENK	D4GUU7	Phosphoserine phosphatase	HVO_0880	17	156	1.67557	0.744655	0.000395888	0.00351351	4
RDDLNAKTR	D4GUU7	Phosphoserine phosphatase	HVO_0880	7	68	1.70637	0.770931	0.00916534	0.0249116	2
RDEMNSQVQEHKQSR	D4GUU7	Phosphoserine phosphatase	HVO_0880	12	94	2.34116	1.22722	4.13e-05	0.0010587	4
EKILDSSK	D4GUV4	Oxoglutarate--ferredoxin oxidoreductase beta subunit (EC 1.2.7.3)	HVO_0887	2	237	1.49628	0.581377	0.0626033	0.103102	1
FTDFKSDK	D4GUV4	Oxoglutarate--ferredoxin oxidoreductase beta subunit (EC 1.2.7.3)	HVO_0887	5	11	1.03433	0.0486946	0.358619	0.41665	4
IYGLTKGQASPTSR	D4GUV4	Oxoglutarate--ferredoxin oxidoreductase beta subunit (EC 1.2.7.3)	HVO_0887	6	130	1.00131	0.00189121	0.128003	0.178589	4
HVFTSKDFASR	D4GUV5	Oxoglutarate--ferredoxin oxidoreductase alpha subunit (EC 1.2.7.3)	HVO_0888	6	39	1.72107	0.783309	0.000324872	0.00306277	4
GGYTAYKVR	D4GUV5	Oxoglutarate--ferredoxin oxidoreductase alpha subunit (EC 1.2.7.3)	HVO_0888	7	53	0.983265	-0.0243482	0.196565	0.253236	4
RINKYDGVR	D4GUV5	Oxoglutarate--ferredoxin oxidoreductase alpha subunit (EC 1.2.7.3)	HVO_0888	4	560	0.919805	-0.120601	0.0450556	0.0794346	3
AFMKWGSR	D4GUW1	Acetyl-CoA synthetase (EC 6.2.1.1)	HVO_0894	4	373	1.21858	0.2852	0.0355359	0.0672793	3
VAIKWEGEHGETR	D4GUW1	Acetyl-CoA synthetase (EC 6.2.1.1)	HVO_0894	4	102	1.01108	0.0159003	0.739352	0.786863	3
DHGAKWSLDHTMIR	D4GUZ3	Glyoxalase domain protein	HVO_0914	5	131	1.12142	0.165321	0.0208563	0.045641	2
DPDGHEVEIVKR	D4GUZ3	Glyoxalase domain protein	HVO_0914	11	125	1.01333	0.0191057	0.00878593	0.0241992	4
EAIAAKLR	D4GV80	Aminotransferase (EC 2.6.1.-)	HVO_0973	6	81	1.19091	0.252064	0.48544	0.541928	2
FDKFMNWVR	D4GVF6	NADH dehydrogenase-like complex subunit B	HVO_0979	3	51	0.934453	-0.0978062	0.0538166	0.0914595	1
LREAFGSSPFILTKFDK	D4GVF6	NADH dehydrogenase-like complex subunit B	HVO_0979	14	48	0.99186	-0.0117912	0.0783778	0.121857	1
QADVIIVPGTIVSKFAPR	D4GVF6	NADH dehydrogenase-like complex subunit B	HVO_0979	14	112	1.28488	0.361637	0.73838	0.786863	1
FRGVHKFSQER	D4GVF9	NADH dehydrogenase-like complex subunit I	HVO_0982	5	41	1.0522	0.0734115	0.228979	0.287461	3
GVHKFSQER	D4GVF9	NADH dehydrogenase-like complex subunit I	HVO_0982	4	41	0.867485	-0.205089	0.00196542	0.00897075	4
LQSSTGKTLDEDPMLAR	D4GVH6	DRTGG domain protein	HVO_0999	7	49	0.954099	-0.0677889	0.00909076	0.0249116	4
AYETIEGQAKR	D4GVJ7	HEAT-PBS family protein	HVO_1020	10	270	1.25319	0.325609	0.0233107	0.0494868	4
RLDGLTKFR	D4GVL6	DnaJ N-terminal domain protein	HVO_1040	7	82	0.919795	-0.120615	0.0237404	0.0500358	3
LVTAEAQKAGNK	D4GVM4	Phosphoribosylformylglycinamidine synthase subunit PurL (FGAM synthase) (EC 6.3.5.3) (Formylglycinamide ribonucleotide amidotransferase subunit II) (FGAR amidotransferase II) (FGAR-AT II) (Glutamine amidotransferase PurL) (Phosphoribosylformylglycinamidine synthase subunit II)	HVO_1048	8	186	1.75732	0.813379	0.00108446	0.00602586	4
AVSADDNLSKYTPTAQLK	D4GVS6	Something about silencing protein 10	HVO_1080	10	58	1.47295	0.558711	0.1912	0.247823	1
TETYTEKALVGGR	D4GVT4	phosphoribosylglycinamide formyltransferase 1 (EC 2.1.2.2)	HVO_1085	7	373	0.613414	-0.705067	7.17e-05	0.00143107	4
EVVVAPGYTDDALDVLTEKK	D4GVT4	phosphoribosylglycinamide formyltransferase 1 (EC 2.1.2.2)	HVO_1085	19	352	1.20281	0.266414	0.66854	0.722838	3
VLYDAEFKAYPR	D4GVT4	phosphoribosylglycinamide formyltransferase 1 (EC 2.1.2.2)	HVO_1085	8	173	1.00853	0.0122567	0.00762694	0.022668	3
NAFAKFVTDADPAVR	D4GW35	MiaB-like tRNA modifying enzyme	HVO_1105	5	104	1.02476	0.0352815	0.854493	0.882102	3
LSNQKLEELESR	D4GW72	Cysteine--tRNA ligase (EC 6.1.1.16) (Cysteinyl-tRNA synthetase) (CysRS)	HVO_1125	5	160	0.756691	-0.402224	0.0445122	0.0791081	1
QTGMYSVVKTWNR	D4GW79	DUF2185 domain-containing protein	HVO_1129	9	250	0.678328	-0.559945	0.00437299	0.0160594	2
QLATYDEKGR	D4GW79	DUF2185 domain-containing protein	HVO_1129	8	181	1.45184	0.537879	0.452651	0.511936	2
GIGPTYEDKAGR	D4GW83	Adenylosuccinate synthetase (AMPSase) (AdSS) (EC 6.3.4.4) (IMP--aspartate ligase)	HVO_1132	9	138	0.58406	-0.77581	0.00666209	0.0207662	1
KGEATLEKAHDGQASR	D4GW86	Transcriptional regulator	HVO_1134	8	546	0.987225	-0.0185499	0.452573	0.511936	1
SFVKLSR	D4GW86	Transcriptional regulator	HVO_1134	4	731	1.24314	0.313987	0.0654791	0.105927	4
SMSAAFVGNSKR	D4GW86	Transcriptional regulator	HVO_1134	11	146	1.31037	0.389969	0.170826	0.225533	1
ELGSTFADEPEKISGR	D4GWA5	30S ribosomal protein S3Ae (Ribosomal protein S1e)	HVO_1145	12	39	0.876668	-0.189898	0.00628084	0.0200552	2
TVESTLGDLNDDQGANNVKLTFK	D4GWA5	30S ribosomal protein S3Ae (Ribosomal protein S1e)	HVO_1145	19	62	1.01582	0.0226502	0.0457947	0.0798201	2
VQLQPVAFTTKK	D4GWA5	30S ribosomal protein S3Ae (Ribosomal protein S1e)	HVO_1145	11	124	0.933894	-0.0986695	0.000504667	0.0039107	4
ALQNTESKIR	D4GWB2	30S ribosomal protein S15	HVO_1148	8	125	1.11896	0.162164	0.87661	0.902019	4
ALQNTESKIRR	D4GWB2	30S ribosomal protein S15	HVO_1148	8	125	1.41788	0.503739	0.126654	0.177411	1
RALQNTESKIR	D4GWB2	30S ribosomal protein S15	HVO_1148	9	125	1.25403	0.326567	0.0438554	0.0782782	4
PTTDLTKFINSLK	D4GWB4	IS200-type transposase HfIRS11	HVO_1150	7	77	0.978474	-0.031394	0.256993	0.316414	1
MAQGLSADIKTK	D4GWU7	Aldehyde dehydrogenase (EC 1.2.1.3)	HVO_1189	10	503	0.40449	-1.30582	0.000850839	0.00521126	2
VAQQPGKLAACEMGGK	D4GWU7	Aldehyde dehydrogenase (EC 1.2.1.3)	HVO_1189	7	245	0.693528	-0.527975	0.0107631	0.0274009	1
QYLLKFIDILK	D4GWY5	KaiC-type circadian clock protein CirA	HVO_1212	5	145	1.43528	0.521328	0.0861995	0.130072	1
MKPGEQKLGDTR	D4GWZ6	Taxis protein CheF	HVO_1221	7	7	0.00130838	-9.578	5.61e-05	0.00127925	1
SFEKDDK	D4GX51	DUF1918 family protein	HVO_1248	4	5	1.84397	0.882817	0.00101169	0.00574837	3
ANDVPDREPFTEKLR	D4GX92	Inosine-5'-monophosphate dehydrogenase (IMP dehydrogenase) (IMPD) (IMPDH) (EC 1.1.1.205)	HVO_1273	13	14	0.419537	-1.25313	0.00652619	0.0204423	1
RADKLVIR	D4GX92	Inosine-5'-monophosphate dehydrogenase (IMP dehydrogenase) (IMPD) (IMPDH) (EC 1.1.1.205)	HVO_1273	4	103	1.47464	0.560365	0.00127184	0.00660734	4
TESTSSASTKYSTTSSSGSNSSR	D4GXE3	Cro/C1 family transcription regulator	HVO_1299	10	48	0.370058	-1.43418	0.00280262	0.0116291	3
GLSQEELAQSLNEKASLIR	D4GXE3	Cro/C1 family transcription regulator	HVO_1299	14	114	1.61144	0.688353	0.00134737	0.00677929	3
TQPHGSAKTPLRPLSMSLNAGASYVAR	D4GXE9	Pyruvate--ferredoxin oxidoreductase beta subunit (EC 1.2.7.1)	HVO_1304	8	162	0.395884	-1.33685	1.33e-06	0.00023806	4
TFDNFLDKHK	D4GXE9	Pyruvate--ferredoxin oxidoreductase beta subunit (EC 1.2.7.1)	HVO_1304	8	310	2.09437	1.06652	0.000507962	0.0039107	4
AAKLANPGLTVVAAGGDGDGYGIGGNHFMHTAR	D4GXE9	Pyruvate--ferredoxin oxidoreductase beta subunit (EC 1.2.7.1)	HVO_1304	3	91	0.850263	-0.234018	0.00550463	0.018416	2
YYVDEDRPSYQQEKQR	D4GXE9	Pyruvate--ferredoxin oxidoreductase beta subunit (EC 1.2.7.1)	HVO_1304	14	278	0.897065	-0.156716	0.000839138	0.00520591	4
IAGGSGDGIASTSQNFAKALMR	D4GXF1	Pyruvate--ferredoxin oxidoreductase alpha subunit (EC 1.2.7.1)	HVO_1305	18	27	1.91933	0.940603	0.0688413	0.110328	1
VSADPVKSR	D4GXF1	Pyruvate--ferredoxin oxidoreductase alpha subunit (EC 1.2.7.1)	HVO_1305	7	63	1.10165	0.139662	0.00130441	0.00672192	4
SGKYEPYVTAPR	D4GXF2	Chorismate synthase (CS) (EC 4.2.3.5) (5-enolpyruvylshikimate-3-phosphate phospholyase)	HVO_1306	3	94	0.693878	-0.527246	0.000191811	0.00231259	4
PSHGDFTYSAKFGTR	D4GXF2	Chorismate synthase (CS) (EC 4.2.3.5) (5-enolpyruvylshikimate-3-phosphate phospholyase)	HVO_1306	11	114	0.978487	-0.031375	0.13838	0.189752	1
VATTEKDGATWYR	D4GXI6	Small CPxCG-related zinc finger protein	HVO_1326	6	7	0.403423	-1.30963	0.00650472	0.0204423	1
YKGESEEKLR	D4GXI7	AAA-type ATPase (CDC48 subfamily)	HVO_1327	8	285	1.4303	0.516313	0.0324468	0.0628289	1
EAMDKEVVADDIADTLVGR	D4GXL0	Replication protein A	HVO_1338	5	371	1.246	0.317304	0.506645	0.562059	1
VFGTTDPLQIIPEVVKK	D4GXM1	Ribosome maturation protein Sdo1	HVO_1344	16	82	0.94969	-0.0744713	0.236826	0.295195	1
AAEKNDDGQYPGTR	D4GXM7	Probable cyclic pyranopterin monophosphate synthase (EC 4.6.1.17) (Molybdenum cofactor biosynthesis protein C)	HVO_1347	4	150	0.704312	-0.505714	0.0248362	0.0516949	1
TATGKFDK	D4GXS7	Acyl-CoA synthetase (EC 6.2.1.-)	HVO_1374	5	524	0.954191	-0.0676505	0.189151	0.245665	4
TATGKFDKK	D4GXS7	Acyl-CoA synthetase (EC 6.2.1.-)	HVO_1374	5	524	1.06196	0.0867244	0.758293	0.802234	4
YEMKQIR	D4GXU9	Transcription factor S (Transcription elongation factor IIS/RNA polymerase subunit homolog)	HVO_1385	4	79	0.313406	-1.67389	9.47e-05	0.00169346	3
SFNDAAKR	D4GXX3	ABC-type transport system periplasmic substrate-binding protein (Probable substrate sugar)	HVO_1401	7	81	0.944361	-0.082589	0.0823138	0.126135	2
AASQEKYSGEAPEK	D4GY14	DUF4241 domain-containing protein	HVO_1425	6	138	0.587579	-0.767145	1.52e-05	0.000608643	4
RLGGQTVDMGPVESSSVKK	D4GY71	Aspartate carbamoyltransferase (EC 2.1.3.2) (Aspartate transcarbamylase) (ATCase)	HVO_1454	18	81	0.941721	-0.0866277	0.0834929	0.127028	1
LMGTTCSLKWR	D4GY81	ThuA family protein	HVO_1459	9	117	0.972377	-0.0404118	0.12688	0.177411	2
DAFLEKR	D4GY93	1,4-dihydroxy-2-naphthoyl-CoA synthase (DHNA-CoA synthase) (EC 4.1.3.36)	HVO_1465	6	293	1.04825	0.0679821	0.184105	0.240579	4
GLTTTIDWKDK	D4GYB5	Transcription initiation factor IIB (TFIIB)	HVO_1478	9	95	0.387643	-1.3672	0.000155837	0.00218388	2
SPTGFAAAAIYAASLLCNEKK	D4GYB5	Transcription initiation factor IIB (TFIIB)	HVO_1478	20	286	1.14778	0.198852	0.00472225	0.0167729	2
AEIVEKVTER	D4GYD4	D-gluconate dehydratase (EC 4.2.1.39)	HVO_1488	6	217	1.43116	0.517181	0.00104625	0.00586453	4
ELSAETMGVTAKR	D4GYD4	D-gluconate dehydratase (EC 4.2.1.39)	HVO_1488	12	30	1.15526	0.208213	0.252744	0.312991	4
FDLDVPSGHEKDR	D4GYD4	D-gluconate dehydratase (EC 4.2.1.39)	HVO_1488	11	196	0.903942	-0.145698	0.00307376	0.012353	4
HKAEIVEKVTER	D4GYD4	D-gluconate dehydratase (EC 4.2.1.39)	HVO_1488	2	211	1.41198	0.497724	0.113721	0.163666	1
ILDIPAYQLLGGKYR	D4GYD4	D-gluconate dehydratase (EC 4.2.1.39)	HVO_1488	13	146	0.856882	-0.222832	0.0373561	0.0702074	2
GKWNQVR	D4GYD8	Mediator complex subunit 17	HVO_1492	2	137	1.1102	0.150824	0.652246	0.708507	2
IVADTEKVPQIIPELDNIR	D4GYD8	Mediator complex subunit 17	HVO_1492	7	61	0.821375	-0.283886	0.00600443	0.0193779	3
KGEQEKLEAAER	D4GYD8	Mediator complex subunit 17	HVO_1492	1	108	1.43343	0.519471	0.084703	0.128563	1
LTQEYADALQDHLEKK	D4GYD8	Mediator complex subunit 17	HVO_1492	15	134	1.23246	0.301545	0.121496	0.172329	3
RGGDPEKGLFAR	D4GYE1	PTS system fructose-specific EIIB component (EC 2.7.1.202) (EIIB-Fru) (Fructose-specific phosphotransferase enzyme IIB component)	HVO_1495	7	147	0.923628	-0.114617	0.323943	0.385475	2
DVLATQTVAMEKK	Q7ZAG7	3-isopropylmalate dehydratase large subunit (EC 4.2.1.33) (Alpha-IPM isomerase) (IPMI) (Isopropylmalate isomerase)	HVO_1504	12	163	1.40259	0.48809	0.147815	0.200966	3
AELVLLKVR	D4GYF3	Acetolactate synthase small subunit (EC 2.2.1.6)	HVO_1507	7	129	1.35501	0.438306	0.613497	0.671275	2
AEKPLLLFGGGVVK	D4GYF4	Acetolactate synthase (EC 2.2.1.6)	HVO_1508	3	229	1.82064	0.864443	0.0149656	0.0354186	3
DHGAEKERVDDSTLEVFAR	D4GYF6	2-isopropylmalate synthase (EC 2.3.3.13)	HVO_1510	6	411	1.92441	0.944413	0.0256828	0.0526003	2
LRPLTEDKPK	D4GYH1	UTP--glucose-1-phosphate uridylyltransferase AglF (EC 2.7.7.9) (Archaeal glycosylation protein F)	HVO_1527	8	21	0.905454	-0.143287	0.0563091	0.0946882	1
NTYGSNISFKR	D4GYH3	Glucosyl-dolichyl phosphate glucuronosyltransferase (EC 2.4.1.356) (Archaeal glycosylation protein G) (Glycosyltransferase AglG)	HVO_1529	10	165	1.11961	0.163	0.999293	0.999293	4
VNHKLFEYR	D4GYH3	Glucosyl-dolichyl phosphate glucuronosyltransferase (EC 2.4.1.356) (Archaeal glycosylation protein G) (Glycosyltransferase AglG)	HVO_1529	4	217	0.949869	-0.0742	0.0168358	0.038698	3
AAKLDDPAR	D4GYH8	Putative S-adenosylmethionine-dependent methyltransferase (EC 2.1.1.-)	HVO_1534	3	13	0.902777	-0.147558	1.32e-05	0.000578038	3
EIEPYLAKDIK	D4GYI2	Anaerobic glycerol-3-phosphate dehydrogenase subunit A1 (G-3-P dehydrogenase A1) (G3PDH A1) (EC 1.1.5.3)	HVO_1538	8	131	0.770477	-0.376175	0.0279375	0.0563156	1
GLDVTLVEKGNLTHGTTGR	D4GYI2	Anaerobic glycerol-3-phosphate dehydrogenase subunit A1 (G-3-P dehydrogenase A1) (G3PDH A1) (EC 1.1.5.3)	HVO_1538	9	35	1.38741	0.472397	0.116684	0.167177	3
IAGHCVEMTGGLFVQRPEDSDEYFEKK	D4GYI2	Anaerobic glycerol-3-phosphate dehydrogenase subunit A1 (G-3-P dehydrogenase A1) (G3PDH A1) (EC 1.1.5.3)	HVO_1538	26	102	1.11323	0.154755	0.357052	0.415809	1
MANELAPEYDEKTVR	D4GYI2	Anaerobic glycerol-3-phosphate dehydrogenase subunit A1 (G-3-P dehydrogenase A1) (G3PDH A1) (EC 1.1.5.3)	HVO_1538	12	494	1.02791	0.0397084	0.111001	0.160474	3
GEYVDEQMDKLSR	D4GYI4	Glycerol-3-phosphate dehydrogenase subunit C (EC 1.1.5.3)	HVO_1540	10	123	1.00366	0.00527307	0.0241191	0.0505315	4
INEKVLGITAER	D4GYI4	Glycerol-3-phosphate dehydrogenase subunit C (EC 1.1.5.3)	HVO_1540	4	166	1.19522	0.257273	0.947715	0.95973	4
INEKVLGITAERDFPEFATQTFR	D4GYI4	Glycerol-3-phosphate dehydrogenase subunit C (EC 1.1.5.3)	HVO_1540	4	166	0.934283	-0.0980681	0.109466	0.158614	1
AEWLLDNSDPIKLQR	D4GYI5	Glycerol kinase (EC 2.7.1.30) (ATP:glycerol 3-phosphotransferase) (Glycerokinase)	HVO_1541	12	153	0.847539	-0.238648	0.0205222	0.0452196	4
VEEELGFTSKR	D4GYJ1	Isoleucine--tRNA ligase (EC 6.1.1.5) (Isoleucyl-tRNA synthetase) (IleRS)	HVO_1547	10	104	0.666637	-0.585027	0.000577406	0.00409959	3
FYVKAIR	D4GYJ1	Isoleucine--tRNA ligase (EC 6.1.1.5) (Isoleucyl-tRNA synthetase) (IleRS)	HVO_1547	4	732	1.41198	0.497721	0.0288823	0.0576744	3
VAENGLVEQGKR	D4GYJ1	Isoleucine--tRNA ligase (EC 6.1.1.5) (Isoleucyl-tRNA synthetase) (IleRS)	HVO_1547	11	175	1.15555	0.208575	0.15812	0.211703	4
LMGPLKIR	D4GYZ9	Type 2 DNA topoisomerase 6 subunit A (EC 5.6.2.2) (Type II DNA topoisomerase VI subunit A)	HVO_1570	6	153	0.889092	-0.169595	0.00630845	0.0200552	3
EISIAEFFEKNK	D4GZ00	Type 2 DNA topoisomerase 6 subunit B (EC 5.6.2.2) (Type II DNA topoisomerase VI subunit B) (TopoVI-B)	HVO_1571	10	33	1.37049	0.454696	0.193606	0.250433	1
GKILNVEK	D4GZ01	DNA gyrase subunit B (EC 5.6.2.2)	HVO_1572	2	454	1.32513	0.406134	0.746167	0.792027	2
VVIELKR	D4GZ02	DNA gyrase subunit A (EC 5.6.2.2)	HVO_1573	6	315	1.79341	0.842702	0.00175136	0.00822879	4
TQSGKIIR	D4GZ14	Acyl-CoA synthetase (EC 6.2.1.-)	HVO_1585	5	634	1.08712	0.120508	0.0016088	0.0077295	4
EGLFQKLK	Q1XBW1	Chaperone protein DnaJ	HVO_1589	6	380	1.51147	0.595951	0.0188676	0.0423032	2
AAKYHPDVSDEDDAEEK	Q1XBW1	Chaperone protein DnaJ	HVO_1589	3	30	0.928419	-0.107153	0.121628	0.172329	3
EVLTDDEKR	Q1XBW1	Chaperone protein DnaJ	HVO_1589	8	60	1.17164	0.228526	0.101825	0.149577	4
ELQEIGKR	Q1XBW2	Chaperone protein DnaK (HSP70) (Heat shock 70 kDa protein) (Heat shock protein 70)	HVO_1590	7	576	0.641752	-0.639912	0.00398989	0.0149096	2
AKFESLTADLIDR	Q1XBW2	Chaperone protein DnaK (HSP70) (Heat shock 70 kDa protein) (Heat shock protein 70)	HVO_1590	2	278	2.15566	1.10813	0.000576229	0.00409959	4
AVITVPAYFNDKQR	Q1XBW2	Chaperone protein DnaK (HSP70) (Heat shock 70 kDa protein) (Heat shock protein 70)	HVO_1590	12	128	1.01021	0.0146551	0.0711842	0.113717	1
LIEKNTTIPTEESK	Q1XBW2	Chaperone protein DnaK (HSP70) (Heat shock 70 kDa protein) (Heat shock protein 70)	HVO_1590	4	388	1.18233	0.241635	0.0245488	0.0512637	4
MQQEAEQHAEEDKER	Q1XBW2	Chaperone protein DnaK (HSP70) (Heat shock 70 kDa protein) (Heat shock protein 70)	HVO_1590	13	501	1.7935	0.842776	0.098928	0.145993	1
RTQADFQNYKK	Q1XBW3	Protein GrpE (HSP-70 cofactor)	HVO_1592	10	113	1.02144	0.030606	0.000354207	0.00328027	4
TQADFQNYKK	Q1XBW3	Protein GrpE (HSP-70 cofactor)	HVO_1592	9	113	1.1304	0.176839	2.18e-05	0.000694586	4
VNTIKTTVAR	D4GZ23	tRNA/rRNA cytosine-C5-methylase (EC 2.1.1.-)	HVO_1594	5	35	1.003	0.00431837	0.966258	0.972345	2
FGKFEDR	D4GZ58	PD-(D/E)XK nuclease family protein	HVO_1629	3	305	0.802024	-0.318283	0.0394257	0.0731133	2
VNEIREEKGLK	D4GZN0	Phosphopantetheine adenylyltransferase (EC 2.7.7.3) (Dephospho-CoA pyrophosphorylase) (Pantetheine-phosphate adenylyltransferase) (PPAT)	HVO_1666	8	114	1.86019	0.89545	0.00290971	0.0119186	2
YADNPYKR	D4GZP8	Threonine--tRNA ligase (EC 6.1.1.3) (Threonyl-tRNA synthetase) (ThrRS)	HVO_1684	7	155	0.30421	-1.71686	0.00841477	0.0236874	3
IDFAFKDALGR	D4GZP8	Threonine--tRNA ligase (EC 6.1.1.3) (Threonyl-tRNA synthetase) (ThrRS)	HVO_1684	6	470	1.3039	0.382837	0.234638	0.293413	1
ILPISDDQIGYAKK	D4GZP8	Threonine--tRNA ligase (EC 6.1.1.3) (Threonyl-tRNA synthetase) (ThrRS)	HVO_1684	13	555	1.12931	0.175437	0.846124	0.877101	2
PFEAFKTR	D4GZP9	Alpha/beta hydrolase fold protein	HVO_1685	6	30	1.41534	0.501151	0.0185802	0.0419931	1
LLTSRPFEAFKTR	D4GZP9	Alpha/beta hydrolase fold protein	HVO_1685	11	30	0.969623	-0.0445045	0.00576699	0.0188016	1
SVESGELEYKAR	D4H035	DHH/RecJ family phosphoesterase	HVO_1690	10	146	1.57017	0.650919	0.0908177	0.134959	1
EVCEDKEAER	D4H037	Iron-sulfur protein (4Fe-4S) / DUF162 domain protein	HVO_1692	6	100	1.91835	0.939864	0.0113479	0.0281059	2
SALGGAIGNNSTGSHSLKYGK	D4H042	FAD-dependent oxidoreductase (GlcD/DLD_GlcF/GlpC domain fusion protein)	HVO_1697	18	177	0.900636	-0.150984	0.0860703	0.130072	1
TVMEKTVGIAK	D4H042	FAD-dependent oxidoreductase (GlcD/DLD_GlcF/GlpC domain fusion protein)	HVO_1697	5	753	1.0298	0.042365	0.11711	0.167413	2
HNPSGKLTPR	D4H044	Aminotransferase (EC 2.6.1.-)	HVO_1699	6	172	0.673789	-0.569631	0.0561316	0.0946387	1
KDLVALYVHDDDLER	D4H074	SWIM zinc finger domain protein	HVO_1735	1	551	0.542615	-0.881999	0.158128	0.211703	1
SGTTDTDISSSLQKR	D4H074	SWIM zinc finger domain protein	HVO_1735	14	421	0.45256	-1.14382	0.846904	0.877101	1
GVGSYKR	D4GSA8	DUF222 domain-containing protein	HVO_1783	6	91	1.27582	0.35143	0.114377	0.16424	1
FLMDEWGAEKFR	D4GSB2	Putative sulfite/nitrite reductase (Ferredoxin)	HVO_1788	10	284	1.65389	0.725863	0.000305577	0.003051	4
MLKFEDLSILASTAK	D4GSC3	Digeranylgeranylglycerophospholipid reductase (DGGGPL reductase) (EC 1.3.7.11) (2,3-bis-O-geranylgeranylglyceryl phosphate reductase) (Geranylgeranyl reductase) (GGR)	HVO_1799	3	393	1.08283	0.114809	0.00865252	0.024039	4
RVEKENLIQAAVDR	D4GST2	DHH/RecJ family phosphoesterase	HVO_1824	4	282	1.04565	0.0643972	0.00253491	0.0110191	3
VEKENLIQAAVDR	D4GST2	DHH/RecJ family phosphoesterase	HVO_1824	3	282	1.01862	0.026623	0.000178718	0.00219827	4
MVVAKQQALSK	D4GSV7	Histidine--tRNA ligase (EC 6.1.1.21) (Histidyl-tRNA synthetase) (HisRS)	HVO_1854	5	89	1.19026	0.251275	0.931481	0.950803	4
LSTEYGGLKR	D4GSW1	30S ribosomal protein S19e	HVO_1858	9	79	0.851491	-0.231937	4.47e-05	0.0010587	4
FDEVSSKYGEFGQFYVGR	D4GSX4	Coproheme decarboxylase HemQ (EC 1.11.1.-)	HVO_1871	7	231	0.689992	-0.535348	0.00215457	0.00962777	2
LKPDIPEDTYMSFYPMSKR	D4GSX4	Coproheme decarboxylase HemQ (EC 1.11.1.-)	HVO_1871	18	155	0.547971	-0.867829	0.00013963	0.00217619	2
GNFDHYPTHVKTAVYEANER	D4GSX4	Coproheme decarboxylase HemQ (EC 1.11.1.-)	HVO_1871	11	363	1.28056	0.356778	0.00859118	0.0240376	2
YIEGKLK	D4GSX4	Coproheme decarboxylase HemQ (EC 1.11.1.-)	HVO_1871	5	137	2.23262	1.15874	0.257566	0.316509	1
EATEKSLER	D4GSX7	Putative oxidoreductase (Aldo-keto reductase family protein) (EC 1.1.1.-)	HVO_1874	5	113	0.95093	-0.0725891	0.0078362	0.0227634	4
GKLTIGDR	D4GSX8	O-acetyltransferase (EC 2.3.1.-)	HVO_1875	2	168	0.702347	-0.509743	0.0394463	0.0731133	3
GGPTILKNPYGVIPVNPAK	D4GSY9	Putative ABC transporter anion-binding protein HVO_1888	HVO_1888	7	246	0.625236	-0.677527	0.00838879	0.0236874	1
GAKFHAPEPR	D4GSZ6	Probable bifunctional tRNA threonylcarbamoyladenosine biosynthesis protein [Includes: tRNA N6-adenosine threonylcarbamoyltransferase (EC 2.3.1.234) (tRNA threonylcarbamoyladenosine biosynthesis protein Kae1) (t(6)A37 threonylcarbamoyladenosine biosynthesis protein Kae1); Serine/threonine-protein kinase Bud32 (EC 2.7.11.1)]	HVO_1895	3	294	0.768562	-0.379766	0.00701515	0.0215513	4
HGWLESKR	D4GTD2	DNA-directed RNA polymerase subunit Rpo7 (EC 2.7.7.6) (DNA-directed RNA polymerase subunit E)	HVO_1899	7	179	1.081	0.112366	0.749455	0.794198	4
IGLTAKQPGLGK	D4GTD2	DNA-directed RNA polymerase subunit Rpo7 (EC 2.7.7.6) (DNA-directed RNA polymerase subunit E)	HVO_1899	6	166	1.06657	0.0929752	0.778857	0.82127	1
RLLQDKLEGR	D4GTD2	DNA-directed RNA polymerase subunit Rpo7 (EC 2.7.7.6) (DNA-directed RNA polymerase subunit E)	HVO_1899	6	33	1.09291	0.12818	0.949467	0.959983	1
SGEAEVSLKRPVCAEEGAK	D4GTD4	Translation initiation factor 2 subunit gamma (EC 3.6.5.3) (aIF2-gamma) (eIF-2-gamma)	HVO_1901	9	381	1.06881	0.0960028	0.346471	0.405896	3
TTLVQALSGSWTDQHSEEMKR	D4GTD4	Translation initiation factor 2 subunit gamma (EC 3.6.5.3) (aIF2-gamma) (eIF-2-gamma)	HVO_1901	20	43	0.759737	-0.396428	0.0888297	0.133104	2
TFEVAKR	D4GTE0	ArNOG05511 family protein (AAA-type ATPase core domain protein)	HVO_1907	6	274	3.2305	1.69176	0.000804081	0.00513126	2
LSLTQPEMALEWFVKR	D4GTE0	ArNOG05511 family protein (AAA-type ATPase core domain protein)	HVO_1907	15	108	1.30699	0.386253	0.648766	0.706361	1
NVEKTFEVAK	D4GTE0	ArNOG05511 family protein (AAA-type ATPase core domain protein)	HVO_1907	4	268	1.15261	0.2049	0.305768	0.368652	2
SDEHAALKR	D4GTE0	ArNOG05511 family protein (AAA-type ATPase core domain protein)	HVO_1907	8	302	1.14194	0.191489	0.480529	0.538698	1
VVPEEFSEGNDLMTPTMKK	D4GTE6	Acyl-CoA synthetase (EC 6.2.1.-)	HVO_1917	18	630	0.977229	-0.0332308	0.00561114	0.0186746	4
PYDTDLAEKYK	D4GTE7	Beta-lactamase domain protein	HVO_1918	9	236	0.936953	-0.0939507	0.0375542	0.0703728	1
EVIEGHEPVGEAAVGAGKKD	D4GTF0	Serine--tRNA ligase (EC 6.1.1.11) (Seryl-tRNA synthetase) (SerRS) (Seryl-tRNA(Ser/Sec) synthetase)	HVO_1921	18	458	0.428517	-1.22257	2.15e-05	0.000694586	3
TTSMEGTGQLPKFAEDAYR	D4GTF0	Serine--tRNA ligase (EC 6.1.1.11) (Seryl-tRNA synthetase) (SerRS) (Seryl-tRNA(Ser/Sec) synthetase)	HVO_1921	12	216	0.639553	-0.644865	0.00101654	0.00574837	2
ELTGHSKFTTGK	D4GTG0	Probable GTP-binding protein EngB	HVO_1931	7	33	0.627355	-0.672646	0.000479611	0.00388808	3
NVIAPITAKR	D4GTG0	Probable GTP-binding protein EngB	HVO_1931	9	178	1.23985	0.310164	0.0929373	0.13747	4
LAELTGDEKDPR	D4GTG5	Coenzyme F420:L-glutamate ligase (EC 6.3.2.31) (EC 6.3.2.34) (Coenzyme F420-0:L-glutamate ligase) (Coenzyme F420-1:gamma-L-glutamate ligase)	HVO_1936	9	75	0.893948	-0.161737	0.469004	0.528561	1
VAQKLWDGER	D4GTG6	5,10-methylenetetrahydromethanopterin reductase (EC 1.5.98.2) (Coenzyme F420-dependent N(5),N(10)-methylenetetrahydromethanopterin reductase) (Methylene-H(4)MPT reductase)	HVO_1937	4	122	1.35144	0.434495	0.0436103	0.0780589	3
DVDMDSLSSDLKSK	D4GTH5	Protein translation factor SUI1 homolog	HVO_1946	12	61	1.12259	0.166835	0.0128575	0.031445	4
SKFACGGTVEDDSIELQGNHR	D4GTH5	Protein translation factor SUI1 homolog	HVO_1946	2	63	1.05699	0.0799571	0.0804523	0.123877	2
TTITNMGTELGATSSLFETDEKTK	D4GTI4	Aconitate hydratase (EC 4.2.1.3)	HVO_1955	22	229	1.40753	0.493167	0.0109766	0.0275034	2
ILTAGGKLPLTK	D4GTI4	Aconitate hydratase (EC 4.2.1.3)	HVO_1955	7	637	1.18705	0.247376	0.205632	0.263854	1
MEDNITTDHIIPATSDILKFR	D4GTI4	Aconitate hydratase (EC 4.2.1.3)	HVO_1955	19	495	1.00852	0.0122455	0.90956	0.932919	3
TGYEASKLGR	D4GU54	GalE family epimerase/dehydratase	HVO_2040	7	141	0.517826	-0.949462	0.000199627	0.00235969	4
RLVVGENSQLKL	D4GU70	Low-salt glycan biosynthesis nucleotidyltransferase Agl11 (EC 2.7.7.-)	HVO_2057	11	356	1.08704	0.120407	0.220727	0.278744	3
LIPKFIQR	D4GU72	Low-salt glycan biosynthesis protein Agl12 (EC 4.2.1.-)	HVO_2059	4	189	1.18573	0.245781	0.129856	0.179995	2
QHPEKLIPK	D4GU72	Low-salt glycan biosynthesis protein Agl12 (EC 4.2.1.-)	HVO_2059	5	185	0.869736	-0.20135	0.00941725	0.0253908	2
FVEWKSGSHVLLEK	D4GUS3	ABC-type transport system periplasmic substrate-binding protein (Probable substrate dipeptide/oligopeptide)	HVO_2126	5	232	1.17596	0.233837	0.126222	0.177265	1
FQVVEKDGGVVPEAAR	D4GV86	Putative copper-containing oxidoreductase	HVO_2153	6	302	1.08231	0.114108	2.98e-06	0.00023806	4
RVQPEWVEAVKDAK	D4GVC6	Phosphoribosylaminoimidazole-succinocarboxamide synthase (EC 6.3.2.6) (SAICAR synthetase)	HVO_2193	11	274	1.59225	0.671062	0.214614	0.273184	2
VQPEWVEAVKDAK	D4GVC6	Phosphoribosylaminoimidazole-succinocarboxamide synthase (EC 6.3.2.6) (SAICAR synthetase)	HVO_2193	10	274	1.9755	0.982217	0.0721326	0.114935	1
GGDYPIPGAEKVAGVILLSGVTNVPR	D4GVD7	Tubulin-like protein CetZ1 (Cell-structure-related euryarchaeota tubulin/FtsZ homolog 1)	HVO_2204	11	339	0.898624	-0.15421	0.000830982	0.00520586	3
VVDKFVEYDR	D4GVD7	Tubulin-like protein CetZ1 (Cell-structure-related euryarchaeota tubulin/FtsZ homolog 1)	HVO_2204	4	18	1.37851	0.463112	0.574206	0.632617	1
VVDKFVEYDRER	D4GVD7	Tubulin-like protein CetZ1 (Cell-structure-related euryarchaeota tubulin/FtsZ homolog 1)	HVO_2204	4	18	1.1676	0.223551	0.402672	0.460299	1
AVVESEFGEWPLKR	D4GVU2	Putative phosphoribosyltransferase	HVO_2226	13	14	1.17523	0.232948	0.0290696	0.0578674	2
LLADGCIKR	D4GVU3	siroheme decarboxylase (EC 4.1.1.111)	HVO_2227	8	236	0.974596	-0.0371241	0.0533477	0.0913918	1
EANANVTILEKSR	D4GVU5	Flavin-containing amine-oxidoreductase	HVO_2229	11	33	1.30033	0.378881	0.0458435	0.0798201	2
TEVVCSTCDGHLGHVFDDGPEPTGKR	D4GVV0	Peptide methionine sulfoxide reductase MsrB (R-form specific) (EC 1.8.4.12)	HVO_2234	25	117	1.31762	0.397936	0.0903072	0.134553	1
CEACGAFRPVQKR	D4GVV8	Translation initiation factor aIF-2 beta subunit / probable RNA-binding protein	HVO_2242	12	133	0.346098	-1.53075	1.36e-05	0.000578038	3
GKYTIFVPGAQEGQTVR	D4GVV8	Translation initiation factor aIF-2 beta subunit / probable RNA-binding protein	HVO_2242	2	171	0.975724	-0.0354552	0.0251714	0.0522225	3
GQREEKYANHYER	D4GVW9	AGPT-Pplase3 domain-containing protein	HVO_2253	6	233	1.79438	0.843488	0.62107	0.6784	1
FHSDSEYFVKRPPYQR	D4GVX2	DUF262 family protein	HVO_2256	10	30	0.58133	-0.78257	0.000434334	0.00370053	2
ELNPEHEIAGKR	D4GVX2	DUF262 family protein	HVO_2256	11	115	0.950635	-0.0730372	0.041424	0.0749857	1
GIDDPDDKR	D4GVX2	DUF262 family protein	HVO_2256	8	148	1.48168	0.567238	0.64888	0.706361	2
TYKIPIR	D4GVX9	HTH domain protein	HVO_2263	3	757	0.491344	-1.02519	0.00200682	0.00905863	1
YGLSGFEVDQEQKLK	D4GVX9	HTH domain protein	HVO_2263	13	90	0.916795	-0.12533	0.000374598	0.00341955	2
ASTTLQKALR	D4GVY2	DNA helicase	HVO_2266	7	214	0.952251	-0.0705863	0.333642	0.394809	3
TNKYSVEVR	D4GVY2	DNA helicase	HVO_2266	3	187	1.05664	0.0794865	0.030242	0.0596122	4
DAYAALTQSKR	D4GVY5	type I site-specific deoxyribonuclease (EC 3.1.21.3)	HVO_2269	10	79	2.04169	1.02976	0.0295972	0.058553	1
IIMESPEALKR	D4GVY5	type I site-specific deoxyribonuclease (EC 3.1.21.3)	HVO_2269	10	609	0.824176	-0.278976	0.00262643	0.0112453	3
LQDEPEKFSEEK	D4GVY5	type I site-specific deoxyribonuclease (EC 3.1.21.3)	HVO_2269	7	626	1.04259	0.0601671	0.158376	0.211703	1
GVAGLRPEKNLDGGYLYYYMK	D4GVY7	Type I site-specific deoxyribonuclease subunit RmeS (EC 3.1.21.3)	HVO_2271	9	295	1.51956	0.603652	0.123456	0.174147	2
IADKLNSVIR	D4GVY7	Type I site-specific deoxyribonuclease subunit RmeS (EC 3.1.21.3)	HVO_2271	4	160	1.1838	0.243429	0.0449303	0.0794346	1
SWGKLEK	D4GWG0	Deoxyhypusine synthase (EC 2.5.1.46)	HVO_2297	4	329	0.974731	-0.0369239	0.105086	0.15331	1
ELQEGSYVMMEEKPCK	D4GWG6	Translation initiation factor 5A (Hypusine-containing protein) (eIF-5A)	HVO_2300	13	22	0.906421	-0.141747	0.000231005	0.00263594	4
ELQEGSYVMMEEKPCKINAYSTAK	D4GWG6	Translation initiation factor 5A (Hypusine-containing protein) (eIF-5A)	HVO_2300	13	22	1.01396	0.0200066	0.0791159	0.122433	1
GVFDSKK	D4GWG6	Translation initiation factor 5A (Hypusine-containing protein) (eIF-5A)	HVO_2300	6	53	2.01726	1.01239	0.0327542	0.0632324	3
PCKINAYSTAK	D4GWG6	Translation initiation factor 5A (Hypusine-containing protein) (eIF-5A)	HVO_2300	3	25	1.18096	0.239957	0.0185979	0.0419931	4
SLSQPVDAKVWVPIIER	D4GWG6	Translation initiation factor 5A (Hypusine-containing protein) (eIF-5A)	HVO_2300	9	64	0.999184	-0.00117785	0.0141276	0.0336848	2
GTELVKR	D4GWI5	Pyridoxal 5'-phosphate synthase subunit PdxS (PLP synthase subunit PdxS) (EC 4.3.3.6) (Pdx1)	HVO_2336	6	18	0.567563	-0.817148	0.00730607	0.0221171	2
RSPAGKLISR	D4GWI6	UspA domain protein	HVO_2337	6	125	0.212212	-2.23642	0.00183019	0.00847459	1
RPDEDHMTYHAHANAKFVEDCVR	D4GWJ7	GTP cyclohydrolase MptA (EC 3.5.4.39) (GTP cyclohydrolase I) (GCYH-I) (GTP cyclohydrolase IV)	HVO_2348	16	250	0.729087	-0.455838	0.0688904	0.110328	1
MEKIGQPVPK	D4GWK9	Carbamoyl-phosphate synthase large chain (EC 6.3.5.5) (Carbamoyl-phosphate synthetase ammonia chain)	HVO_2361	3	147	1.14212	0.191716	0.0107159	0.0274009	1
TFEESLLKALR	D4GWK9	Carbamoyl-phosphate synthase large chain (EC 6.3.5.5) (Carbamoyl-phosphate synthetase ammonia chain)	HVO_2361	8	422	1.17999	0.238771	0.00968424	0.0258922	1
VHEATFDAVKR	D4GWL5	ArNOG05179 family protein (DUF87-related AAA-type ATPase)	HVO_2367	10	465	1.39066	0.475766	0.772903	0.816339	1
VIQKFTEAAK	D4GWL5	ArNOG05179 family protein (DUF87-related AAA-type ATPase)	HVO_2367	4	565	1.19552	0.257635	0.129056	0.179275	2
GPQLLSKWVGESEK	D4GWM8	AAA-type ATPase (CDC48 subfamily)	HVO_2380	7	535	0.517023	-0.951699	0.00800371	0.0231419	1
HPQIFKK	D4GWM8	AAA-type ATPase (CDC48 subfamily)	HVO_2380	6	216	1.20192	0.265344	0.92918	0.950664	2
WVGESEKAIR	D4GWM8	AAA-type ATPase (CDC48 subfamily)	HVO_2380	7	542	1.04046	0.057223	0.30023	0.363346	1
DVTIVPTTMKK	D4GWM9	Putative nickel insertion protein	HVO_2381	10	380	0.35356	-1.49997	0.00472477	0.0167729	1
PAGETATFKITDR	D4GWN1	DNA repair and recombination protein RadB	HVO_2383	9	218	0.940041	-0.0892046	0.452645	0.511936	2
FHEHKEKLR	D4GWN2	CBS domain protein	HVO_2384	5	311	1.04159	0.0587927	0.00173594	0.00821679	4
ADKPHQNLAIIGHVDHGK	D4GWR0	Elongation factor 1-alpha (EF-1-alpha) (Elongation factor Tu) (EF-Tu)	HVO_2413	3	4	0.744516	-0.425625	0.133658	0.183672	4
FDTEKYYFTIVDTPGHR	D4GWR0	Elongation factor 1-alpha (EF-1-alpha) (Elongation factor Tu) (EF-Tu)	HVO_2413	5	83	1.05787	0.0811622	0.126017	0.177265	1
PNQQFPSVDGKR	D4GWR6	Hydroxymethylglutaryl-CoA synthase (HMG-CoA synthase) (HMGCS) (EC 2.3.3.10) (3-hydroxy-3-methylglutaryl coenzyme A synthase)	HVO_2419	11	209	0.434517	-1.20251	0.000599772	0.00421159	2
GEDPEKYTK	D4GWR6	Hydroxymethylglutaryl-CoA synthase (HMG-CoA synthase) (HMGCS) (EC 2.3.3.10) (3-hydroxy-3-methylglutaryl coenzyme A synthase)	HVO_2419	6	34	0.982045	-0.0261383	0.00830436	0.0236874	2
AIEKYTDR	D4GSM9	GNAT family acetyltransferase (EC 2.3.1.-)	HVO_2425	4	157	0.93518	-0.0966841	0.000160765	0.00218388	4
ATEINEAMKR	D4GSQ3	Malate dehydrogenase (Oxaloacetate-decarboxylating) (NADP) (EC 1.1.1.40)	HVO_2436	9	344	1.22608	0.294054	0.057699	0.0967708	4
FYVSLGAKK	D4GSQ3	Malate dehydrogenase (Oxaloacetate-decarboxylating) (NADP) (EC 1.1.1.40)	HVO_2436	8	210	1.12928	0.175409	0.689011	0.741209	1
FLENVVTMSDFPVEKIEEK	D4GT33	Vitamin B12-dependent ribonucleotide reductase (EC 1.17.4.1)	HVO_2452	15	519	1.11295	0.154392	0.664817	0.720031	3
LNDPDDFTHTKFVDALDEAR	D4GT33	Vitamin B12-dependent ribonucleotide reductase (EC 1.17.4.1)	HVO_2452	11	295	1.01765	0.0252368	0.153941	0.20784	4
NIALAEAVFEAEKR	D4GT33	Vitamin B12-dependent ribonucleotide reductase (EC 1.17.4.1)	HVO_2452	13	75	1.19462	0.256552	0.322068	0.383962	3
SDANLSTDELVLPVKR	D4GT33	Vitamin B12-dependent ribonucleotide reductase (EC 1.17.4.1)	HVO_2452	15	16	0.945333	-0.0811054	0.27472	0.335653	1
VVVQGITGGEGKFHTR	D4GT59	Succinate--CoA ligase [ADP-forming] subunit alpha (EC 6.2.1.5) (Succinyl-CoA synthetase subunit alpha) (SCS-alpha)	HVO_2464	12	22	1.77538	0.828131	0.000678024	0.00456061	4
NHKFGMEETK	D4GT75	Propionyl-CoA carboxylase carboxyltransferase component (EC 6.4.1.3)	HVO_2471	3	63	0.749028	-0.416909	0.0102765	0.0267708	2
NHKFGMEETKLPGDGVITGYGEVGGR	D4GT75	Propionyl-CoA carboxylase carboxyltransferase component (EC 6.4.1.3)	HVO_2471	10	70	0.612128	-0.708095	0.0217479	0.0470602	1
VNAGTLNINASEKGAR	D4GT75	Propionyl-CoA carboxylase carboxyltransferase component (EC 6.4.1.3)	HVO_2471	13	342	0.925585	-0.111562	0.248712	0.308596	2
TFTVEVNGKR	D4GTB5	Propionyl-CoA carboxylase biotin carboxylase component (EC 6.4.1.3)	HVO_2486	9	482	0.505918	-0.983025	3.49e-05	0.00101398	4
EGSHTTKYLDEVLDPDR	D4GTB5	Propionyl-CoA carboxylase biotin carboxylase component (EC 6.4.1.3)	HVO_2486	7	438	1.32302	0.403836	0.445745	0.50772	1
TVAVYSEADKHGGHVR	D4GTB5	Propionyl-CoA carboxylase biotin carboxylase component (EC 6.4.1.3)	HVO_2486	10	37	1.61775	0.693991	0.369024	0.425643	1
VVHSEDEVDEQFETAKR	D4GTB5	Propionyl-CoA carboxylase biotin carboxylase component (EC 6.4.1.3)	HVO_2486	16	185	1.01143	0.0163936	0.0795923	0.122849	3
RYDEAAKWR	D4GTB8	Aspartate-semialdehyde dehydrogenase (EC 1.2.1.11)	HVO_2487	7	49	1.35248	0.435611	0.0152385	0.0359314	2
LIEKGILVDGDEGFR	D4GTQ2	DUF106 family protein	HVO_2495	4	54	1.18659	0.246826	0.0165454	0.0383061	3
ASVVHVIEKAGGAPDK	D4GTR4	UspA domain protein	HVO_2499	9	48	0.764804	-0.386839	0.170484	0.225533	1
VTDKFEYK	D4GTS6	isopentenyl-diphosphate Delta-isomerase (EC 5.3.3.2)	HVO_2506	4	117	1.29349	0.371268	0.0307388	0.0598845	3
LDEDAALLAADGVAEKDGDTYVIDAR	D4GTX4	50S ribosomal protein L15	HVO_2542	16	85	1.65075	0.723124	0.00160465	0.0077295	3
RPDVLQDDVAEVKVQK	D4GTX4	50S ribosomal protein L15	HVO_2542	13	66	0.787967	-0.343793	0.0388907	0.0726642	1
VQKLDEDAALLAADGVAEK	D4GTX4	50S ribosomal protein L15	HVO_2542	3	69	1.14933	0.200791	0.333029	0.394809	4
ATYNALKNASQSR	D4GTX6	30S ribosomal protein S5	HVO_2544	7	194	1.83366	0.874723	0.0221736	0.0475468	1
AIEVAKLNIIK	D4GTX6	30S ribosomal protein S5	HVO_2544	6	106	1.03679	0.05213	0.36733	0.425224	4
LNIIKVDR	D4GTX6	30S ribosomal protein S5	HVO_2544	5	111	1.23656	0.306335	0.0355875	0.0672793	3
TTVNLAKATYNALK	D4GTX6	30S ribosomal protein S5	HVO_2544	7	187	1.13061	0.177098	0.456264	0.51511	2
RALAAGVEKAVLDIGLNTATPGNK	P50563	50S ribosomal protein L18 (HVOL18)	HVO_2545	9	100	1.17439	0.231912	0.592701	0.650749	2
MAADVLDVGKSR	D4GTX8	50S ribosomal protein L19e	HVO_2546	10	19	0.830426	-0.268077	0.000544037	0.00400945	4
RMAADVLDVGKSR	D4GTX8	50S ribosomal protein L19e	HVO_2546	11	19	0.821845	-0.283061	0.0745325	0.117195	1
GHADKKPQLDDETAEALAQK	D4GTX9	50S ribosomal protein L32e	HVO_2547	5	100	0.716194	-0.481577	2.88e-06	0.00023806	4
KPQLDDETAEALAQKR	D4GTX9	50S ribosomal protein L32e	HVO_2547	15	115	0.712377	-0.489287	7.35e-06	0.000469551	4
GGLSKQR	D4GTX9	50S ribosomal protein L32e	HVO_2547	5	147	1.18375	0.243361	0.132264	0.182541	1
NFLGEKSPR	D4GTY0	50S ribosomal protein L6	HVO_2548	6	112	0.974525	-0.0372282	0.0264293	0.0537845	2
GAINDCGVVKPR	D4GTY1	30S ribosomal protein S8	HVO_2549	10	76	0.692713	-0.529671	0.00599458	0.0193779	2
YSAGADDFEKWEK	D4GTY1	30S ribosomal protein S8	HVO_2549	10	88	5.31732	2.4107	0.00163199	0.00778239	1
QGLVSKYDINLCR	D4GTY2	30S ribosomal protein S14 type Z	HVO_2550	6	35	0.699983	-0.514608	0.00265079	0.0112453	2
IEKVVVHMGVGEGGR	P50559	50S ribosomal protein L5 (HVoL5)	HVO_2551	3	16	0.389457	-1.36046	0.00180718	0.00842913	2
DVLGYVDSKK	D4GTY4	30S ribosomal protein S4e	HVO_2552	9	53	1.15944	0.213432	0.322071	0.383962	3
ELKIISVAGYSGTK	D4GTY6	50S ribosomal protein L14	HVO_2554	3	30	0.784308	-0.350507	0.00875726	0.0241992	2
MEALKADITK	D4GTY6	50S ribosomal protein L14	HVO_2554	5	5	1.05031	0.0708102	0.452639	0.511936	4
PGMVIGKGGK	D4GTZ0	30S ribosomal protein S3	HVO_2558	7	57	0.412466	-1.27765	0.00572867	0.0187724	1
AEKPGMVIGK	D4GTZ0	30S ribosomal protein S3	HVO_2558	3	50	1.87283	0.905222	0.0103825	0.02686	4
SRVEKFNR	D4GTZ0	30S ribosomal protein S3	HVO_2558	5	145	1.1337	0.181033	0.312956	0.375195	3
TPMGTQIVLKAEK	D4GTZ0	30S ribosomal protein S3	HVO_2558	10	47	0.996508	-0.00504669	0.178499	0.23403	4
DRPISIKHSK	D4GTZ1	50S ribosomal protein L22	HVO_2559	7	27	1.13864	0.187316	0.344756	0.405707	2
AQDKTEEETANAPIR	D4GTZ2	30S ribosomal protein S19P	HVO_2560	4	61	0.850321	-0.233921	0.0349263	0.0666207	1
GLSAEHEKLLAK	D4GTZ2	30S ribosomal protein S19P	HVO_2560	8	53	1.73148	0.792008	0.0903339	0.134553	1
PFVKAGK	D4GTZ3	50S ribosomal protein L2	HVO_2561	4	171	0.563734	-0.826913	0.000666585	0.00453136	2
KVAIVKLPSGEVK	D4GTZ3	50S ribosomal protein L2	HVO_2561	6	139	1.04114	0.0581695	0.387086	0.445023	1
KVGDIASKR	D4GTZ3	50S ribosomal protein L2	HVO_2561	8	231	0.861245	-0.215505	0.015619	0.0366932	2
LPSGEVKR	D4GTZ3	50S ribosomal protein L2	HVO_2561	7	146	0.96477	-0.0517437	0.00265734	0.0112453	4
TEKPFVK	D4GTZ3	50S ribosomal protein L2	HVO_2561	3	167	1.06951	0.0969549	0.151612	0.205255	4
VAIVKLPSGEVK	D4GTZ3	50S ribosomal protein L2	HVO_2561	7	139	1.3708	0.455017	0.185883	0.241913	3
VAIVKLPSGEVKR	D4GTZ3	50S ribosomal protein L2	HVO_2561	7	139	1.14264	0.192369	0.808932	0.846003	3
VGDIASKR	D4GTZ3	50S ribosomal protein L2	HVO_2561	7	231	0.812961	-0.298742	0.00708036	0.0216476	2
GTQGPVKR	D4GTZ6	50S ribosomal protein L3	HVO_2564	7	217	0.90725	-0.140428	0.0303192	0.0596122	1
RWGVQKR	D4GTZ6	50S ribosomal protein L3	HVO_2564	6	223	1.03812	0.0539784	0.00031319	0.00306277	4
GNIMKFTEGAFR	D4GU92	Isocitrate dehydrogenase [NADP] (IDH) (EC 1.1.1.42) (ICDH) (IDP) (NADP(+)-specific ICDH) (Oxalosuccinate decarboxylase)	HVO_2588	5	233	0.944576	-0.0822605	0.878043	0.902041	1
TTEGPEEPTKFSR	D4GUB5	Polyphosphate kinase (EC 2.7.4.1) (ATP-polyphosphate phosphotransferase) (Polyphosphoric acid kinase)	HVO_2598	10	213	0.777807	-0.362516	0.0395683	0.0731133	1
ATVTAAAPVGGLSKR	D4GUF1	TrkA-C domain protein	HVO_2617	14	211	0.868239	-0.203836	0.0263473	0.0537845	1
SVALEKYSDSLK	D4GUG0	phosphoenolpyruvate carboxylase (EC 4.1.1.31)	HVO_2621	6	278	2.41647	1.2729	0.00239059	0.0106083	3
YSDSLKR	D4GUG0	phosphoenolpyruvate carboxylase (EC 4.1.1.31)	HVO_2621	6	284	1.41925	0.505129	0.00273628	0.011428	4
FTEQGEAIAEKYANPR	D4GUG0	phosphoenolpyruvate carboxylase (EC 4.1.1.31)	HVO_2621	11	639	1.11567	0.157915	0.798651	0.839371	1
TVQIIPHVTEDIKR	D4GUG6	CTP synthase (EC 6.3.4.2) (Cytidine 5'-triphosphate synthase) (Cytidine triphosphate synthetase) (CTP synthetase) (CTPS) (UTP--ammonia ligase)	HVO_2624	13	133	0.694253	-0.526467	0.0224686	0.0480182	1
TKPTQHSVKELR	D4GUG6	CTP synthase (EC 6.3.4.2) (Cytidine 5'-triphosphate synthase) (Cytidine triphosphate synthetase) (CTP synthetase) (CTPS) (UTP--ammonia ligase)	HVO_2624	9	204	0.786349	-0.346759	0.0406069	0.0741365	1
TYQHVIQKER	D4GUG6	CTP synthase (EC 6.3.4.2) (Cytidine 5'-triphosphate synthase) (Cytidine triphosphate synthetase) (CTP synthetase) (CTPS) (UTP--ammonia ligase)	HVO_2624	8	111	0.982129	-0.0260155	0.0723062	0.114935	2
SAAMDELMDSGAFDDALSDKDSIER	D4GUW2	PspA domain protein	HVO_2636	20	203	0.527789	-0.921967	0.00919343	0.0249116	1
MRDELQQVKQGIADLTTQK	D4GUW2	PspA domain protein	HVO_2636	9	44	1.44733	0.533398	0.131418	0.181767	1
QGIADLTTQKK	D4GUW2	PspA domain protein	HVO_2636	10	54	1.43354	0.519587	0.141903	0.193752	1
RLEENVEKHNDQAR	D4GUW2	PspA domain protein	HVO_2636	8	70	1.06298	0.0881096	0.481766	0.539139	1
RLEIQKR	D4GUW2	PspA domain protein	HVO_2636	6	61	1.50228	0.587156	0.0266242	0.0540092	3
QSLKSLVK	D4GUX6	NADPH:quinone reductase (EC 1.6.5.5)	HVO_2643	4	253	1.38918	0.474236	0.0635294	0.103824	1
STEVTEGPDKAPHR	D4GUY2	Dihydroxy-acid dehydratase (DAD) (EC 4.2.1.9)	HVO_2646	10	34	0.269762	-1.89024	2.85e-06	0.00023806	3
AFGAAKLSAGFSAAK	D4GV06	FAD-dependent oxidoreductase	HVO_2650	6	425	0.50607	-0.982591	4.3e-05	0.0010587	3
AKFDDWLR	D4GV06	FAD-dependent oxidoreductase	HVO_2650	2	112	1.31155	0.391273	0.0489394	0.0845196	2
LLEKDEGYK	D4GV06	FAD-dependent oxidoreductase	HVO_2650	4	414	1.02366	0.0337355	0.397312	0.454987	4
LSAGFSAAKLATQYQR	D4GV06	FAD-dependent oxidoreductase	HVO_2650	9	434	0.908109	-0.139063	0.0229456	0.0488741	4
FAEKYDVNTYEEK	D4GVQ6	GFO family oxidoreductase	HVO_2690	4	49	1.17726	0.235428	0.000178889	0.00219827	4
AVSFLHGEDKLFHTDDER	D4GVT1	Alpha/beta hydrolase fold protein	HVO_2702	10	153	1.31563	0.395752	0.101601	0.149577	1
EMQTHSSSVVAVKATR	D4GW08	eIF-2B domain protein	HVO_2706	13	23	0.0113119	-6.46601	0.000143979	0.00218388	1
IRVEEGLLKQR	D4GW16	GNAT family acetyltransferase (EC 2.3.1.-)	HVO_2709	9	36	1.60686	0.684244	0.00316383	0.0125571	2
VSDELGIGDKVAR	D4GW23	tRNA-splicing ligase RtcB (EC 6.5.1.-)	HVO_2712	10	474	0.979564	-0.0297879	0.288223	0.350492	4
HWEEKGTNYEK	D4GW38	Cro/C1 family transcription regulator	HVO_2718	5	96	0.963136	-0.0541892	8.44e-05	0.00158632	4
TAKLYDSAK	D4GW38	Cro/C1 family transcription regulator	HVO_2718	3	81	1.02734	0.0389142	2.28e-05	0.000694586	4
LKLNPIK	D4GW43	Amidophosphoribosyltransferase (ATase) (EC 2.4.2.14) (Glutamine phosphoribosylpyrophosphate amidotransferase) (GPATase)	HVO_2721	2	354	0.83332	-0.263058	0.000162239	0.00218388	3
SMEKYSGTAER	D4GW49	Ribonuclease J (RNase J) (EC 3.1.-.-)	HVO_2724	4	278	2.4089	1.26837	0.00011591	0.0020018	4
LAHRYDAPVVATPFTIELVKQQIEGENK	D4GW49	Ribonuclease J (RNase J) (EC 3.1.-.-)	HVO_2724	20	112	1.74366	0.802121	0.0889441	0.133104	1
MDHSPVLEDPIDMKR	D4GW49	Ribonuclease J (RNase J) (EC 3.1.-.-)	HVO_2724	14	112	0.893804	-0.161969	0.000972803	0.00572995	4
QQIEGENKFNVNNDLVK	D4GW49	Ribonuclease J (RNase J) (EC 3.1.-.-)	HVO_2724	8	120	1.15966	0.213703	0.195431	0.252283	2
RMDHSPVLEDPIDMKR	D4GW49	Ribonuclease J (RNase J) (EC 3.1.-.-)	HVO_2724	15	191	0.942343	-0.0856762	0.000279822	0.00288397	4
YDAPVVATPFTIELVKQQIEGENK	D4GW49	Ribonuclease J (RNase J) (EC 3.1.-.-)	HVO_2724	16	112	0.980705	-0.0281082	0.000534782	0.00400945	4
EMAEDLTEQAKSR	D4GW51	Bifunctional short chain isoprenyl diphosphate synthase (EC 2.5.1.10, EC 2.5.1.29)	HVO_2725	11	321	5.88071	2.55599	0.0013307	0.00677262	1
GIDLQDSAKR	D4GW53	Glutamate--tRNA ligase (EC 6.1.1.17) (Glutamyl-tRNA synthetase) (GluRS)	HVO_2726	9	317	1.28069	0.356923	0.012893	0.031445	4
VWLKGFGAVR	D4GW53	Glutamate--tRNA ligase (EC 6.1.1.17) (Glutamyl-tRNA synthetase) (GluRS)	HVO_2726	9	317	1.53562	0.618825	0.0408089	0.0742931	1
AEKNYFLGR	D4GW81	50S ribosomal protein L24e	HVO_2739	3	39	0.831904	-0.265511	0.00527153	0.0180819	4
TDGTVLHFKDSK	D4GW81	50S ribosomal protein L24e	HVO_2739	9	33	1.01824	0.0260792	0.733106	0.783369	3
MENMVKAAR	D4GW90	Methionine synthase (EC 2.1.1.-) (Homocysteine methyltransferase)	HVO_2742	6	333	1.61505	0.691583	0.210237	0.268147	1
AFKVQINDGGK	D4GWA6	50S ribosomal protein L21e	HVO_2749	3	73	1.61761	0.693866	0.000899407	0.0054219	4
HAHQCVSCGINIAGMSAATFKCPDCGQEISR	D4GWB3	Zinc finger protein HVO_2753 (Small CPxCG-related zinc finger protein) (Zinc finger u-protein HVO_2753) (Zn-ribbon RNA-binding protein)	HVO_2753	21	28	0.487535	-1.03642	0.0191339	0.0427502	1
FPAEKFADAVGAR	D4GWW8	30S ribosomal protein S2	HVO_2773	5	148	1.04436	0.0626222	0.0318359	0.0618332	4
TAKLNELIR	D4GWX0	Enolase (EC 4.2.1.11) (2-phospho-D-glycerate hydro-lyase) (2-phosphoglycerate dehydratase)	HVO_2774	3	387	1.00229	0.00329917	0.0129912	0.0315642	3
LSNIKFISLGEVSEK	D4GWY1	50S ribosomal protein L13	HVO_2778	5	128	1.32412	0.405032	0.720573	0.771267	2
LNSLIAELKAVSR	D4GWY3	50S ribosomal protein L18e	HVO_2779	9	16	1.03385	0.0480283	0.935574	0.9509	4
SSGGSVVKQNR	D4GWZ1	30S ribosomal protein S11	HVO_2782	8	45	1.55461	0.636555	0.568214	0.627096	4
TTGNNTKFYETPNHPFQGER	D4GWZ3	30S ribosomal protein S4	HVO_2783	7	8	0.624289	-0.679715	2.5e-06	0.00023806	4
DFFSGDTDHITGSDLEEKR	D4GWZ7	30S ribosomal protein S13	HVO_2784	18	113	0.962597	-0.0549963	0.00112779	0.00621255	4
DFFSGDTDHITGSDLEEKRR	D4GWZ7	30S ribosomal protein S13	HVO_2784	18	113	0.842531	-0.247199	0.00044334	0.00372755	3
ETIKLEHWGMAFSR	D4GX38	Succinate dehydrogenase subunit A (EC 1.3.5.1)	HVO_2808	4	92	1.08748	0.120992	0.29286	0.3551	1
FGDVGVYKSAIGTHGGGTWK	D4GX49	RimK family protein	HVO_2813	8	142	0.774952	-0.36782	0.0166563	0.0384236	2
SPAPHIAKLAIER	D4GX49	RimK family protein	HVO_2813	8	284	0.758958	-0.397909	1.82e-05	0.000685653	4
GLYQATGKSPAPHIAK	D4GX49	RimK family protein	HVO_2813	8	276	0.934517	-0.0977071	0.0119994	0.0296046	2
YAEGYPGKR	D4GXG2	Serine hydroxymethyltransferase (SHMT) (Serine methylase) (EC 2.1.2.1)	HVO_2862	8	60	1.32048	0.401063	0.343419	0.404879	3
FAYAGKFVTAATGK	D4GXJ0	GNAT family acetyltransferase (EC 2.3.1.-)	HVO_2874	6	27	1.38804	0.473049	0.0638578	0.104095	1
GVHEVLKR	D4GXK0	Protein pelota homolog (EC 3.1.-.-)	HVO_2880	7	241	1.09714	0.133751	0.000172208	0.00219827	4
TPESGEYIEKGSFVVR	D4GXK6	Archaeal Rqc2 homolog aRqcH (aRqcH)	HVO_2883	10	602	0.762615	-0.390974	0.0138737	0.0333283	2
NADQNEELVKK	D4GXK6	Archaeal Rqc2 homolog aRqcH (aRqcH)	HVO_2883	10	518	2.48222	1.31163	0.00300057	0.0121352	4
FADKSFVR	D4GXK6	Archaeal Rqc2 homolog aRqcH (aRqcH)	HVO_2883	4	676	0.702995	-0.508414	0.0537146	0.0914595	2
LYTEAKR	D4GXK6	Archaeal Rqc2 homolog aRqcH (aRqcH)	HVO_2883	6	424	1.3458	0.428468	0.146709	0.199887	2
VDKAYLYGDDLLR	D4GXK6	Archaeal Rqc2 homolog aRqcH (aRqcH)	HVO_2883	3	29	1.55313	0.635174	0.0746418	0.117195	1
DSAFKVGFHMMPGQPGMTK	A0A8D4B856	Elongator complex protein ELP3-like protein	HVO_2888	5	290	0.962918	-0.0545147	0.00117907	0.00624884	4
LRDSAFKVGFHMMPGQPGMTK	A0A8D4B856	Elongator complex protein ELP3-like protein	HVO_2888	7	290	0.878154	-0.187454	0.0579596	0.0969533	1
IHDPDGDADGQPVEQDAESGGPTTVKTRPK	D4GXM0	DHH/RecJ family phosphoesterase	HVO_2889	26	128	0.181254	-2.46392	0.000284965	0.00289036	3
AVVESAAEKAPAAGLAAAGIR	D4GXM0	DHH/RecJ family phosphoesterase	HVO_2889	9	691	1.04476	0.0631649	0.00733775	0.0221171	4
EAVALEAYYQSYQDKR	D4GXM0	DHH/RecJ family phosphoesterase	HVO_2889	15	579	1.14896	0.200324	0.505343	0.561589	3
SYKIGLVGKPSVGK	D4GXW1	GTP-binding protein	HVO_2932	3	4	0.75749	-0.400702	0.0405307	0.0741365	1
VHIFDAWAWNSSAPEDKPGWMEGK	D4GXX8	Nonhistone chromosomal protein	HVO_2941	17	81	0.787621	-0.344426	0.000699718	0.0046575	2
QAALKAAR	D4GXX8	Nonhistone chromosomal protein	HVO_2941	5	34	1.56902	0.649864	0.706773	0.759039	1
GLVAGEKLMR	D4GXY5	Valine--tRNA ligase (EC 6.1.1.9) (Valyl-tRNA synthetase) (ValRS)	HVO_2945	7	586	1.9136	0.936286	0.00287451	0.0118504	4
GLVAGEKLMRK	D4GXY5	Valine--tRNA ligase (EC 6.1.1.9) (Valyl-tRNA synthetase) (ValRS)	HVO_2945	7	586	1.23483	0.30431	0.00154799	0.00760896	3
EAIVSDLDDAGALLDKR	D4GXY5	Valine--tRNA ligase (EC 6.1.1.9) (Valyl-tRNA synthetase) (ValRS)	HVO_2945	16	332	1.09564	0.131773	0.000769778	0.00504997	4
REFQKLCR	D4GXY5	Valine--tRNA ligase (EC 6.1.1.9) (Valyl-tRNA synthetase) (ValRS)	HVO_2945	5	111	0.971065	-0.0423601	0.0761605	0.119281	2
VREGDDPSAAYTLQTAHKR	D4GXY5	Valine--tRNA ligase (EC 6.1.1.9) (Valyl-tRNA synthetase) (ValRS)	HVO_2945	18	685	0.718305	-0.477331	0.103084	0.15108	2
VSQLSFVDLYEKGR	D4GXY5	Valine--tRNA ligase (EC 6.1.1.9) (Valyl-tRNA synthetase) (ValRS)	HVO_2945	12	162	1.02971	0.0422331	0.00396486	0.0149096	4
HDATYEDAKAR	D4GXY9	Phenylalanine--tRNA ligase beta subunit (EC 6.1.1.20) (Phenylalanyl-tRNA synthetase beta subunit) (PheRS)	HVO_2947	9	500	1.6054	0.682937	0.0791309	0.122433	1
SGFKFGSDFR	O07118	tRNA-splicing endonuclease (EC 4.6.1.16) (tRNA-intron endonuclease)	HVO_2952	4	266	0.351689	-1.50763	0.932947	0.950803	1
LTSKYYLR	D4GY08	DEAD/DEAH box helicase (EC 3.6.4.-)	HVO_2955	4	496	1.27013	0.344979	0.0109012	0.0275034	4
TYTHGENSFADKYR	D4GY08	DEAD/DEAH box helicase (EC 3.6.4.-)	HVO_2955	12	225	1.43416	0.52021	0.0400929	0.0736189	2
FTDIKSTLR	D4GY12	Lipoyl synthase (EC 2.8.1.8) (Lip-syn) (LS) (Lipoate synthase) (Lipoic acid synthase) (Sulfur insertion protein LipA)	HVO_2957	5	24	0.0550796	-4.18234	0.000409466	0.00358423	1
GMLELADEMNEKVEK	D4GY19	Dihydrolipoamide S-acyltransferase (EC 2.3.1.-)	HVO_2960	12	419	1.69248	0.759139	0.00151956	0.00752712	3
GIEVVESKSR	D4GY36	D-3-phosphoglycerate dehydrogenase (EC 1.1.1.95)	HVO_2968	8	400	1.03014	0.0428375	0.0542668	0.0919801	1
TAQQASVGEGEGEKAGK	D4GY45	FliH domain-containing protein	HVO_2972	14	73	0.665419	-0.587666	4.41e-05	0.0010587	3
LGEDVNEKTAQQASVGEGEGEK	D4GY45	FliH domain-containing protein	HVO_2972	8	59	3.79666	1.92473	0.0109375	0.0275034	2
MEESISGFKR	D4GY45	FliH domain-containing protein	HVO_2972	9	9	1.32104	0.401674	1.32e-05	0.000578038	4
SRDELWEKGASSGHTQEVR	D4GY83	Phosphoribosyl-AMP cyclohydrolase (PRA-CH) (EC 3.5.4.19)	HVO_2992	8	58	1.53421	0.617494	0.000653877	0.00449277	3
EGEIDMDMQQILSDEEVNEKNVR	D4GY89	Ferredoxin (2Fe-2S)	HVO_2995	20	97	0.847497	-0.238719	0.232142	0.29086	2
IVYNAKHLDYLQNR	D4GY89	Ferredoxin (2Fe-2S)	HVO_2995	6	119	1.03041	0.0432219	0.000421712	0.00364154	4
IVYNAKHLDYLQNRVI	D4GY89	Ferredoxin (2Fe-2S)	HVO_2995	6	119	1.15602	0.209166	0.00569379	0.0187543	2
EVESYLDYQAEKFAER	D4GY94	Homoserine O-acetyltransferase (HAT) (EC 2.3.1.31) (Homoserine transacetylase) (HTA)	HVO_2998	12	281	1.07408	0.103097	0.341668	0.40356	3
LVELALKNAR	D4GYB4	UvrABC system protein C (Protein UvrC) (Excinuclease ABC subunit C)	HVO_3006	7	351	1.24645	0.317824	0.033915	0.0649404	2
NVDATILGEHGDAQVPVFSKVR	Q9P9L2	Malate dehydrogenase (EC 1.1.1.37)	HVO_3007	20	186	0.882047	-0.181073	0.228738	0.287461	2
MSELLLKGATMTNK	D4GYB7	UPF0148 family protein	HVO_3008	7	36	1.00732	0.010516	0.00159326	0.0077295	4
EKTMQNELR	D4GYC2	ATP-dependent DNA helicase/nuclease Hef (EC 3.6.4.12)	HVO_3010	2	499	0.576778	-0.793912	0.00498389	0.0174984	1
LMNADKSEGYK	D4GYC2	ATP-dependent DNA helicase/nuclease Hef (EC 3.6.4.12)	HVO_3010	6	278	0.691743	-0.531692	3.72e-05	0.00103336	4
GMSTHAEVMKLR	D4GYC2	ATP-dependent DNA helicase/nuclease Hef (EC 3.6.4.12)	HVO_3010	10	293	2.5731	1.36351	0.00920054	0.0249116	3
EFLEHDMEKDDAVR	D4GYC9	Origin-associated GTP-binding protein OapA	HVO_3014	9	107	1.21867	0.285312	0.314371	0.376186	1
EFLEHDMEKDDAVRR	D4GYC9	Origin-associated GTP-binding protein OapA	HVO_3014	9	107	1.19784	0.260435	0.26691	0.327362	1
ALEKIQQGNQQAR	D4GQ77	HtpX-like protease (EC 3.4.24.-)	HVO_A0045	4	227	0.892678	-0.163788	0.178727	0.23403	4
VVGSLNLTTTNVCIHELKR	D4GQG1	Nucleic acid-binding protein	HVO_A0130	18	46	1.06389	0.0893512	0.589894	0.648781	1
NTETGEVSELVATVKK	D4GQG3	Tat pathway signal sequence domain protein	HVO_A0133	15	83	1.00938	0.0134693	0.0103061	0.0267708	1
SSDSSIDPAPIELEDKK	D4GQG3	Tat pathway signal sequence domain protein	HVO_A0133	16	52	0.840966	-0.249881	0.00960592	0.0257907	2
TDTVEKTNTIGVQNFEEK	D4GQG3	Tat pathway signal sequence domain protein	HVO_A0133	6	119	1.67132	0.740988	0.0611808	0.101281	2
SYFHKAR	D4GQN4	CRISPR-associated endoribonuclease Cas6 (EC 3.1.-.-)	HVO_A0205	5	22	1.74793	0.805651	0.00049722	0.0039107	3
TVLLSKWR	D4GQN4	CRISPR-associated endoribonuclease Cas6 (EC 3.1.-.-)	HVO_A0205	6	225	1.96785	0.976621	0.000996161	0.00573465	4
LLETTEDMPSAWPIEKR	D4GQN5	CRISPR-associated protein Cas8b	HVO_A0206	16	673	0.725995	-0.461968	0.0218731	0.0470602	1
ESDDETLQELAKTELR	D4GQN5	CRISPR-associated protein Cas8b	HVO_A0206	12	374	1.81579	0.860596	0.0128585	0.031445	2
NSLENALTSALEKAK	D4GQN5	CRISPR-associated protein Cas8b	HVO_A0206	13	633	1.54751	0.629947	0.00564824	0.0187007	4
GAKYSLTQIGSK	D4GQN5	CRISPR-associated protein Cas8b	HVO_A0206	3	102	0.850821	-0.233072	0.0105428	0.0271646	2
RSMPVAFDLHEKEDEDDQDTEEPAESTTN	D4GQN5	CRISPR-associated protein Cas8b	HVO_A0206	12	700	0.753233	-0.408832	0.0256612	0.0526003	1
QGGFDLDDKR	D4GQN6	CRISPR-associated protein Cas7	HVO_A0207	9	183	0.708353	-0.49746	0.0181836	0.04135	1
SKLGQEPR	D4GQN6	CRISPR-associated protein Cas7	HVO_A0207	2	231	0.485468	-1.04255	0.00268835	0.0113017	2
DQLQDDGFDIYVKK	D4GQN6	CRISPR-associated protein Cas7	HVO_A0207	13	64	1.60745	0.684773	0.140789	0.192643	2
TYKLTYQNTTGDR	D4GQN7	CRISPR-associated protein Cas5	HVO_A0208	3	109	0.713106	-0.487812	9.54e-05	0.00169346	4
VREKFADK	D4GQQ9	Peptide methionine sulfoxide reductase MsrA (Protein-methionine-S-oxide reductase) (EC 1.8.4.11) (Peptide-methionine (S)-S-oxide reductase) (Peptide Met(O) reductase)	HVO_A0230	4	176	0.602472	-0.731034	0.0139969	0.0334981	2
SIVLFHDDEQKR	D4GQQ9	Peptide methionine sulfoxide reductase MsrA (Protein-methionine-S-oxide reductase) (EC 1.8.4.11) (Peptide-methionine (S)-S-oxide reductase) (Peptide Met(O) reductase)	HVO_A0230	11	108	1.26203	0.335741	0.000545888	0.00400945	4
FKYDIQK	D4GQS1	Lipoprotein	HVO_A0242	2	97	1.35652	0.439912	0.225338	0.284006	1
LVQDTGIVLKSVLR	D4GQT6	ORC1-type DNA replication protein	HVO_A0257	10	413	0.746909	-0.420996	0.0808372	0.124171	1
LVSTLGKR	D4GQU5	L-fuculose phosphate aldolase (EC 4.1.2.17) (L-fuculose-1-phosphate aldolase)	HVO_A0268	7	15	1.25883	0.332089	0.00437014	0.0160594	3
FAKLSFSMNAVDR	D4GR24	Twin-arginine translocation signal domain-containing protein	HVO_A0350	3	147	3.70516	1.88954	0.00320604	0.0126461	1
SENYLKK	D4GR24	Twin-arginine translocation signal domain-containing protein	HVO_A0350	6	208	0.588139	-0.76577	0.0331928	0.0638862	2
DNGVLSEEEFEEKK	D4GR72	SHOCT domain-containing protein	HVO_A0406	13	374	1.18434	0.244084	0.0102256	0.0267708	2
SVTAKILTK	D4GR72	SHOCT domain-containing protein	HVO_A0406	5	28	1.28822	0.36538	0.0305275	0.0598376	2
MLEMLSVEQKR	D4GRB3	Peptidase S54 family protein	HVO_A0447	10	10	0.726783	-0.460404	0.0109299	0.0275034	3
QQIQIPYKFR	D4GRC4	Ubiquitin-like domain-containing protein	HVO_A0459	8	62	0.857194	-0.222306	2.75e-06	0.00023806	4
TDVSQNQGKFR	D4GRD4	Pirin domain protein	HVO_A0469	9	23	1.09033	0.124759	0.000161574	0.00218388	4
LLAALHAGNDAGGDKR	D4GRK9	DUF1028 family protein	HVO_A0547	15	162	1.24149	0.312069	0.0779363	0.121467	1
TATGKIQK	D4GRL3	Acetyl-CoA synthetase (EC 6.2.1.1)	HVO_A0551	5	517	1.13999	0.189017	0.301909	0.364688	1
ADTDREVVVFEKGR	D4GRS6	Flavin-dependent pyridine nucleotide oxidoreductase	HVO_A0618	12	36	0.319687	-1.64527	0.00379667	0.0146149	1
TAEITTNKIYR	D4GP02	ORC1-type DNA replication protein	HVO_B0001	8	335	1.70466	0.769487	0.00133545	0.00677262	2
HVEEDAAEFESEGVDPDEAETLAKHR	D4GP52	ATP-dependent cobaltochelatase subunit CobN (EC 6.6.1.2)	HVO_B0050	24	1034	0.566578	-0.819654	0.00503982	0.0175981	1
LDSVALPTEFKR	D4GP53	ATP-dependent cobaltochelatase subunit ChlID (EC 6.6.1.2)	HVO_B0051	11	262	0.918103	-0.123272	0.0292893	0.0581238	1
LALLNITGTTDEHAKR	D4GP55	DUF3209 family protein	HVO_B0053	15	25	0.556285	-0.846103	0.0072892	0.0221171	1
GYEQKYEY	D4GP59	Cobalt-factor-III C17-methyltransferase (EC 2.1.1.272)	HVO_B0057	5	341	0.983128	-0.0245488	0.00531987	0.0180819	2
RSNYEKCCEILLEHR	D4GP59	Cobalt-factor-III C17-methyltransferase (EC 2.1.1.272)	HVO_B0057	6	267	1.26783	0.342362	0.128459	0.178835	1
SNYEKCCEILLEHR	D4GP59	Cobalt-factor-III C17-methyltransferase (EC 2.1.1.272)	HVO_B0057	5	267	1.42414	0.510093	0.268772	0.329014	2
DHELVVEKR	D4GP61	Cobalt-precorrin-5A hydrolase (EC 3.7.1.12)	HVO_B0059	8	313	1.73396	0.794071	0.00017553	0.00219827	4
AVLVGDDVTVLKR	D4GP61	Cobalt-precorrin-5A hydrolase (EC 3.7.1.12)	HVO_B0059	12	201	0.853883	-0.22789	0.00097741	0.00572995	4
KLDTAEEIKR	D4GP61	Cobalt-precorrin-5A hydrolase (EC 3.7.1.12)	HVO_B0059	9	46	1.22995	0.298605	0.800851	0.840302	4
MVLFKVTDAPATHEK	D4GP63	Cobalt-factor-II C20-methyltransferase (EC 2.1.1.151)	HVO_B0061	5	161	1.18293	0.242364	0.0535074	0.0914204	3
IEEKPEPELQQPTDAVIR	D4GP73	Alcohol dehydrogenase (NADP) (EC 1.1.1.2)	HVO_B0071	4	17	0.733018	-0.44808	0.045134	0.0794346	1
EQLSELEDEKSTYER	A0A8D3W5K5	Smc-like protein Sph2	HVO_B0118	10	372	1.58451	0.66404	0.00298224	0.0121352	3
IEELKSDR	A0A8D3W5K5	Smc-like protein Sph2	HVO_B0118	5	407	1.74377	0.802213	0.00464616	0.0167729	2
LEDQIEEKEDELAEK	A0A8D3W5K5	Smc-like protein Sph2	HVO_B0118	8	179	1.69103	0.757905	0.0062348	0.0200203	2
DLIMRPVDVESINEQIESLQQEKR	A0A8D3W5K5	Smc-like protein Sph2	HVO_B0118	23	145	1.06929	0.0966518	0.173256	0.228269	4
EDELAEKEQEVEEYDASVSER	A0A8D3W5K5	Smc-like protein Sph2	HVO_B0118	7	186	1.36374	0.447564	0.253513	0.313337	1
QEVESELESKLGDLR	A0A8D3W5K5	Smc-like protein Sph2	HVO_B0118	10	210	0.838605	-0.253936	0.000480686	0.00388808	4
RTKLEDQIEEK	A0A8D3W5K5	Smc-like protein Sph2	HVO_B0118	3	171	1.42548	0.511452	0.0397032	0.0731133	2
TKLEDQIEEK	A0A8D3W5K5	Smc-like protein Sph2	HVO_B0118	2	171	1.90211	0.927604	0.0278519	0.0563156	1
TKLEDQIEEKEDELAEK	A0A8D3W5K5	Smc-like protein Sph2	HVO_B0118	10	179	1.56388	0.645134	0.0287226	0.0575352	3
IDDLLDQFDLVGDANKR	D4GPD5	ABC-type transport system ATP-binding protein	HVO_B0134	16	135	0.781662	-0.355382	0.112025	0.161588	1
EVFGDEQGAELETKYTR	D4GPF6	Receiver/sensor box histidine kinase (EC 2.7.13.3)	HVO_B0154	14	756	0.34186	-1.54852	0.00312534	0.0124818	1
DVTEESEVKR	D4GPF6	Receiver/sensor box histidine kinase (EC 2.7.13.3)	HVO_B0154	9	389	1.07477	0.104028	0.357245	0.415809	2
ITKLASGAESGFDK	D4GPJ9	ABC-type transport system periplasmic substrate-binding protein	HVO_B0198	3	124	1.14971	0.201276	0.347858	0.406364	4
AVAEASYKR	D4GPR5	Monooxygenase (EC 1.14.14.-)	HVO_B0268	8	251	1.71593	0.778994	0.00192867	0.00886632	2
PTDNSPKTLR	D4GPW7	IclR family transcription regulator	HVO_B0320	7	8	0.0128489	-6.28221	2.17e-05	0.000694586	2
ALTKYGYVPK	D4H097	UPF0395 family protein	HVO_C0006	4	17	1.24368	0.314621	0.01877	0.0422324	3
RHNSNTVETMKAIR	D4H0C8	DNA (cytosine-5-)-methyltransferase (EC 2.1.1.37)	HVO_C0040	11	282	0.481175	-1.05537	0.00355054	0.0137503	1
SLAKFGQASGR	D4H0C9	SF3 helicase domain-containing protein	HVO_C0041	4	570	0.755539	-0.404422	0.0875008	0.13156	1
AGKYTNNIR	D4H0D0	Helicase domain protein	HVO_C0042	3	648	1.26609	0.340383	0.000644624	0.00447733	4
AQEDEEFQKSVK	D4H0D0	Helicase domain protein	HVO_C0042	9	664	0.883859	-0.178111	0.000261448	0.00273878	3
DNTDLMKR	D4H0D0	Helicase domain protein	HVO_C0042	7	975	1.38856	0.473593	0.0452491	0.0794346	1
SGEDPETVKR	D4H0D1	DUF1998 domain-containing protein	HVO_C0043	9	286	0.274035	-1.86757	0.0025053	0.010965	1
NAGMLAQQQDSETVTEKHVR	D4H0E4	ORC1-type DNA replication protein	HVO_C0057	17	282	1.15591	0.209024	0.108272	0.157599	1
HVIPGIKR	D4H0F1	GFO family oxidoreductase	HVO_C0069	7	21	1.01884	0.0269264	0.207841	0.266153	2
GISQDFNNMKLK	D4H0F8	IclR family transcription regulator	HVO_C0076	10	132	0.709725	-0.494668	0.00455429	0.0165352	1
