# Supplementary material for: Insights into the Lysine Acetylome of the Haloarchaeon Haloferax volcanii during Oxidative Stress by Quantitative SILAC-Based Proteomics
Source: Antioxidants (Basel). 2023 Jun 1;12(6):1203. doi: 10.3390/antiox12061203 (PMC10294847; doi:10.3390/antiox12061203)
Supplement: Supplementary file 1 [file antioxidants-12-01203-s001.zip › supplemental-tables/Table S4.xlsx]

## Sheet: Table S4-overview
Table S4. Interaction network enrichment analysis of acetylated proteins detected in H. volcanii LM08 (A) and RC04 (B) strains.

## Sheet: Table S4A
Table S4A. Interaction network enrichment analysis of acetylated proteins in LM08 strain.
Pathway	Detected Proteinsa	Backgroundb	strengthc	FDRd
Cobalamin biosynthetic process	7	17	1.23	6.5e-05
Tetrapyrrole biosynthetic process	10	30	1.13	2.29e-06
Pigment biosynthetic process	6	21	1.07	0.0015
Porphyrin-containing compound biosynthetic process	4	15	1.04	0.0295
Glutamine metabolic process	4	18	0.96	0.0499
Water-soluble vitamin biosynthetic process	8	51	0.81	0.0028
Methylation	7	49	0.77	0.0107
Aromatic compound biosynthetic process	22	245	0.57	1.54e-05
Cellular nitrogen compound biosynthetic process	30	357	0.54	4.49e-07
Heterocycle biosynthetic process	23	270	0.54	1.71e-05
Organic cyclic compound biosynthetic process	23	281	0.52	2.91e-05
Organonitrogen compound biosynthetic process	34	430	0.51	4.49e-07
Small molecule biosynthetic process	18	232	0.5	0.0009
Cellular macromolecule biosynthetic process	16	225	0.46	0.0052
Cellular biosynthetic process	41	611	0.44	4.49e-07
Biosynthetic process	42	643	0.43	4.49e-07
Organic substance biosynthetic process	40	619	0.42	4.49e-07
Protein metabolic process	20	312	0.42	0.003
Organonitrogen compound metabolic process	42	711	0.38	1.58e-06
Cellular nitrogen compound metabolic process	39	666	0.38	6.17e-06
Cellular aromatic compound metabolic process	32	564	0.37	0.0002
Heterocycle metabolic process	33	589	0.36	0.00018
Organic cyclic compound metabolic process	33	608	0.35	0.00032
Cellular macromolecule metabolic process	26	474	0.35	0.0028
Macromolecule metabolic process	33	623	0.34	0.00051
Nitrogen compound metabolic process	54	1024	0.33	4.49e-07
Organic substance metabolic process	58	1352	0.24	1.97e-05
Metabolic process	67	1610	0.23	2.08e-06
Primary metabolic process	48	1150	0.23	0.00096
Cellular metabolic process	53	1323	0.21	0.00079
a Proteins observed in dataset annotated with GO Biological Process term.
b.Predicted total proteins in genome annotated with GO Biological Process term
c Log10(observed/expected)
dShown are p-values corrected for multiple testing within each category using the Benjamini–Hochberg procedure.

## Sheet: TableS4B
Table S4B. Interaction network enrichment analysis of acetylated proteins in RC04 strain.
Pathway	Detected Proteinsa	Backgroundb	strengthc	FDRd
DNA topological change	5	5	1.07	0.0101
acetyl-CoA biosynthetic process	5	7	0.92	0.0231
tRNA aminoacylation for protein translation	14	22	0.87	7.44e-06
Translational elongation	6	10	0.85	0.0154
Translation	60	111	0.8	1.25e-23
Amide biosynthetic process	65	131	0.76	4.23e-24
Cellular amide metabolic process	66	157	0.69	1.83e-21
Cellular macromolecule biosynthetic process	86	225	0.65	5.07e-26
Gene expression	83	229	0.63	5.83e-24
Regulation of translation	10	28	0.62	0.0101
DNA conformation change	10	29	0.6	0.0114
DNA replication	14	42	0.59	0.002
Chromosome organization	12	37	0.58	0.0066
Cellular protein metabolic process	76	238	0.57	4.31e-19
ncRNA metabolic process	23	77	0.54	5.37e-05
tRNA metabolic process	21	70	0.54	0.00014
Organelle organization	13	45	0.53	0.0088
Ribonucleotide biosynthetic process	18	64	0.52	0.0013
Purine ribonucleotide biosynthetic process	14	49	0.52	0.0066
Cellular nitrogen compound biosynthetic process	98	357	0.51	2.86e-21
Protein metabolic process	86	312	0.51	2.03e-18
Nucleic acid phosphodiester bond hydrolysis	17	66	0.48	0.0048
Cellular macromolecule metabolic process	121	474	0.47	1.07e-24
Organonitrogen compound biosynthetic process	110	430	0.47	3.65e-22
RNA metabolic process	35	145	0.45	9.45e-06
Biosynthetic process	152	643	0.44	3.1e-29
Cellular biosynthetic process	144	611	0.44	3.32e-27
Organic substance biosynthetic process	145	619	0.44	3.32e-27
Macromolecule metabolic process	141	623	0.42	3.61e-25
Response to stress	21	94	0.42	0.0048
Ribonucleotide metabolic process	20	89	0.42	0.006
Nucleic acid metabolic process	66	299	0.41	7.89e-10
Nucleotide biosynthetic process	19	87	0.41	0.0101
Purine ribonucleotide metabolic process	16	73	0.41	0.0216
Cellular nitrogen compound metabolic process	145	666	0.4	1.27e-24
Cellular component organization or biogenesis	30	138	0.4	0.00038
Cellular component organization	26	124	0.39	0.0022
Cellular amino acid metabolic process	41	200	0.38	3.59e-05
Carbohydrate derivative biosynthetic process	23	111	0.38	0.006
Organonitrogen compound metabolic process	137	711	0.35	1.54e-18
Nucleobase-containing compound metabolic process	88	456	0.35	1.18e-10
Nucleobase-containing compound biosynthetic process	29	155	0.34	0.0048
Nitrogen compound metabolic process	186	1024	0.33	2.48e-25
Oxoacid metabolic process	63	345	0.33	1.87e-06
Organophosphate biosynthetic process	25	136	0.33	0.0115
Cellular aromatic compound metabolic process	101	564	0.32	9.67e-11
Carboxylic acid metabolic process	61	338	0.32	4.37e-06
Nucleotide metabolic process	21	118	0.32	0.038
Primary metabolic process	203	1150	0.31	3.32e-27
Heterocycle metabolic process	103	589	0.31	1.85e-10
Organic cyclic compound metabolic process	104	608	0.3	4.6e-10
DNA metabolic process	26	152	0.3	0.0218
Organic substance metabolic process	227	1352	0.29	1.17e-29
Cellular metabolic process	219	1323	0.29	3.32e-27
Aromatic compound biosynthetic process	41	245	0.29	0.0022
Organophosphate metabolic process	32	191	0.29	0.0101
Carbohydrate derivative metabolic process	28	167	0.29	0.0193
Metabolic process	253	1610	0.26	1.09e-31
Heterocycle biosynthetic process	42	270	0.26	0.0066
Organic cyclic compound biosynthetic process	43	281	0.25	0.0073
Small molecule metabolic process	90	613	0.23	1.36e-05
Phosphate-containing compound metabolic process	39	281	0.21	0.0484
Cellular process	246	1843	0.19	1.92e-19
a Proteins observed in dataset annotated with GO Biological Process term.
b.Predicted total proteins in genome annotated with GO Biological Process term
c Log10(observed/expected)
dShown are p-values corrected for multiple testing within each category using the Benjamini–Hochberg procedure.
