# Supplementary material for: Insights into the Lysine Acetylome of the Haloarchaeon Haloferax volcanii during Oxidative Stress by Quantitative SILAC-Based Proteomics
Source: Antioxidants (Basel). 2023 Jun 1;12(6):1203. doi: 10.3390/antiox12061203 (PMC10294847; doi:10.3390/antiox12061203)
Supplement: Supplementary file 1 [file antioxidants-12-01203-s001.zip › supplemental-tables/Table S5.xlsx]

## Sheet: Table S5
Table S5. Full list of acetylated proteins detected in H. volcanii by label-free quantitative (LFQ) LC-MS/MS analysis.
Majority protein IDs	Name	ORF	Intensity H2O	Intensity HOCl	Acetyl (K) site positions	Acetylated Peptide sequences
D4GYJ7	ORC1-type DNA replication protein	HVO_0001	0	98884000	165;175;484	GETPSNILIYGKTGTGK;NINTGEVFNIYKR;TASAKFVSQELESTSQK
D4GYK3	Aspartokinase (EC 2.7.2.4)	HVO_0008	1765100	115600000	6;78	AEIVSMGER;FGGTSLGSGDR;GAEVVAPSALSYK;MLKAALAAR;NRPGILADLSAALR;RVVAKFGGTSLGSGDR;VVAKFGGTSLGSGDR
D4GYK9	ATP-dependent DNA helicase Hel308 (EC 3.6.4.12)	HVO_0014	0	2981000	543	ALAGETPEKPTR
D4GYL1	Antirestriction protein ArdA	HVO_0016	0	124920000	250	DHGPSYAVKWAEK
D4GYL5	ABC-type transport system ATP-binding protein (Probable substrate thiamine)	HVO_0020	0	810580	301	AGAGTNKIR
D4GYM0	Putative thiosulfate sulfurtransferase (EC 2.8.1.1) (Rhodanese-like protein)	HVO_0025	87922000	229530000	162;166	AVDKGLPLVDVR;AYRDDVEKAVDK;DDVEKAVDK;GLPLVDVR;GPFEDIR;SPEEFSGEILAPPGLQETAQR
D4GYM4	UvrABC system protein B (Protein UvrB) (Excinuclease ABC subunit B)	HVO_0029	2807300	129940000	238;467	MLKLDPLEGEVK;TTFDIEMLR;VLVTTLTKR
D4GYM9	Thioesterase domain protein	HVO_0034	0	51847000	151	DAALQKR
D4GYN0	Stomatin family protein	HVO_0035	0	0	272	AQGEKQSQILEAQGDAISTVLR;TLTVFGDYK
D4GYN4	DNA repair helicase Rad3 (EC 3.6.4.12)	HVO_0039	0	0	690;712	ESTSMGKYGVR;SEMVDIAPNKLK
D4GYN6	ornithine carbamoyltransferase (EC 2.1.3.3)	HVO_0041	7679200	515290000	48	ATLAMLFEKPSTR;SGDDETQLTR;SLVWDQAENR;YGDAIMVR
D4GYN8	Putative [LysW]-aminoadipate semialdehyde/glutamate semialdehyde transaminase (EC 2.6.1.118)	HVO_0043	47943000	289320000	135;327;335	GDGLMVGVEVKR;HLALSEQLLALPAGR;TLGSLALTWK;TLGSLALTWKQK;TLKHLALSEQLLALPAGR
D4GYN9	Putative [LysW]-aminoadipate/[LysW]-glutamate kinase (EC 2.7.2.17)	HVO_0044	0	21561000	53	EPPVVVKIGGAK;LNTDLTALFR;VVEDGKKK
D4GYP0	Putative [LysW]-L-2-aminoadipate/[LysW]-L-glutamate phosphate reductase (EC 1.2.1.103) (EC 1.2.1.106)	HVO_0045	88641000	37347000	254	GDMWKAFR;LLDGHPNFEVEQATSR;SGIVRPYAPTGHR;TVAGGGGVYR;TVGHVHPNLR
D4GYP1	Putative glutamate--argW ligase (EC 6.3.2.-)	HVO_0046	0	320410000	15;30;175	DEKLLLNELR;DRGHEVTKIDVR;GHEVTKIDVR;RDEKLLLNELR;VFYIQEFVEKPGR
D4GYP4	Argininosuccinate synthase (EC 6.3.4.5) (Citrulline--aspartate ligase)	HVO_0049	6014500	12278000	391;392	ASDLEVIAPVR;ATVDNEWSQK;LANQSAKKR
D4GYP7	Putative Kef-type transport system accessory protein	HVO_0052	35497000	22474000	34;56	LFELTDKLAR;LVIVTHNSGKR
D4GYP9	glycine--tRNA ligase (EC 6.1.1.14)	HVO_0054	0	3107900	15	NSLPFGVTQVGR;SEGDESAALTELAKR
D4GYQ0	CBS domain protein	HVO_0055	0	11614000	48	ETDEGTKYR;GDIDGETEVGDVAAR
D4GYQ3	ABC-type transport system ATP-binding protein (Probable substrate dipeptide/oligopeptide)	HVO_0058	0	24693000	137	EPLDVHDWKTPSER;TYYEDGGFLGSNPVK
D4GYQ4	ABC-type transport system ATP-binding protein (Probable substrate dipeptide/oligopeptide)	HVO_0059	0	10550000	30;72	LVEKPGR;TSFYTDKEVIR
D4GYQ7	ABC-type transport system periplasmic substrate-binding protein (Probable substrate dipeptide/oligopeptide)	HVO_0062	20245000	12829000	604	ADFSTLLER;DQLASAHINMQIQK;QKLNTVTLNR
D4GYR0	DNA polymerase II large subunit (Pol II) (EC 2.7.7.7) (Exodeoxyribonuclease large subunit) (EC 3.1.11.1)	HVO_0065	0	31007000	328;653;785;815	ESSFQILKGVK;HDVSSFKDGTVR;MGRPEKSER;VEPATKFLR
D4GYR4	AlkP-core domain protein	HVO_0069	0	2319100	405	QLEEKASSAGITLPEDSR
D4GYR5	NifU C-terminal domain protein	HVO_0070	0	22574000	13	STETQDGEDDLK;STETQDGEDDLKER
D4GYR8	Polyphosphate-dependent ADP phosphorylase (EC 2.7.4.1)	HVO_0074	0	0	15	YDDEGVLKK
D4GYS3	Probable porphobilinogen deaminase (EC 2.5.1.61)	HVO_0078	0	651860000	80;155;233	AQAASVQGALAGR;IEKLLATHLQR;RSGLTEKVNYER;SGLTEKVNYER;TRVETTVER;VLDGEVDAAVHSMKDMPTEK
D4GYS6	Glutamate-1-semialdehyde 2,1-aminomutase (GSA) (EC 5.4.3.8) (Glutamate-1-semialdehyde aminotransferase) (GSA-AT)	HVO_0081	0	22505000	442	ALSVLAGGVNSSVR;FVNSGTEATVSAVR;TGADVSNTETDR;TGADVSNTETDRWER;TLEAYKAAL
D4GYT2	Delta-aminolevulinic acid dehydratase (EC 4.2.1.24)	HVO_0087	1973600	94534000	2	HYQMDPANAR;MKFTDRPR
D4GYU4	Helicase domain protein	HVO_0099	0	0	308	GNKFALLSATILNK
D4GYU6	NMD3 family protein	HVO_0100	2213800	6253300	219	ISTNQMGSGVAKQIR
Q48328	DNA repair and recombination protein RadA	HVO_0104	11913000	526460000	197;210	ADIGSSTASDIINAAR;AFNSNHQILLAEKAK;ALVDDFLDK;IHVAKAFNSNHQILLAEK;VQDAGLKPE
D4GYV3	Iron-sulfur cluster assembly protein	HVO_0107	0	34444000	17;134	IHDGEIEIEKTK;QQIMDHYKNPR
D4GYV5	Cysteine desulfurase (EC 2.8.1.7) (Selenocysteine lyase) (EC 4.4.1.16)	HVO_0109	0	6579800	411	ASFYIYNAR;EEVDKLVDAIDAAR
D4GYV8	Tetratricopeptide repeat protein	HVO_0112	0	9918000	211	TPGVHEEKAR
D4GYW2	50S ribosomal protein L31e	HVO_0116	12958000	318480000	40;43;70	DVQAVPAHER;EHLAKHFK;HFKVDAENVR;QSPPSKFR
D4GYW4	50S ribosomal protein L18Ae (50S ribosomal protein L20e) (50S ribosomal protein LX)	HVO_0118	71154000	68331000	46	AFSLIGSEHGIK;AFSLIGSEHGIKR;TVEAPNENVAQER
Q977V2	Signal recognition particle 54 kDa protein (SRP54) (Hv54h)	HVO_0123	0	82721000	16;33;123;295;328	GNFTLKDMQK;GSLDKLR;LLGMGDLKQLSER;MAWWFSK;MAWWFSKK;SRLDEDDVQEIVK;SRLDEDDVQEIVKEIQR;VLDNLGSSLRGSLDKLR
D4GYX3	UPF0201 protein HVO_0127	HVO_0127	0	4966600	83	DDDGFSFALKK
D4GYX4	UPF0200 family protein	HVO_0128	0	2006400	138	DRDDSDTDVEALKK
O30561	Thermosome subunit 1 (Heat shock protein CCT1)	HVO_0133	425540000	323270000	48;315;320	AIEDSLGVVR;AKSSDLKR;DDDGIDTNNVSIEK;EFADSVGGR;GGTEHVVDELER;IAATAMTGK;IFVEDVEDAK;MQQGQPMIILGEDSQR;SVTLILR;TQAIESATEAAVMILR;TSGQDAQSMNITAGK;TTLGPKGMDK
D4GYY1	RIO-type serine/threonine-protein kinase Rio1 (EC 2.7.11.1) (EC 3.6.3.-)	HVO_0135	0	5763400	136	FENIGHDKGQVVR
D4GZ79	Translation initiation factor 1A (aIF-1A)	HVO_0136	0	8408300	83	YEKSEADQLR
D4GZ82	Tyrosine--tRNA ligase (EC 6.1.1.1) (Tyrosyl-tRNA synthetase) (TyrRS)	HVO_0138	0	14497000	30	ALADDPEGKR;NASEVVTEDEVR
D4GZ84	DUF460 domain protein	HVO_0140	0	30314000	178;249;449	DGIEFEPLVKR;IHGSVKQQSR;LESHVGDLKSTIEEK;RDGIEFEPLVKR
D4GZB9	DNA polymerase sliding clamp (Proliferating cell nuclear antigen homolog) (PCNA)	HVO_0175	0	10596000	3	LNEESLSIR;MFKAIVSAATLR
D4GZC3	Lrp/AsnC family transcription regulator / TrkA domain protein	HVO_0179	0	103420000	50	IHKLEDSGIIR
D4GZC4	Ribosomal RNA large subunit methyltransferase E (EC 2.1.1.166) (23S rRNA Um2552 methyltransferase) (rRNA (uridine-2'-O-)-methyltransferase)	HVO_0180	0	24615000	10;246	DHYYNKAK;VTDVKPR
D4GZD5	DNA-binding protein MutS2	HVO_0191	0	15940000	387	TELKAAR
D4GZD8	ORC1-type DNA replication protein	HVO_0194	0	85626000	43;122	SLKYALR;SLKYALRPAVR;VFEHIFEYEPPSSGISFKK
D4GZE0	DUF1931 domain protein	HVO_0196	106540000	182570000	7;11;15	AAVKEALKDK;ADLIVKAAVK;ELLEDAAR
D4GZE4	Phosphohexomutase (Phosphoglucomutase / phosphomannomutase) (EC 5.4.2.-)	HVO_0199	9594000	32899000	402	DIAKVVTLDGFK;TVSTTFLIDR
D4GZF1	Alanine--tRNA ligase (EC 6.1.1.7) (Alanyl-tRNA synthetase) (AlaRS)	HVO_0206	0	38163000	68;517;791	EKFLSFFEEHDHER;FFTEWKER;LGDLPATDKLYYDDQER;SRLDVTHYDR;VLTTEPVQDGVER
D4GZF8	Ferritin/Dps domain protein	HVO_0213	0	35943000	10	MSEDVTALLKR;QLDEQPPGSASFEAR;SEDVTALLKR
D4GZG4	Conditioned medium-induced protein 4	HVO_0219	0	4858200	4	MDEKTAELR
D4GZG5	DNA helicase (EC 3.6.4.12)	HVO_0220	7698900	80686000	83;182;428;488	AGINATLKSR;IDFDQSNFVDSQKLR;LADHILKTNYAGELNTQR;LFDLPADVKLGQAHVR;MAQAPQNRDLTER;SLHIDYDDLYR;TNYAGELNTQR
D4GZG7	Prevent-host-death protein	HVO_0222	0	8388300	94	ESPATPYSKFASGTDHPSAAEMQR
D4GZH9	Lipoprotein	HVO_0234	0	1029100	17	RVYADKSGK
D4GZI2	UPF0761 family protein	HVO_0237	0	21638000	361	LEAELKR;TEDADDAETGASVSPR
P43386	Glutamine synthetase (GS) (EC 6.3.1.2) (Glutamate--ammonia ligase) (Glutamine synthetase I alpha) (GSI alpha)	HVO_0239	112530000	166720000	391	AIAAEHDLHATFMPK;ATTVTNDAGGYFDLAPK;ENIYEFDEAK;ENIYEFDEAKR;LQFTDILGTVK;NVSIPASQAEK;REEYGIETLPK;RLVPGYEAPVYIAWSDR
D4GZI7	Aminopeptidase (EC 3.4.11.-)	HVO_0242	0	12043000	112;125	GANVVAMDANPR;PVQGEMLSKR;VRGETNATEQSDVPPETNAAYKR
D4GZL2	UPF0395 family protein	HVO_0266	0	4274800	13	EVVKALTR
D4GQ46	ISH18-type transposase ISHvo9	HVO_0278 HVO_2821 HVO_A0014 HVO_A0279	0	5386600	301;302	MNSKKAIVATAR
D4GZR3	Archaea-specific helicase AshA (EC 3.6.4.-)	HVO_0283	0	0	287	HEDFKER
D4GZR9	CopG domain protein	HVO_0290	0	7013800	59	HELEKLR
D4GZS0	Rpa-associated protein	HVO_0291	0	84711000	178	EHYDLDPEEYKR
D4GZS1	Replication protein A	HVO_0292	0	83032000	116;307	LREPADAEELLIKAR;MKFVSFTTSELPELEEGK
D4GZT1	DUF373 family protein	HVO_0302	85142000	203410000	16	KTGLSTPVVGR
D4GZT8	Putative demethylmenaquinone methyltransferase (EC 2.1.1.163)	HVO_0309	0	98294000	15;86	AWEKFGK;LFYKYLSK
D4GZU0	V-type ATP synthase subunit I	HVO_0311	634800	3791600	226	DLEQQKR;SILGVEDTDSGR;YNTFAGTLK
Q48329	V-type ATP synthase subunit E (V-ATPase subunit E)	HVO_0313	0	436740000	67;71	EQALSSAKLEAK;EQALSSAKLEAKQAR;EREQALSSAKLEAK
Q48333	V-type ATP synthase beta chain (V-ATPase subunit B)	HVO_0317	66625000	272380000	76;403	DIVGAAINPYSR;DLNSQGIRPPINPLPSLSR;DNKYLDFAER;EALSERDNKYLDFAER;EDHADVSDQMYAAYAEGEDLR;FEAEFVNQGFDTDR;FLGETLKMPVTEDLLGR;GYPGYMYTDLAQLYER;LMDDGIGEGLTR;MPVTEDLLGR;SVVFTNLADDPAVER;VLDGSGQPIDGGPEIVPDER;YLDFAER
D4GZU8	V-type ATP synthase subunit D (V-ATPase subunit D)	HVO_0319	4055900	160840000	32;163	AMEGDVAVR;ANLNQDYER;GHDTLEQKR;GYGLLGSSAR;MLEEIETTKR;NIMGVVVPQIESSR;NLMAIEDR
D4GZV0	Peptide chain release factor subunit 1 (Translation termination factor aRF1)	HVO_0321	0	258600000	79;164;172;181;294;385	EANVGWLKGK;GTETKFISTDFEK;QMEEFFEKLHR;RVEPVKSASSLVPGK;SASSLVPGKQR;TNVQDALTSIKDR
D4GZV1	MinD/ParA domain protein	HVO_0322	0	7074000	11;152	EALGDTEKTR;VYAVASAKGGVGK
D4GZV3	Arginine--tRNA ligase (EC 6.1.1.19) (Arginyl-tRNA synthetase) (ArgRS)	HVO_0324	44629000	141620000	267;348;446	AVTVLGEDHKLQSGQLR;FMFDGSTR;HYYVNDAGR;LPAEFDEFVKETR;SDDTSLYTTR;TRDDDLDEADIDR;YDIVSKQPTK
D4GZV5	Riboflavin kinase (RFK) (EC 2.7.1.161) (CTP-dependent riboflavin kinase) (CTP:riboflavin 5'-phosphotransferase) (Flavokinase)	HVO_0326	33398000	66874000	124	HYISLSGYMK;HYISLSGYMKQFK;THHDESQLEIIAPDK
D4GZV9	DUF502 family protein	HVO_0330	0	11624000	136	MTAFKTGK
D4GZW8	tRNA(Ile2) 2-agmatinylcytidine synthetase TiaS (tRNA(Ile2)-agm2C synthetase) (EC 6.3.4.22) (tRNA(Ile2) agmatidine synthetase)	HVO_0339	0	0	337	LEKFAVR
D4GZX3	DNA-directed RNA polymerase subunit Rpo5 (EC 2.7.7.6) (DNA-directed RNA polymerase subunit H)	HVO_0346	6179200	192400000	56;66	DPALPEDAEPGDVIKIVR;LKDPALPEDAEPGDVIKIVR;TTDKAVVYR
D4GZX4	DNA-directed RNA polymerase (EC 2.7.7.6)	HVO_0347	75607000	433290000	122;178;186;195;288;293;361;370;376;497	DVKYQLER;EADGSEELLFPQEAR;EGEEPVYVELGGVR;GGEEEEEVVVDTAETKVGR;GMMDVVEEK;ILAEYDTKYGDEIQVAK;NFAQAMELSQNVEDEQSLKR;SFNAFLER;SGVSQLVDR;TALNKLAR;TDYMGVLSHLR;VAGGQGKNYQLKR;VLMTSEDLAPNKILAEYDTK;VSDDPEIVK;VSGDLMKDLFR;YGDEIQVAKTFSQR
D4GZX5	DNA-directed RNA polymerase subunit beta (EC 2.7.7.6)	HVO_0348	11903000	1.0485e+09	321;350;367;490;545	DQRVPELGDKFASR;FEIPSQDVR;FLEEPDDMAGLSPQK;FLEEPDDMAGLSPQKR;LLDSSDKEK;LYHMVSNKLHAR;RVDGTAFQGENEEELR;SGESGVVDTVTLMEGEDGSKLAK;SRGPVQVLTR;VPELGDKFASR
D4GZX6	DNA-directed RNA polymerase subunit Rpo1N (EC 2.7.7.6) (DNA-directed RNA polymerase subunit A')	HVO_0349	17324000	618860000	120;136;162;310;368;512;756;787;945	DSAGEIAEDHFEEDNPAVVMSK;DSAGEIAEDHFEEDNPAVVMSKSGAR;ELGDDWSDVMKSAVR;HEKPTTYYEVQNVLAGDYSER;HLVDGDIVIFNR;ILTSEFSSDEEK;ILTSEFSSDEEKER;LSLTDEEADEYRDKLGR;MSIMAHEVVVMPYKTFR;PLKTLSQR;SEDDLTHKLVDIIR;SGRPLKTLSQR;SRPEWMILTVLPVPPVTAR;SVDETLEMK;SVDETLEMKIMQR;TVISPDPTLSLNEVGVPDR;VASEMTQTMNVTER
D4GZY0	30S ribosomal protein S12	HVO_0353	77634000	113110000	52;74;120;139	AMGDLSGVNYK;AMGDLSGVNYKVEK;ANGKYAAR;GIVLEKVGIEAK;GNAEKPVR;SDPLEGAPQGR;VQLIKNGK;WSDSEYAR
D4GZY1	30S ribosomal protein S7	HVO_0354	392070000	6.1076e+09	45;59;86;129	DAFEIVNER;FIAQGTLSGSYK;HASKQFQK;LKYGGISVPQAVDVAPQR;LKYGGISVPQAVDVAPQRR;LMQTEDNTGHKQK;SEISIVER;SESDAPEPESPASSEEAK;TEENPVQVLIR;YGGISVPQAVDVAPQR;YIKATPIAHTMGR
D4GZY3	Elongation factor 2 (EF-2)	HVO_0356	665370000	646640000	17;149;166;486;527;619;717	ALIAGQVKLLEPIQNVR;ASWNTENAGFR;DNQGIPVR;DTSQNVEHIHGTNILIDDTK;EALQEAGMDK;EALQEAGMDKDTSQNVEHIHGTNILIDDTK;EQVQGESHEVEGVSPNR;GMKLELSQAIDYI;GPAQVIPATR;GQELYVSGTAGK;GVPAGNIAAVTGLR;HNKFYITAEPLSQDIVDSIK;IDVPSEYMGSASGEIQGR;IRDNQGIPVR;KGMKLELSQAIDYI;LGEISMDMPELER;LINELQEGPEEMQK;LINELQEGPEEMQKR;LIQTLQQVAK;LLEPIQNVR;LMDKPEQIR;PALFINK;PALFINKVDR;RIPTVWR;TGEPIVVYR;VLSDNLQR;VQSVGVFMGGER;VQSVGVFMGGEREELDR
D4GZY6	Elongation factor 1-alpha (EF-1-alpha) (Elongation factor Tu) (EF-Tu)	HVO_0359	2222400000	20488000000	4;48;156;158;161;166;169;295;372	DMGQTIAAGK;DVKEQVNKLLK;EHVFLAR;EQVNKLLK;EQVNKLLKQVR;GVGKDDIR;IETGTLNPGDNVSFQPSDVGGEVK;LDPASGEVAEENPDFIK;LDPASGEVAEENPDFIKSGDAAIVTVRPQK;LLFETGSVPEHVIEQHR;LLFETGSVPEHVIEQHREEAEEKGK;LPIQDVYTISGIGTVPVGR;MDVVDYSEDK;MDVVDYSEDKYK;MDVVDYSEDKYKDVK;NMITGASQADNAVLVVAADDGVAPQTR;PHQNLAIIGHVDHGK;PLSIEPSSEIPELGSFAVR;SDKPHQNLAIIGHVDHGK;SGDAAIVTVR;SGDAAIVTVRPQK;TLGIGELIIAVNK;TVEMHHEEVDQAGPGDNVGFNVR;YKDVKEQVNK
D4GZY7	30S ribosomal protein S10	HVO_0360	214420000	102030000	29	EIANKTGVNLSGPIPLPTK;LIDLDADER;TGVNLSGPIPLPTK;TLEVPAR
A0A1C9J6T3	Phage tail protein	HVO_0379B	0	9345300	9;50	EISEEDLKGTDLTWEK;MEYLEITGKR
D4H014	Ribonuclease R (EC 3.1.13.1)	HVO_0388	23041000	394730000	170;283;322;329	AVLKVMPR;LAHTVEMEIKK;TLNKIQR;VHPQPTPDQWDKALR
D4H017	DUF1028 family protein	HVO_0391	0	8082300	149	LIDALGSGHAAGGDKR;TAGGDEPLAKR
D4H019	UvrABC system protein A	HVO_0393	6816500	468470000	72;326;483;588;676;739;756;866	ADEIIDMGPGPGKR;ELFAETKLSK;FSFNVKGGR;HVFEPWSYNR;LAEELGKK;LLNTLEGLR;NFLGQMDKPK;PLKHVFEPWSYNR;RADEIIDMGPGPGKR;SNPATYTGVFDYVR;SSLAFDTVYAEGQR;STGSLAGEGDDR;STLMHEILYKGLAR;TIAQEILK;TIAQEILKEIR
D4H026	DUF5611 domain protein	HVO_0400	103040000	800630000	2;5;61;65	GSDLYVVGEPK;IVAGAVKYSGK;IVAGAVKYSGKK;MKEYKMR;NDFLLEATGR
D4H027	UspA domain protein	HVO_0401	0	6348100	101	VGHHGEKLVELAGEVDADR
D4H028	DUF124 family protein	HVO_0402	0	0	53	GGLFGSLKR;TFFGSEGLFLLK
D4GRU7	Probable ribonuclease FAU-1 (EC 3.1.26.-) (RNA-binding protein FAU-1)	HVO_0406	0	35271000	376	ESGDVAVTKFR
D4GRV6	DNA helicase (EC 3.6.4.12)	HVO_0415	0	9342800	79	DILVVSYTR;GNVSTMHAKAYELLSLSR
D4GRV8	Metal-dependent carboxypeptidase (EC 3.4.17.19)	HVO_0417	0	122920000	18;121;138;476	AEDDFETFAPHLEKHVELK;AQSPTEDASPYDQLLQKYK;DALSTLGYPWER;ISAASSEAIPAWKQAK;RYETNDLVKR
D4GRW2	ArNOG04375 family protein	HVO_0421	0	28581000	118;454;527	QVVTVPLGEGGEEKESGVSR;SATLLTSDVVQAEVAKAK;THDEKPSSSGQHAGANAGGQSGASASAGGADEGVVVTPEVTSR
D4GRX0	Archaemetzincin (EC 3.4.-.-)	HVO_0429	0	50893000	68;75	GEKNIGITEK;NIGITEKDLYYR
D4GRY7	ABC-type transport system ATP-binding protein (Probable substrate phosphate/phosphonate)	HVO_0446	0	31387000	138;241	AGKMSGGQQQR;IYGDIETKAIR;STIEVTNLSK
D4GRZ3	Leucine--tRNA ligase (EC 6.1.1.4) (Leucyl-tRNA synthetase) (LeuRS)	HVO_0452	29582000	122270000	133;158;175;391;394;399;760	ATKDLYNKEFHAGR;GHVVLPGEAIGEYGADTVR;GIESSDDPALEKATK;GRLEKGLHPVK;LEKGLHPVK;SASQAAFYNFEESLR;TDLDRPAAKWTLR;TYTVPDVYAR;YFIEEHYKK;YSKFVEWQYR
O30560	Thermosome subunit 2 (Heat shock protein CCT2)	HVO_0455	315020000	476260000	136;157;280	AREEIDDIAER;DAQEYNIR;DRDAQEYNIR;EQAVASASEAANLVLK;FLDQEEAQLK;FLDQEEAQLKQK;GFNLASEK;GFNLASEKAR;GIDDLAQHYLAK;GSTDHVVDELER;GVQDALDVVASTVADGR;MQQGQPMIIMGEDAQR;NYADSVSGR;SASESELLTGAVIDK;VDPDDEELLK;VDPDDEELLKK
D4GS06	Citrate synthase (EC 2.3.3.16)	HVO_0466	8410100	64855000	133;271;369	DLDDGVLDVAR;DLDFTPVDER;ITAKMPSVLAAYAR;SEALGEAAGDMK;VYNVKDPR;YTGEKDLDFTPVDER
D4GS07	PhoU/TrkA-C domain protein	HVO_0467	0	9755200	381	FEAWTLR;LHGGDLIIAKGTR
D4GS09	AstE domain protein	HVO_0469	0	1262100	103	NPIDDTKMNR
D4GS10	Threonine synthase (EC 4.2.3.1)	HVO_0470	0	57725000	103	LEYVFPSGSFKDR
D4GS16	UCP015877 family protein	HVO_0476	0	39021000	119;189;200	ADEAEVADVKTVWTR;HGKLDHPGDMVYAK;HGKLDHPGDMVYAKDAK
D4GS17	Aminopeptidase (EC 3.4.11.-)	HVO_0477	0	8247200	152	VTTEKGTDITFVR
D4GS18	Glyceraldehyde-3-phosphate dehydrogenase (GAPDH) (EC 1.2.1.59) (NAD(P)-dependent glyceraldehyde-3-phosphate dehydrogenase)	HVO_0478	0	49620000	33;160	IIAPLEAEYGVEKVR;TLGIGISGDPSGFSEQAR;TQPNFEAHTAGER;VADAVHAQPDMELIGVAKTQPNFEAHTAGER
D4GS20	Phosphoglycerate kinase (EC 2.7.2.3)	HVO_0480	0	47836000	3;399	ALTGAPLAGVEALKQD;MFKTLDDLDPEQR;SHASLVGFPLVLPAYAGR;TLDDLDPEQR
D4GS21	glyceraldehyde-3-phosphate dehydrogenase (NAD(P)(+)) (phosphorylating) (EC 1.2.1.59)	HVO_0481	15208000	351920000	266	EDASAHLEAGADK;ILTWYDNEYGFSNR;LDGMAIR;LEDKPSVEEINDAFR;MLDVAHFVTHQ;PSVEEINDAFR;SEKSYLSAGENVDESDVVR;SYLSAGENVDESDVVR
D4GS22	Hsp20-type molecular chaperone	HVO_0482	0	16619000	57	LVADLPGVDKDAIDLK
D4GS24	50S ribosomal protein L10e	HVO_0484	22004000	610280000	4;78;83;121	EITNPAYTR;EYITGIPGSK;HAGEKQYK;IAQHNMGDLQADPEDYPVQISLK;LMLKHAGEK;LMLKHAGEKQYK;QSFGKVVGTAAR;SDKPASMYR;VEEEVQIR
D4GS26	Endonuclease NucS (EC 3.1.-.-)	HVO_0486	0	0	68	PDGSILVHTDEKR
D4GS27	FMN-binding domain protein	HVO_0487	0	13944000	66	LYFVFLRPGESSK;LYFVFLRPGESSKK
D4GS31	FMN-binding domain protein	HVO_0491	19178000	103760000	62;111;124	IVQYGKAK;LVSTPESEKR;RPLFEIWGETKR
D4GS32	HTH-10 family transcription regulator	HVO_0492	0	2409100	135	FPGLDIKR
D4GS33	HTH domain protein	HVO_0493	0	7781900	83	KLDPLVDAGLLSKR
D4GS43	ABC-type transport system ATP-binding/permease protein	HVO_0506	0	9525000	281;519	GVKLSGGQR;IKFFPALR
D4GS45	DUF3209 family protein	HVO_0508	0	8386300	73	KWYVIGQR;SSLDVEGAAEHVR
D4GS68	Ferritin DpsA	HVO_0536	8380100	63917000	5	EAGSVGDNPVR;HHWNVEGAEHLR;STQKSVLK
D4GS73	Aconitate hydratase (EC 4.2.1.3)	HVO_0541	0	236790000	500;524;653	EKYAEVFEGDER;NALEKGLDVPEYVK;VVTEYLKK;YAEVFEGDER
D4GS75	Thioredoxin	HVO_0543	0	13510000	69;80	LGEKLTAAR;VPYVYVDGRPAFKFR
D4GSE6	2-dehydro-3-deoxygluconokinase/2-dehydro-3-deoxygalactonokinase (2-dehydro-3-deoxyglucono/galactono-kinase) (EC 2.7.1.178) (2-keto-3-deoxygluconate/2-keto-3-deoxygalactonate kinase) (KDG kinase) (KDGK-1)	HVO_0549	0	16575000	173	TALVTFGETMLR;TKLWSPDEAAEVYR
D4GSE8	DNA mismatch repair protein MutL	HVO_0551	0	6712300	10;316	QLDEKTVQR;WDDEAGVKR
D4GSE9	DNA mismatch repair protein MutS	HVO_0552	0	8159400	47;507;917	ELDLKVSQK;FVTEELEEKER;TTQGIVGQFLSLK;VQAWQSKLDGGDGE
D4GSF6	50S ribosomal protein L15e	HVO_0561	29286000	139290000	20	EGKLAELQWQR;LAELQWQR;SFYSHIK;VLNSYGVGQDGSQK
D4GSG3	TrmB family transcription regulator	HVO_0568	0	37975000	45;113	ASQIADAAGVSKR;FEVIKSR
D4GSG4	non-specific serine/threonine protein kinase (EC 2.7.11.1)	HVO_0569	0	1674900	115	ESDVFEVQSFKPLALK
D4GSG5	Histidine kinase (EC 2.7.13.3)	HVO_0570	0	5071500	138	ELSEQYKR
D4GSH6	tRNA 2-thiolation protein NcsA (N-type ATP pyrophosphatase superfamily protein) (tRNA adenylyltransferase NcsA) (EC 2.7.7.-)	HVO_0580	0	12574000	204	HFDASIGDFEKR
D4GSH7	Cell division protein FtsZ 2	HVO_0581	16315000	41212000	83;321	EAEGIASNITER;ILVGKSLTQGLGAGGDPSMGER;IQDEYKGK;IVIVGAGGAGNNTINR;LLDYVPNLPIGK;SLTQGLGAGGDPSMGER;VMAIMTGVQSAQVLGPSTQK
D4GSJ2	OsmC domain protein	HVO_0597	0	0	5	STEKSQTR
D4GSJ7	3-dehydroquinate dehydratase (3-dehydroquinase) (EC 4.2.1.10) (Type I DHQase) (Type I dehydroquinase) (DHQ1)	HVO_0602	0	0	2	GVADLIEFR;MKLDESALAATTNDLTR
D4GSL7	Sensor box histidine kinase (EC 2.7.13.3)	HVO_0621	0	3971000	419	TLVNISQKAR
D4GSN9	ORC1-type DNA replication protein	HVO_0634	0	2529700	169	SNGKLEDAK
D4GSQ2	2-isopropylmalate synthase / (R)-citramalate synthase (EC 2.3.1.182, EC 2.3.3.13)	HVO_0644	0	15654000	118;327;430	HVESKVGTTR;RLVLGKHAGR;TSDSVQLLDTTLR;VASGTGSGPVDAAVKAVR
D4GSR1	Prefoldin subunit beta (GimC subunit beta)	HVO_0651	0	2355100	92	VEQLTKQETR
D4GSR4	50S ribosomal protein L43e	HVO_0654	72718000	732480000	38;53;74	NEETGEIFTGGTYRPQTPAGK;NSKVDGDDVTR;PQTPAGKQVR;VETGVWKNEETGEIFTGGTYRPQTPAGK
D4GSS1	dCTP deaminase (EC 3.5.4.13) (Deoxycytidine triphosphate deaminase)	HVO_0661	0	35238000	159	ISQLVFTEMKSPADRPYGVER
D4GSZ9	2-oxoacid dehydrogenase E1 component alpha subunit (EC 1.2.4.-)	HVO_0669	0	3406000	274	DRDAIETFKR
D4GT00	YqjG-type gamma-glutamylcysteinyl-hydroquinone reductase (EC 1.8.-.-)	HVO_0670	17623000	51545000	13	HYFVSHGDINPK;TDKFVANNEDGEFER
D4GT06	4-phosphopantoate--beta-alanine ligase (EC 6.3.2.36) (Phosphopantothenate synthetase) (PPS)	HVO_0674	0	3779800	28	HRIEEGVEKGITSR;IEEGVEKGITSR
D4GT09	Aspartate--tRNA(Asp/Asn) ligase (EC 6.1.1.23) (Aspartyl-tRNA synthetase) (AspRS) (Non-discriminating aspartyl-tRNA synthetase) (ND-AspRS)	HVO_0677	168960000	861390000	42;393	DEMDDDLVETGLGVHR;DTSGKIQVK;EAVLFPR;LIMTMLGLENIR;LTYEEAIER;MFKYGMPPHAGFGLGGER;QLMVGSGLER;TYTADAEPGDTVTVAGWVHEVR;VFEVGPIFR;YGMPPHAGFGLGGER
D4GT16	Geranylgeranylglyceryl phosphate synthase (GGGP synthase) (GGGPS) (EC 2.5.1.41) ((S)-3-O-geranylgeranylglyceryl phosphate synthase) (Phosphoglycerol geranylgeranyltransferase)	HVO_0680	0	0	154	VAEKMFGQK
D4GT20	DNA topoisomerase 1 (EC 5.6.2.1) (DNA topoisomerase I)	HVO_0681	0	205840000	511;600;810	DAGIEDVKTLK;HDVIQKLYDR;QLQDSLKADK;TDNTVYPDDLDPR
D4GT23	Aspartyl/glutamyl-tRNA(Asn/Gln) amidotransferase subunit B (Asp/Glu-ADT subunit B) (EC 6.3.5.-)	HVO_0684	5915700	276810000	238;244;248;291;339	EEEKDYR;FRTEYGIDEESASKLTSTK;GAEKALAYEVTR;NISSHKGAEKALAYEVTR;NYYYPDLPK;SKEEEKDYR;SQGSADPGTVNQLLR;TEVKNISSHK;TEYGIDEESASK;TEYGIDEESASKLTSTK
D4GT26	Peptidase M20 domain-containing protein 2	HVO_0687	0	20669000	10	VAALKAR
D4GT30	Chromosome partition protein Smc	HVO_0689	0	169170000	60;120;220;252;340;386;422;479;706;894;1035	AEKLTDLIYNPGHADGSDEAPDKPK;ATVSDLHSELDTAEKNEAK;EDDLEAKR;EEYEGYLKAAELEDK;EITKLEDR;IDQYESQKK;IEEKEAR;KETLDELKDEK;LENAIDAAEEKRDDAEAER;MHIKELVLDGFKSFGR;SDIQSKR;SQVVNAAGTDK;VGGVEEITIKR
D4GT36	Purine nucleoside phosphorylase (PNP) (EC 2.4.2.1)	HVO_0692	0	1944600	276	AKLAPLIDEYVD;ANIFALK;AQGWDVIGMTTIPEAK
D4GT44	PAC2 family protein	HVO_0697	0	3110600	233	EVAAKIQEMQQQQQGSIASDDDLR
D4GT46	Translation initiation factor 2 subunit alpha (aIF2-alpha) (eIF-2-alpha)	HVO_0699	16756000	76123000	96;100;231	APDYKTAETELESSVAR;IQEWKNEQK;IQEWKNEQKADK;MKYSGWPDPGELVVGK;SPAGDGVDDVK;TAETELESSVAR
D4GT50	50S ribosomal protein L44e	HVO_0701	112030000	106090000	24;34;52;61;64	ATIGNAGKFSK;GHHEHEVEKVR;PTGMKWNAR;VPGGDKPTK;VPGGDKPTKK
Q48327	Cell division protein FtsZ 1	HVO_0717	75892000	1.5773e+09	42;74;77;103;213;221;279	AQESVKSALR;GAKLVAANTDVQHLVEIGADTK;GGVAMIGLGESDSESK;ILMGEQKTQGR;LLDAVGKLPVR;LRDVSDTVIVVPNDR;MHEEGIKGAK;QAFKVSDEVLMR;SGTMTDDELKAVLK;TMIVVTGVESPQIYGR;TNAEAGLER;VSDEVLMR
D4GT82	Transcription elongation factor Spt5	HVO_0719	0	23678000	7	PIFAVKTTAR
D4GT90	ArsA family ATPase (EC 3.6.-.-)	HVO_0724	0	7553400	315	VVMIPEEMSVVESKR
D4GT91	Putative oxidoreductase (Short-chain dehydrogenase family) (EC 1.1.1.-)	HVO_0725	3538700	64283000	209	NPADIETLGER;SGAYEKLYK;SQGDGTIVNVSSVVGR;VAEDIVNAASSTK
D4GT97	Inorganic pyrophosphatase (PPA) (EC 3.6.1.1) (Pyrophosphate phospho-hydrolase) (PPase)	HVO_0729	15880000	88623000	36;96;158	DIPGVVLDR;EVETLGWEDKQAAK;NKYEYDKDIPGVVLDR;PVALMKMDDDGEQDDK;VIAVPVEDPR;YEYDKDIPGVVLDR
D4GTA2	Ribonuclease H, type 1 (EC 3.1.26.4)	HVO_0732	0	55398000	143	GDSQLIVKQVR
D4GTA8	DUF302 family protein	HVO_0736	0	9237000	11;85	ALDATDKK;ALPIDPSAIKPEDIGEER
D4GTB1	DNA_pol3_tau_5 domain-containing protein	HVO_0738	0	1340200	38	LTWPQEKSSILNK
D4GTB2	Ribonuclease BN	HVO_0739	0	5960100	165	NDPGGTATVQVTKK;TSLSEAYHGGR
D4GTB4	DNA polymerase beta (EC 2.7.7.7)	HVO_0741	0	0	26;134	DGEIQEVKGFGAK;DVAYKPSSYR
D4GTB6	DUF444 family protein	HVO_0742	0	46384000	45;55;131	DTIPSGEKER;QFVFEIKR;RWMNFLKK;WMNFLKK
D4GTB7	Putative phosphodiesterase (EC 3.1.4.-)	HVO_0743	86346000	721660000	142;165;218;385	AELEALEGPDGNK;AYSLIPGR;DAFMEFYR;DALSEMNYK;EVGSYDTYVPMGR;FFINLEGR;GHDDVFGVGPR;IDVNAKLGHDEDK;MVSGFLSPGVDK;MVSGFLSPGVDKAAYPDDFR;SGFKGHDDVFGVGPR;TAFMEDAR;TAFMEDARK;TELDGASLIQQ;TVDDYLGR;VNHFLFKDYER
D4GTC1	Tubulin-like protein CetZ2 (Cell-structure-related euryarchaeota tubulin/FtsZ homolog 2)	HVO_0745	0	2808600	338	EAIDKAETEPR
D4GTQ7	NUDIX family hydrolase	HVO_0762	0	15221000	39	DERPHILFTKR
D4GTR9	TRAM domain protein	HVO_0769	10814000	63550000	88	EVETGTVEPGETYR;GYVIIVPGTEVGER;YVEIEDIGKQGDGIAR
D4GTS7	NP_1176A family transcription regulator	HVO_0772	0	7445100	79	YSFKDAR
D4GTS8	Putative S-adenosylmethionine-dependent methyltransferase (EC 2.1.1.-)	HVO_0773	0	21104000	129	FFHLADAPAKFLAEMAR;HDFVIPFGFYR
D4GTS9	Putative glycosyltransferase, type 2 (EC 2.4.-.-)	HVO_0774	6893100	0	214	LVKNYGIR
Q9HHA2	Thermosome subunit 3 (Heat shock protein CCT3)	HVO_0778	252030000	4.289e+09	164;176;243;312;315;316;500	AVTLFLR;EAIESATEAATMIVR;EPVNENMPR;GGTEHVVDELER;GGVVPGAGATEIAIADR;GTGDVTADVLAK;GTGDVTADVLAKHVVK;LGSLSDLDESDLGR;MQQPLYILAEGTNR;RLGSLSDLDESDLGR;SEAAGIEGR;SFGDDDLAFVEGGAAAR;SGEIGDPVELGVIDPVAVK;SGEIGDPVELGVIDPVAVKR;SVKKSDAR;SVSDATVAVLDMK;SVSDATVAVLDMKLDVR;TGASSSATELVEGVVLDK;TLAENTGMDPIDALVDLR;VAESSMTGKGTGDVTADVLAKHVVK;VAGFLADAGILAFK;VAGFLADAGILAFKSVK;VDAVSIR;YETEGLAGIISSGR
D4GTT9	Archaeal Lon protease (EC 3.4.21.-) (ATP-dependent protease La homolog)	HVO_0783	8307100	37599000	169;281;454;539	DHVLQAKR;EMAEESVQNVSAIIKK;GDQIVEAHKEEAR;HVMMIGSPGTGK;RHVMMIGSPGTGK;SITGSALNK;VEPGAIHKSNK
D4GU24	3-dehydroquinate synthase (DHQ synthase) (EC 1.4.1.24) (3-dehydroquinate synthase II)	HVO_0792	0	274880000	265;325;351	GLFFVHAETAKSPYVASR;IEKRPMFR;VTTLLQNAETIKVHTR
D4GU95	Transcription initiation factor IIB (TFIIB)	HVO_0795	0	272450000	148;221;270	NLKQALGEIDR;QLLKNAK;TTQAAVSDVADISEVTIR;VEKSEVAR
D4GU99	Probable inosine/xanthosine triphosphatase (ITPase/XTPase) (EC 3.6.1.73) (Non-canonical purine NTP phosphatase) (Non-standard purine NTP phosphatase) (Nucleoside-triphosphate phosphatase) (NTPase)	HVO_0797	7749600	15611000	12	MDIAVGSGNPVKR
D4GUA0	Glycosyltransferase AglD (EC 2.4.1.-) (Archaeal glycosylation protein D)	HVO_0798	0	21586000	359	AYVVKAR;TWWQLTVRPR
D4GUA4	Stomatin family protein	HVO_0801	34013000	310510000	117;143;216;227;259	AFLEVDDYKR;AIIDKGMETLER;AQGEKQSQILEAQGDAISTVLR;AVLGDMELDDTLNK;AVLGDMELDDTLNKR;AVSNLAQTTLR;RSAVEQAEGEKQSNIIR;SAVEQAEGEK;SAVEQAEGEKQSNIIR;TQTLDVPR;TYAFDMR
D4GUA7	NfeD domain protein	HVO_0802	0	0	121	VTPTSGEVKLDEGGFNPYYAAR
D4GUB0	Restriction system mrr-like protein	HVO_0803	0	3464600	11	LVELEPTKFVR
D4GUC3	Methionine--tRNA ligase (EC 6.1.1.10) (Methionyl-tRNA synthetase) (MetRS)	HVO_0809	110780000	320640000	84;510;595;664	AAEVSEEVEAR;AIAVLFFPVAPGK;HHEKYEATFPR;LAQFGNEYIQR;NEPWKLTDEDPEAAAQVIR;SMLFAYR;TLEAEGYVYEK;TLGQQTAFVSGSDMHGTPVAVNAEK;TYVGGDIYSR;VEELNEKLEAR;VGEIVAAEGIDGADKLAK
D4GUD0	Phosphoenolpyruvate synthase (PEP synthase) (EC 2.7.9.2) (Pyruvate, water dikinase)	HVO_0812	62249000	356650000	240;451;462;508;633;749	AAATGADGVGLLR;ATATGDDVLIR;AVVWLDDVR;DEESGETVMR;DVQHEVKR;EAGIDPEKR;EGEEPEEKQR;ETGEVETATIADK;ETGEVETATIADKK;GLGASPGIASGR;GVSSISANIDAVR;IEHMVLTLGKTPGR;PKTPVKPMTATEVK;SGVMFTR;TLDAPTDEFR;TLEDGEVVTIDGDK;TPVKPMTATEVK;VLTDDEVSR;VNVSIPEAAER
D4GUF9	MTH865 family protein	HVO_0827	0	1227700	56	TDDVTVTAMELAAK;TDDVTVTAMELAAKLGK
D4GUG3	Acyl-peptide hydrolase (Acylaminoacyl-peptidase)	HVO_0829	0	4454200	432	AYGHLDDVEKR;SAYGASFSADGER
D4GUG9	Alpha/beta hydrolase fold protein	HVO_0832	0	113590000	268	ESDITPLKR
D4GUH4	Acetyl-CoA C-acetyltransferase (EC 2.3.1.9)	HVO_0835	0	0	13	IAGVGLTKFGSHPER
D4GUJ7	Proteasome-activating nucleotidase 1 (PAN 1) (Proteasomal ATPase 1) (Proteasome regulatory ATPase 1) (Proteasome regulatory particle 1)	HVO_0850	30261000	1087900000	23;54;58;67;68;126;202;223;230	DLFEVAR;DSASQQEKITALQER;FIGEGAKLVR;IQQEASDETEVSR;LLDTNAENNKYQQK;LLDTNAENNKYQQKLER;LTHENKKLK;MAGSELVHKFIGEGAK;TMLAKAVANQTNASFIK;TMMQLLAEMDGFDER;VAVNNSLSIVK;VAVNNSLSIVKR;YQQKLER
D4GUK1	DNA double-strand break repair Rad50 ATPase	HVO_0854	0	178900000	249;273;436;556;604;652	AEKIDAR;DELRETVDEEAVEGAKQR;EAAAELDSEAEEKR;ESLAETETELKNAR;ETVDEEAVEGAKQR;ISADETKR;REAAAELDSEAEEKR;SALDAAEATLDEHAEKR
D4GUK2	HTH domain protein	HVO_0855	0	10740000	16	TYLLVKQSSDASR
D4GUK5	DNA polymerase (EC 2.7.7.7)	HVO_0858	0	215870000	356;548;710;1125;1136;1152	DVDDIDITGFEYKR;EMVDELLTEREEKK;FFQAGKK;HNTDKPVVNLQHK;RYAGHIVWKEGK;TDLNLDYNR;TQFTELESYR;VVFDLLYAYKR;YAGHIVWKEGK
D4GUK6	Fe-S cluster assembly complex ATPase SufC	HVO_0859	334740000	742050000	7;175;184;199	ATLEIKNLHAR;DEQGTGILQITHYQR;EKMDLLDMDEK;MDLLDMDEK;MDLLDMDEKFMQR;SGDASLASELEDK;TWNLLELEPNER;VAEEDGEQILR;YLNAGFSGGEK;YLNAGFSGGEKK
D4GUK7	Fe-S cluster assembly complex protein SufB	HVO_0860	96260000	1218600000	9;31;60;110;115;149;285;291;316;350;356	AAFVAEKGLTEETIR;AIVEKGGR;ALKQYQK;ATMLYPASILK;ATMLYPASILKGR;DLPDDIKDTFDK;DTFDKLGIPEAEK;GLTEETIR;GVVFMNMDQAVQEHEDIVK;IGDEDIFYLQSR;MNSEGMGQFEHTLIVAEK;NTYNLNTK;NTYNLNTKR;RAIVEKGGR;SSDQDHLKETDTEAR;STIESKSISK;VYHNAPETKSTIESK;WEEKGVVFMNMDQAVQEHEDIVK
D4GUL0	SirR/DtxR family transcription regulator	HVO_0863	0	1062300	55	GLAEHEKYK
D4GUL2	FkbM family methyltransferase (EC 2.1.1.-)	HVO_0865	0	4485300	221	GSHDEAAAKALLR
D4GUL4	HD family hydrolase	HVO_0867	0	34614000	19	ESAVSDAEFEDMKR;FNHILNVVDLATR
D4GUL6	Glutamate synthase (Ferredoxin) (EC 1.4.7.1)	HVO_0869	148130000	135910000	176;536;595;786;823;836;942;958;1026;1429;1491	AAEKAVDDLAIEGAGR;ADVVHISGYDGGTGASPK;AGDYEKYK;ANTEMVTLEDHLDDKDEAMLTR;AVGAMLSNR;EFAELVNDQSKQLK;EKLVTSLESR;FGVTSHYLSSADEIQIKMAQGSK;FSTNTLGAWHLAHPYR;GNVNWMR;HAAAFGADPK;HAAAFGADPKLER;HLDDIAGDTDSTSR;LVSEAGIGTIAAGVSK;LVSEAGIGTIAAGVSKAK;MGISTVESYR;MLIPEAYR;MVTELALVHAR;NELPAKAGAIVDAGADR;NHAGLVVESGDPR;PGEGGHLPGKK;QLIFDLK;SAGIHHGWNPQTVGTLQQSVR;SEVVDITYEK;SEVVDITYEKGGDIR;SNSGEGGEPPER
D4GUL7	Proline--tRNA ligase (EC 6.1.1.15) (Prolyl-tRNA synthetase) (ProRS)	HVO_0870	0	3251800	341;348	FNEWELKGVPVR;NPGFKFNEWELK;SDEQELGITESK;VNQWASVVR
D4GUM1	Transcription termination factor FttA (EC 3.1.-.-)	HVO_0874	74941000	516030000	6;128;154;304;569;594	EAIKHTIPLEYGDVTDIAPDVK;EITQKVGWTPEVVR;HTIPLEYGDVTDIAPDVK;NFLKQER;QGLENFVKTMNPRPEK;SDTLKLK;SSVDKQLENLK;TPPIESSTVSNVR;TPPYESEMVR;VVIPAFAVGR
D4GUM3	Methylglyoxal synthase (MGS) (EC 4.2.3.3)	HVO_0876	0	0	12	LALIAHDEKKPDLISFAEER
D4GUM5	Endonuclease 3 (EC 4.2.99.18)	HVO_0878	0	925320	113	SGGLYNQKSK
D4GUU7	Phosphoserine phosphatase	HVO_0880	296890000	4446400000	28;34;39;68;72;78;94;156;160;225;259;260;286;288;300	ADEMHELFVEAQEAADR;AEAEEIYQK;AEAEEIYQKFK;ANELFDEVDEMK;DDLNAKTR;DEMNSQVQEHKQSR;EADDIRDKADEMHELFVEAQEAADR;EEIEQLEFR;EGETLETEDLMK;EGETLETEDLMKLQK;EKVDEAQKHR;ELDKKEER;ELIEKIENK;ELIEKIENKR;FKEGETLETEDLMK;FKEGETLETEDLMKLQK;GELIKLAGQLR;LESGSKGELIKLAGQLR;NELNQMASER;NIDLPDEKLESGSK;QQTEVLSTEDER;QQTEVLSTEDERELIEK;QQTEVLSTEDERELIEKIENK;RDDLNAKTR;RDEMNSQVQEHKQSR;RNELNQMASER;SDLELDDGK;TREKVDEAQK;VTELADDAQEHHNQM…
D4GUU8	Signal peptide peptidase SppA (EC 3.4.21.-)	HVO_0881	0	5606700	203	FAAGKYK
D4GUV4	Oxoglutarate--ferredoxin oxidoreductase beta subunit (EC 1.2.7.3)	HVO_0887	215420000	21943000	11;130;235;237	DESSVSYEEK;DNLVDLADTDHDPTDYDAAKEK;EKILDSSK;EYEGIIYK;FTDFKSDK;IYGLTKGQASPTSR;NVDMAYTVMDNR
D4GUV5	Oxoglutarate--ferredoxin oxidoreductase alpha subunit (EC 1.2.7.3)	HVO_0888	151060000	180030000	39;53;169;170;456;460;465;560	ALAEEAGGAIMR;GEAIVENNKK;GEAIVENNKKAAR;GGYTAYKVR;HVFTSKDFASR;IFAQALSR;INKYDGVR;KVETAKQTEDFSPR;RINKYDGVR;TAIDPVQSVVDR;VEQVDKR;VETAKQTEDFSPR
D4GUW1	Acetyl-CoA synthetase (EC 6.2.1.1)	HVO_0894	0	113950000	373;403;486	AFMKWGSR;AWKWYYK;TLYKNDER;TYTYQDLYR
D4GUW3	DUF4158 domain-containing protein	HVO_0895	0	0	49	LSEKHLLAVVER
D4GUZ0	GTP-binding protein Drg	HVO_0911	0	46357000	33;164;178;230;300	AKLAELK;GETTIDELVDGIMKNR;IYMDKPGR;LDTSPPNLSINKK;LQQELYNNKIR
D4GUZ3	Glyoxalase domain protein	HVO_0914	0	90696000	125;131;154	DHGAKWSLDHTMIR;DPDGHEVEIVKR;KFGYEHTGR;RDHGAKWSLDHTMIR
D4GUZ7	Small CPxCG-related zinc finger protein	HVO_0918	0	0	21	FSKLADAR
D4GV12	DUF302 domain-containing protein	HVO_0930	0	1197000	62	EVDVESDTAPTKR
D4GV57	2-dehydro-3-deoxy-phosphogluconate aldolase, bacterial-type (EC 4.1.2.14)	HVO_0950	0	211810000	149	VFPASSLGPGHLKSMK
D4GV58	DUF4178 domain-containing protein	HVO_0951	0	15129000	14	ATKFVEGDYSGINPR
D4GV67	Putative oxidoreductase (Aldo-keto reductase family protein) (EC 1.1.1.-)	HVO_0960	3588000	205560000	44	HDATPQQIALAWLLHR;ITGDDIIGEPDDVENAK;ITGDDIIGEPDDVENAKK;LGFGAMR;LIGEALAPYPDDLVVATK;SDVMLPIPGTSSVSHLR
D4GV71	Thioredoxin	HVO_0964	0	2900100	20;78	EQLESKLR;MLEPTVKK
D4GV77	Ribulose bisphosphate carboxylase (RuBisCO) (EC 4.1.1.39)	HVO_0970	0	2837800	260	ERTEKHGLAIHAHR
D4GV80	Aminotransferase (EC 2.6.1.-)	HVO_0973	0	69622000	81	AFSMTGWR;EAIAAKLR;ISYAASEER;LAEHDYI;LAGGTLSR;MNFDFSDR;TDDDVEEMR;VDLAQHDFR
D4GVF6	NADH dehydrogenase-like complex subunit B	HVO_0979	6138600	202160000	34;48;51	EAFGSSPFILTKFDK;FDKFMNWVR;MAGADDRFNSKLR;PFVTDDTQVQTETR
D4GVF7	NADH-quinone oxidoreductase subunit C/D (EC 7.1.1.-) (NADH dehydrogenase I subunit C/D) (NDH-1 subunit C/D)	HVO_0980	151630000	288790000	356;397;512	ADGTDKPAR;DNPVSQSAEPVFR;EEFFEKIR;EHANPLEEDHR;GSGIDYDLR;HQIMPYPDR;MMFNYFR;SYGATGPVAR;TDEVSVVVPTSK;TLKPDEDTEIYR;TVGTGVLSPEVAK;TVGTGVLSPEVAKSYGATGPVAR
D4GVF9	NADH dehydrogenase-like complex subunit I	HVO_0982	0	38622000	6;41	GVHKFSQER;IGILKGMAVTLK
D4GVH6	DRTGG domain protein	HVO_0999	160560000	41987000	37;49	FLVGAMGGDAALR;GLDVGYMKPK;LQSSTGKTLDEDPMLAR;MNTVLVTSTGESTGK;NAAVITGGDR;TLDEDPMLAR
D4GVH7	acetate--CoA ligase (ADP-forming) (EC 6.2.1.13)	HVO_1000	0	8579800	444	AVDGLEALSKYADIR;VAPVSETEAEDMTK;VLGDQPLPENK
D4GVI3	ABC-type transport system ATP-binding protein	HVO_1006	0	6358400	11	MDEVLAADGLKK
D4GVI6	Putative oxidoreductase (Aldo-keto reductase family protein) (EC 1.1.1.-)	HVO_1009	3682100	184280000	174	ALWKSDVNDYAR;TLNGLVEEGK
D4GVJ5	Hef-associated 3' exonuclease Han (EC 3.1.-.-)	HVO_1018	2302100	1723000	525;537	APFYEMEDVTR;FTYPAPGKTTGK;IDAALDER;IDLDKWAHR;LDSGANLYR;MAGTVEDHEGTR
D4GVJ7	HEAT-PBS family protein	HVO_1020	23651000	336190000	270	ALGLIGDTR;AYETIEGQAKR;GPYADDAVETLEEAK;LQVQGFYDVLGHYK;LVTENDNVR
D4GVJ9	NamA family oxidoreductase	HVO_1022	0	12021000	227	GVWPDDKPVFVR
D4GVK4	Sec-independent protein translocase protein TatAo	HVO_1027	11411000	16039000	59	EEIEEELKK;GREEIEEELKK;SSGQAMGEFR
D4GVK7	Thioredoxin-disulfide reductase (EC 1.8.1.9)	HVO_1031	0	29323000	208	AHPVDIVEEELSGMTKR;LVGNEGEFVAER
D4GVL0	Type IV pilus biogenesis complex ATPase subunit	HVO_1034	0	4724300	525	HRPEYIIVGEVR;TDIRDPLLYR;YLLDKGVTDYR
D4GVL6	DnaJ N-terminal domain protein	HVO_1040	0	32217000	21;75;82	DAETAEIKQAFR;LDGLTKFR;MGHGTYVEKR;RLDGLTKFR
D4GVL8	DNA-directed RNA polymerase subunit Rpo11 (EC 2.7.7.6) (DNA-directed RNA polymerase subunit L)	HVO_1042	0	7517300	8	TESGVDPLDALAEAAR;VIDKTDEELR
D4GVM0	Imidazole glycerol phosphate synthase subunit HisF (EC 4.3.2.10) (IGP synthase cyclase subunit) (IGP synthase subunit HisF) (ImGP synthase subunit HisF) (IGPS subunit HisF)	HVO_1044	0	2551400	95	TRDDIKETLR
D4GVM4	Phosphoribosylformylglycinamidine synthase subunit PurL (FGAM synthase) (EC 6.3.5.3) (Formylglycinamide ribonucleotide amidotransferase subunit II) (FGAR amidotransferase II) (FGAR-AT II) (Glutamine amidotransferase PurL) (Phosphoribosylformylglycinamidine synthase subunit II)	HVO_1048	79970000	523950000	186;190;281	AGNKLVLVGSSTGR;AVAFENATNLAAK;DLGAAGLGGASSELVAK;GGFGAEIGLEKVHQR;LAFTGGADPNWTSAAPYDGAR;LVLVGSSTGR;LVTAEAQKAGNK;TLSDADRDLVVAELGR;VVVETTDEAALR
D4GVN0	Glutamyl-tRNA(Gln) amidotransferase subunit A (Glu-ADT subunit A) (EC 6.3.5.7)	HVO_1054	0	7910500	91;305;326	ANMDEFGMGTTTETSAFGPTKNPVDESR;AREDGFGSEVKR;EDGFGSEVKR;EVSMPSVEK;YYAKAQDAR
D4GVN2	TrkA domain protein	HVO_1055	0	9730500	131	AVKRPSIVDYMR
D4GVP4	Coenzyme A biosynthesis bifunctional protein CoaBC (DNA/pantothenate metabolism flavoprotein) (Phosphopantothenoylcysteine synthetase/decarboxylase) (PPCS-PPCDC) [Includes: Phosphopantothenoylcysteine decarboxylase (PPC decarboxylase) (PPC-DC) (EC 4.1.1.36) (CoaC); Phosphopantothenate--cysteine ligase (EC 6.3.2.5) (CoaB) (Phosphopantothenoylcysteine synthetase) (PPC synthetase) (PPC-S)]	HVO_1062	14844000	0	157	IEEGKAK
D4GVR1	HGPRTase-like protein 1 (EC 2.4.2.-)	HVO_1072	0	10998000	44	EIVIKIIR;QSLLDAPIIEK;VLVLDDVLSTGGTMK
D4GVR6	HNHc domain-containing protein	HVO_1074	0	15451000	81	TGDQTLTGGNKFLAR
D4GVS0	Sugar nucleotidyltransferase (EC 2.7.7.-)	HVO_1076	0	76899000	19;165	AVVLAGGYATR;LWPITKHR;LWPITKHRPK;VINFQEKPEDPK;VSEVFVSTNER
D4GVS4	Sulfate adenylyltransferase small subunit-like protein	HVO_1079	36778000	22306000	35;312	ADETFFSPR;AQDKEDLMER;DSTLTLYFIK;HDPDIYPPHDR;IEKAIEVTK;SLGSEVSTDK
D4GVS6	Something about silencing protein 10	HVO_1080	0	235630000	48;58;66	AVSADDNLSK;AVSADDNLSKYTPTAQLK;GTLTAITEESDELQATR;NNTLIIKAVSADDNLSK;YTPTAQLKASVTENR
D4GVS8	Glutaredoxin	HVO_1081	0	10166000	31	TFQPESLDPEEVQTR;VVLFMKGNR
Q8NKQ2	PyrE-like protein	HVO_1082	0	10599000	72	AEPEGPDDIHVDWNAIGSGGKR;ELETTLGAYSPAK;ETASWLVER;NFSPVEGR
D4GVT3	Adenylosuccinate lyase (EC 4.3.2.2)	HVO_1084	8985000	16664000	349	DLSDSTVKR;FLADYVTTSR;THGQPATPTTFGK;YLGQEAVEGETGSSTMPHK
D4GVT4	phosphoribosylglycinamide formyltransferase 1 (EC 2.1.2.2)	HVO_1085	21568000	50181000	173;352;373	EVVVAPGYTDDALDVLTEKK;GIAMVFTGQR;GTETVGVGMGQVSR;TETYTEKALVGGR;VDAVELAAMK;VLYDAEFKAYPR;VTIAGLASNR
D4GW02	UspA domain protein	HVO_1087	8434700	14820000	132	LTSLGSVTER;VIENAKR;VIENAKRPVLVVHID
Q9V2V6	Proteasome subunit alpha 1 (20S proteasome alpha subunit 1) (Proteasome core protein PsmA 1) [Cleaved into: Proteasome subunit alpha 1, N-terminally processed]	HVO_1091	83097000	233460000	54;68;163	EVTDHIQQYTQVGGAR;GITIFSPDGR;LYETDPSGTPYEWKAVSIGADR;LYQVEYAR;MQGQAQQQAYDR;QLIDFAR;SPLMEPTSVEK;SPLMEPTSVEKIHK;SRSPLMEPTSVEKIHK;TPEGVVLAADK;TPEGVVLAADKR;YGEPIGIETLTK
D4GW15	Ribonuclease P protein component 3 (RNase P component 3) (EC 3.1.26.5) (Rpp30)	HVO_1094	0	16310000	118;223	EHTSESFIAPGVKR;VDVLSRPMEGEGNFNHVLAKAAR
D4GW22	Diaminopimelate decarboxylase (DAP decarboxylase) (DAPDC) (EC 4.1.1.20)	HVO_1098	0	2631400	168	ANPGVGAGHHEKVTTGGHAK;TASEHIPN;VTTGGHAKFGIPIDR;YTAVNPPDADLDHVVSR
D4GW26	4-hydroxy-tetrahydrodipicolinate reductase (HTPA reductase) (EC 1.17.1.8)	HVO_1100	0	49497000	151	EAVPALDGYDIELTETHHNAKR;TVSVGVTGATGR
D4GW30	DUF88 family protein	HVO_1102	0	0	39	NIDYSSLLQKGTAGR
D4GW35	MiaB-like tRNA modifying enzyme	HVO_1105	0	22695000	104	NAFAKFVTDADPAVR
D4GW66	Fe-coproporphyrin synthase AhbC	HVO_1121	0	49407000	34	YDDPDADIEQIREEKQK
D4GW69	Thioredoxin-disulfide reductase (EC 1.8.1.9)	HVO_1123	0	9114100	341	EEKQAAAGAAE;FASTVYLVHR;TEDADSFVEHR
D4GW71	DUF357 family protein	HVO_1124	0	1925500	8	AADLQEKTNR
D4GW72	Cysteine--tRNA ligase (EC 6.1.1.16) (Cysteinyl-tRNA synthetase) (CysRS)	HVO_1125	0	272070000	73;160;186	HVENFTDVNEKIAAR;LSNQKLEELESR;RNPTDFALWKAGAVDPK
D4GW77	Sirohydrochlorin cobaltochelatase (EC 4.99.1.3)	HVO_1128	7303700	41371000	43	TGFWKEEPSIR;TGYDVPAEVEGHR
D4GW79	DUF2185 domain-containing protein	HVO_1129	0	21901000	181;250	QLATYDEKGR;QTGMYSVVKTWNR
D4GW80	Cupredoxin_1 domain-containing protein	HVO_1130	0	0	86	TVEVFVTQPSEPVSGKLK
D4GW83	Adenylosuccinate synthetase (AMPSase) (AdSS) (EC 6.3.4.4) (IMP--aspartate ligase)	HVO_1132	113820000	195480000	50;138;166	ADSDLTVGTTGR;AHVIMPYHR;EQTVHIENPFDD;GDDRDEELAEFIR;GGEFGTVTGR;GIGPTYEDK;GIGPTYEDKAGR;GLDPDVR;LEYVVPQK;LEYVVPQKK;LSLVPSGAVR;RLDNIEEEAK;TLFSEIDDLR;TVTIVGSQLGDEGK;VGDLLDPDVLR;VGEGPMPTELK;VGHAYELEGEER;YQGGDNAGHTVVEDGEEYK;YQGGDNAGHTVVEDGEEYKLSLVPSGAVR
D4GW85	HTH domain protein	HVO_1133	7054000	641890000	7;20;32;43;87	EVDMLER;HLQVLKMVIESEPIGIVK;LDEIVGKLESMK;LEKEVDMLER;MIDRLEKEVDMLER;MSNETGYPHHKVR;MVIESEPIGIVK;MVIESEPIGIVKMSNETGYPHHK;MVIESEPIGIVKMSNETGYPHHKVR;TQEFVDELDDK
D4GW86	Transcriptional regulator	HVO_1134	13582000	150520000	146;681;731	DPATRPMVTQLIKDSK;PMVTQLIKDSK;SFVKLSR;SMSAAFVGNSK;SMSAAFVGNSKR;SSLAGVFDSIPK
D4GW93	Squalene synthase (EC 2.5.1.21)	HVO_1139	0	9142500	317	ELVANPEHAVTGEGVKISR
D4GW94	Acyl-CoA dehydrogenase (EC 1.3.8.-)	HVO_1140	0	0	292	HELADMDTKVQAATLLMHK
D4GWA5	30S ribosomal protein S3Ae (Ribosomal protein S1e)	HVO_1145	155530000	708470000	8;10;39;99;124	ELGSTFADEPEK;ELGSTFADEPEKISGR;IEANVTAITK;LSSAIYGDAK;RGASKIEANVTAITK;RWYTVIAPENFDR;SVSKQKR;TVESTLGDLNDDQGANNVK;VQLQPVAFTTK;VQLQPVAFTTKK;WYTVIAPENFDR;WYTVIAPENFDRK
D4GWB2	30S ribosomal protein S15	HVO_1148	39441000	82842000	16;68;113;125	ALQNTESKIR;DPSQIGLSLR;EHMEENQQDKSNR;GSSSSDKPVADEAPEWSDVDAADIEAR;GVPVPDVKLATGK;LREHMEENQQDK;LREHMEENQQDKSNR;RGSSSSDKPVADEAPEWSDVDAADIEAR;VVELAEQGK
D4GWB4	IS200-type transposase HfIRS11	HVO_1150	0	7881800	77	PTTDLTKFINSLK
D4GWC7	Type IV pilus biogenesis complex ATPase subunit	HVO_1160	0	0	299	TAIKYGDDSVVEGGR
D4GWD0	HD family hydrolase	HVO_1164	0	20632000	193	IPYEKGGR
D4GWR9	Putative glycosyltransferase, type 1 (EC 2.4.-.-)	HVO_1168	0	5150000	115	GSTAVAPALGKYLK
D4GWS3	GalE family epimerase/dehydratase	HVO_1172	0	12889000	8	LLEDPETLEILGDGR;SLELSDKR
D4GWT0	ATP-NAD/AcoX kinase	HVO_1179	0	10958000	315	SKLDGIPVLR
D4GWT4	PhoU domain protein	HVO_1181	40477000	190390000	30;57;89;155	EHNVEKGDEVTIR;GEAVKALAHGNPDLAQR;GTLTVLPESVNTEDSKATIR;IFVLLLR;VIHIEKSEGALDSDHINAVYK
D4GWU2	START domain protein	HVO_1187	0	39368000	27	TFEFDAPGER;VWEFIADPAKR
D4GWU7	Aldehyde dehydrogenase (EC 1.2.1.3)	HVO_1189	0	202140000	490;503	EIIEAVTER;MAQGLSADIKTK;TAWTLNNSK;TAWTLNNSKEIR;TEELAEIVTK
D4GWW2	Acyl-CoA dehydrogenase (EC 1.3.8.-)	HVO_1199	0	758370	238	QTMKTLDGGR
D4GWY5	KaiC-type circadian clock protein CirA	HVO_1212	0	0	209	ILGDLQDTNYDR;QSIKNSMFPLEIAQGGIK
D4GX28	Acyl-CoA synthetase (EC 6.2.1.-)	HVO_1236	0	10101000	403;505	AQTAPYKYPR;PNLDEKTFSGDYYR
D4GX51	DUF1918 family protein	HVO_1248	15467000	47174000	5;8	DDKVVLNDK;SFEKDDK
D4GX52	DUF54 family protein	HVO_1249	0	2320500	126	VEAYPAKK
D4GX88	Receiver box response regulator	HVO_1271	0	13623000	142	ALLESEKDEAALEENEEYQR
D4GX92	Inosine-5'-monophosphate dehydrogenase (IMP dehydrogenase) (IMPD) (IMPDH) (EC 1.1.1.205)	HVO_1273	40674000	531400000	103;193;414	ADKLVIR;DALELMYDHKIER;GMGSVGAMQSGGADR;LVGLVTMQGILQR;RADKLVIR;VPIVDDDSR;YLKEDNEDEEYVPEGVEAATPYK
P15093	Dihydrofolate reductase HdrA (DHFR A) (hDHFR-1) (EC 1.5.1.3)	HVO_1279	0	0	30	DGELPWPSIPADKK
D4GXB4	GTP cyclohydrolase III (EC 3.5.4.29)	HVO_1284	0	54626000	150	EVLSGETLADADR;SPAVALER;TGTDLQIAHFDVNDATGK;TGTDLQIAHFDVNDATGKYTDR
D4GXB7	HAD superfamily hydrolase	HVO_1286	0	21479000	47	LFVSNNPTKAPVAYEAR
D4GXC5	Uncharacterized protein HVO_1289	HVO_1289	2155600	0	59	TGFDDLGK;VGGQKTGFDDLGK
P17736	Histidinol-phosphate aminotransferase (EC 2.6.1.9) (Imidazole acetol-phosphate transaminase)	HVO_1295	0	90828000	34;273	AALAALDDEEHVEKSVESAR;ELGMDPEDLTKLSSNENPHGPSPK
D4GXD8	Putative adenylate kinase (AK) (EC 2.7.4.3) (ATP-AMP transphosphorylase)	HVO_1296	0	3775900	105	LLDRGEAEAKAR
D4GXE3	Cro/C1 family transcription regulator	HVO_1299	0	49350000	48	TESTSSASTKYSTTSSSGSNSSR
D4GXE4	Triosephosphate isomerase (TIM) (TPI) (EC 5.3.1.1) (Triose-phosphate isomerase)	HVO_1300	8030300	94006000	91	DVAEASGVR;IAVSPQAADISR;LADIDGSVQAAER;LKLADIDGSVQAAER;MFILVNLK;RLKLADIDGSVQAAER
D4GXE5	DNA helicase (EC 3.6.4.12)	HVO_1301	0	23485000	181	MLIKIGK
D4GXE9	Pyruvate--ferredoxin oxidoreductase beta subunit (EC 1.2.7.1)	HVO_1304	981360000	762770000	91;152;154;162;278;310	AAKLANPGLTVVAAGGDGDGYGIGGNHFMHTAR;GQTSPTSPMGHKSK;GQTSPTSPMGHKSKTQPHGSAK;IGEMPEEPLAER;LANPGLTVVAAGGDGDGYGIGGNHFMHTAR;LNSYFNSYGFHTIHGR;SEASEMMFETENALHEGTVLTGR;TFDNFLDK;TFDNFLDKHK;TPLRPLSMSLNAGASYVAR;TQPHGSAKTPLRPLSMSLNAGASYVAR;YFDDSYEWER;YYVDEDRPSYQQEK;YYVDEDRPSYQQEKQR
D4GXF1	Pyruvate--ferredoxin oxidoreductase alpha subunit (EC 1.2.7.1)	HVO_1305	238920000	228190000	63	AGLHVFTHR;ELGGYGDQMSSLLK;IAGGSGDGIASTSQNFAK;IVFAPGNAAEAYYQTR;NPSEGAYYGNEEIK;SLMSDAMPDK;TDHELIWR;VEENDWHVYDIDLR;VLGVSEMMPFPK;VSADPVKSR
D4GXF2	Chorismate synthase (CS) (EC 4.2.3.5) (5-enolpyruvylshikimate-3-phosphate phospholyase)	HVO_1306	70001000	1404800000	94;114	KPGQSMITTSR;PSHGDFTYSAK;PSHGDFTYSAKFGTR;RKPGQSMITTSR;SGKYEPYVTAPR;SGKYEPYVTAPRPSHGDFTYSAK;TVDWETGEEK
D4GXF6	Peptidase M24 family protein	HVO_1309	6069700	9625900	93	DNHAEHGAVVGKAK
D4GXI0	Chorismate mutase (EC 5.4.99.5)	HVO_1322	0	119980000	48;53	AEKDLPTTDESQEER;RTYVADTVAKVK;TYVADTVAKVK
D4GXI7	AAA-type ATPase (CDC48 subfamily)	HVO_1327	0	16706000	78;285;557	ANAGVKIGDSVR;GESEEKLR;YKGESEEKLR;YVGESEKSVR
D4GXL0	Replication protein A	HVO_1338	2103000	19437000	61	HGGGSSGGSDGAPATKR;SIVYQGDEQTIR
D4GXL3	Putative glycosyltransferase, type 1 (EC 2.4.-.-)	HVO_1340	0	3867000	209	GISHLVYAMEKLAR
D4GXL9	NifU C-terminal domain protein	HVO_1343	0	9341100	8	SSQTSEKSLEER
D4GXM1	Ribosome maturation protein Sdo1	HVO_1344	0	7810200	82	ALEEAGFK;GDRPAENDLEK;VFGTTDPLQIIPEVVKK;VNNITSGTAETR
D4GXM6	GTPase HflX (GTP-binding protein HflX)	HVO_1346	0	24976000	157;370;418	EQDIKAQISR;PAIVEKAR;VEGELPAWKR
D4GXM7	Probable cyclic pyranopterin monophosphate synthase (EC 4.6.1.17) (Molybdenum cofactor biosynthesis protein C)	HVO_1347	0	3666200	169	ISDVEVVTKEK
D4GXN3	DNA repair helicase Rad3 (EC 3.6.4.12)	HVO_1351	0	37366000	81;331;571	ASFAVDVPKFTHSNR;VFVLTSVKQQLR;VIQPVKFDDAGK
D4GXR9	Gamma-glutamyl phosphate reductase (GPR) (EC 1.2.1.41) (Glutamate-5-semialdehyde dehydrogenase) (Glutamyl-gamma-semialdehyde dehydrogenase) (GSA dehydrogenase)	HVO_1370	0	4248200	151	HTESIVTDDAER;SGNAVILKGGSEASESNR
D4GXS1	Glutamate 5-kinase (EC 2.7.2.11) (Gamma-glutamyl kinase) (GK)	HVO_1371	0	2484000	281	AGTNSLTDEDSNLDDDK;STEPDVLAKIAER
D4GXS7	Acyl-CoA synthetase (EC 6.2.1.-)	HVO_1374	4506800000	1284300000	18;524;527	AGKLYPDR;TATGKFDK;TATGKFDKK
D4GXT9	Methylmalonyl-CoA mutase subunit A (EC 5.4.99.2)	HVO_1380	0	4573500	46	FNTISISGYHIR;KEEFTTDTGGNVVKR
D4GXU9	Transcription factor S (Transcription elongation factor IIS/RNA polymerase subunit homolog)	HVO_1385	0	9148500	79	YEMKQIR
D4GXV3	ArsR family transcriptional regulator	HVO_1388	0	2320100	46	TLSDEAEER;YLESELKDYYYR
D4GXV8	Bis(5'-nucleosyl)-tetraphosphatase [asymmetrical] (Diadenosine 5',5'''-P1,P4-tetraphosphate asymmetrical hydrolase)	HVO_1391	0	30774000	26;148	EYLLLKSR;NEGEHKYLK
D4GXW0	30S ribosomal protein S10	HVO_1392	0	40799000	6;25	AFVTKLTFQSGDK;TLQPGDQFSSWTYPVYTR;VVDDLKQFVER
D4GXW9	FAD-dependent oxidoreductase	HVO_1396	2579000	16758000	425	IMDDIYELTGADPK;IYEFFKIK;QDDDGTVTGIVAK
D4GXX3	ABC-type transport system periplasmic substrate-binding protein (Probable substrate sugar)	HVO_1401	20306000	19967000	81	SALSETAPSFSDQK;SFNDAAKR;SVGFVGGTETELIR
D4GXZ3	Phosphomevalonate decarboxylase (PMD) (EC 4.1.1.99) (Mevalonate monophosphate decarboxylase)	HVO_1412	19947000	57533000	6;15	AHPIQGLVKYHGMR;ATAKAHPIQGLVK;TIAVFNAVR
D4GXZ5	Putative NADH dehydrogenase	HVO_1413	0	15695000	350	AMKATVGAGHLTSVGAISR;VTGVDRDAR
D4GY14	DUF4241 domain-containing protein	HVO_1425	0	16472000	138	AASQEKYSGEAPEK
D4GY35	Recombinase RecA	HVO_1437	0	6927900	64	ILNDFGKR
D4GY40	Cell division initiation protein	HVO_1440	0	42891000	8;22;42	ALGGTAKK;ETVNETKSR;VAEMAEDVYKK
D4GY50	3-hydroxyacyl-CoA dehydrogenase (EC 1.1.1.35)	HVO_1444	0	5062500	62;72	EKLTGDEADAAK;LTGDEADAAKAR
D4GY71	Aspartate carbamoyltransferase (EC 2.1.3.2) (Aspartate transcarbamylase) (ATCase)	HVO_1454	12509000	70704000	63;81	AADIDADPAAFR;LGGQTVDMGPVESSSVK;LGGQTVDMGPVESSSVKK;MSFDSAMKR;RLGGQTVDMGPVESSSVKK;VVEGYADALVLR;YDLHASGAQVR
D4GY73	Aspartate carbamoyltransferase regulatory chain	HVO_1455	0	22402000	95	DYDVVEKNR
D4GY88	Oxidoreductase	HVO_1463	16420000	109470000	169	TKFDRDYADIEGR
D4GY93	1,4-dihydroxy-2-naphthoyl-CoA synthase (DHNA-CoA synthase) (EC 4.1.3.36)	HVO_1465	0	4494600	293	DAFLEKR
D4GYA1	2-succinyl-5-enolpyruvyl-6-hydroxy-3-cyclohexene-1-carboxylate synthase (SEPHCHC synthase) (EC 2.2.1.9) (Menaquinone biosynthesis protein MenD)	HVO_1469	0	5833500	311	IGASPTSKALR
D4GYA6	Cell surface protein	HVO_1472	0	0	44	AYKTSGPMSDEDRAYEDDGMMGHEDEYVF
D4GYA8	UPF0058 family protein	HVO_1473	4714800	185900000	46;91	DHVDSSLFDPYDELAVEPSHVHKSK;MEELADDAEGKI
D4GYB3	EDNA utilization nuclease	HVO_1477	0	0	142	YDEKAGER
D4GYC3	Ferredoxin (2Fe-2S)	HVO_1482	0	34960000	84	PQSDLKLDR
D4GYD4	D-gluconate dehydratase (EC 4.2.1.39)	HVO_1488	35433000	993590000	30;196;217	AEIVEKVTER;ELSAETMGVTAK;ELSAETMGVTAKR;FDLDVPSGHEK;FDLDVPSGHEKDR;HLRPGEIR;ILDIPAYQLLGGK;NYADLHDPNAEYTMR;PFVIGENPLDIDR;STLTPITVGENR;VVDELGYDALK
D4GYD8	Mediator complex subunit 17	HVO_1492	13398000	431660000	107;108;113;134;135;137	GALGMGGGGKK;GEQEKLEAAER;GKWNQVR;KGEQEKLEAAER;LTQEYADALQDHLEKK;LTQEYADALQDHLEKKGK
D4GYE1	PTS system fructose-specific EIIB component (EC 2.7.1.202) (EIIB-Fru) (Fructose-specific phosphotransferase enzyme IIB component)	HVO_1495	0	58430000	79;147	DGVNNAEAVVQK;LVLKGTVK;RGGDPEKGLFAR
D4GYE2	Phosphoenolpyruvate-protein phosphotransferase (EC 2.7.3.9) (Phosphotransferase system, enzyme I)	HVO_1496	0	47030000	238	KEAAAAAADVDIR;TEFLFLDR;VAGFVTVTGGR
D4GYE3	Phosphocarrier protein HPr	HVO_1497	0	108020000	20	PASKFVETANK
D4GYE4	PTS system fructose-specific EIIA component (EIIA-Fru) (Fructose-specific phosphotransferase enzyme IIA component)	HVO_1498	0	0	98	SAEGIDFDAMDDKPAK
D4GYE7	HTH-type transcriptional regulator GlpR	HVO_1501	0	0	33	SVESLSDHLGYSKATIR
D4GYE9	3-isopropylmalate dehydratase (EC 4.2.1.33)	HVO_1503	0	14288000	184;193	ALTEGVWDTTALMKSNADAVAEK;EHAPQALMR;GNDIDTDQIIPAR;SNADAVAEKAAALPYVDD;TDEIPEIDSASGTGVPIR
Q7ZAG7	3-isopropylmalate dehydratase large subunit (EC 4.2.1.33) (Alpha-IPM isomerase) (IPMI) (Isopropylmalate isomerase)	HVO_1504	72212000	57699000	163;261;364	AAAEAEGLDEVFK;AGYVNPDETTYEWLK;AMVVPGSQR;DVLATQTVAMEK;DVLATQTVAMEKK;ETEYFQENPER;FDELKPYWESIR;PYWESIR;RAAGVVKGR;THATVDHIVPTSDQSR;THATVDHIVPTSDQSRPFR;THATVDHIVPTSDQSRPFRDDAAEEMMAELEQNVR;TVLMNPR
D4GYF3	Acetolactate synthase small subunit (EC 2.2.1.6)	HVO_1507	26931000	16648000	102;196	ITMVVEEPEPGIDQIEKQLAK;TGLQGPAPDERPHPDGR;TGQTALAHGSKK;TVPGEEPGTSGEPTK
D4GYF4	Acetolactate synthase (EC 2.2.1.6)	HVO_1508	28989000	105730000	229	AEKPLLLFGGGVVK;HVTMAHEQGAAHAADAYGVVR;PLLLFGGGVVK;TDPADSQVEAAAR;VDAELDEGPDAR;WVSSHGLGTMGYGLPAAIGAR
D4GYF6	2-isopropylmalate synthase (EC 2.3.3.13)	HVO_1510	0	21894000	83;374;405;411	EFVLGKHTGTHSVR;TSFSYEEK;TSFSYEEKR;VKDHGAEKER
D4GYG5	Hexuronic acid methyltransferase AglP (EC 2.1.1.-) (Archaeal glycosylation protein P)	HVO_1522	0	3042900	17	LRDWIALKTGAIR;TISGDELVESGEVPK
D4GYH1	UTP--glucose-1-phosphate uridylyltransferase AglF (EC 2.7.7.9) (Archaeal glycosylation protein F)	HVO_1527	0	14862000	21;56	LRPLTEDKPK;LVVVVGYKK
D4GYH3	Glucosyl-dolichyl phosphate glucuronosyltransferase (EC 2.4.1.356) (Archaeal glycosylation protein G) (Glycosyltransferase AglG)	HVO_1529	13250000	243180000	165;210;217	KVSVVVCTYSMER;NTYGSNISFKR;TEFDWLVFR;VIYNKQAR;VNHKLFEYR
D4GYH4	Dolichyl-monophosphooligosaccharide--protein glycotransferase AglB (EC 2.4.99.21) (Archaeal glycosylation protein B) (Dolichyl-phosphooligosaccharide-protein glycotransferase) (Oligosaccharyl transferase) (OST) (OTase) (Oligosaccharyl transferase AglB)	HVO_1530	11183000	23785000	199	EKPVWELVAAR;TSADGSTTFR;TVGFSAGAATR
D4GYH5	UDP-glucose 6-dehydrogenase AglM (UDP-Glc dehydrogenase) (UDP-GlcDH) (UDPGDH) (EC 1.1.1.22) (Archaeal glycosylation protein M)	HVO_1531	11766000	23573000	203	AGNPPVVKTGISEAEMIK;TAATSLGETLAR;TGISEAEMIK;TTVDVIGPR
D4GYH8	Putative S-adenosylmethionine-dependent methyltransferase (EC 2.1.1.-)	HVO_1534	0	80256000	13	AAKLDDPAR
D4GYI2	Anaerobic glycerol-3-phosphate dehydrogenase subunit A1 (G-3-P dehydrogenase A1) (G3PDH A1) (EC 1.1.5.3)	HVO_1538	136060000	253700000	131;138;494	AIKVPDGAVDPFR;EIEPYLAKDIK;HAMWGTQLSQTALK;HMLHAATMNR;MANELAPEYDEK;MANELAPEYDEKTVR;MHGLLHSGGR;RAIKVPDGAVDPFR;SPSVLVIGGGSTGTGIAR;TADEPLPGSEDFTVLR;YAVSDQPSAK
D4GYI3	Glycerol-3-phosphate dehydrogenase subunit B (EC 1.1.5.3)	HVO_1539	26225000	134700000	175;299	AAGGVVGGADVAR;GVTVEFPKR;SASGVSLATGAVAGR;SRPTPYSADQVVLATGGLVGK;SVLADTVAEELDGESR;VETVVVDQKSR
D4GYI4	Glycerol-3-phosphate dehydrogenase subunit C (EC 1.1.5.3)	HVO_1540	0	54090000	123;166	GEYVDEQMDK;GEYVDEQMDKLSR;ILANYGTLAQLGSMFPR;INEKVLGITAER;LANAVMGNSVVQR
D4GYI5	Glycerol kinase (EC 2.7.1.30) (ATP:glycerol 3-phosphotransferase) (Glycerokinase)	HVO_1541	159240000	39740000000	153	AEWLLDNSDPIK;AEWLLDNSDPIKLQR;ATLESIAFQTR;FMVFDHDGK;SGETYVGAIDQGTTGTR;SRPEDIRDR;TGLEPDAYFSATK;TTDRIETLEAEGK
D4GYI9	Phosphoenolpyruvate--dihydroxyacetone phosphotransferase subunit DhaL (EC 2.7.1.121)	HVO_1545	96806000	330540000	55;175	AADKREEFVEMEPNEVVK;EAVLDALDNVAER;GVAFTVPIK;GVAFTVPIKAMK;TMVDALVPAVHTYK;TMVDALVPAVHTYKK
D4GYJ1	Isoleucine--tRNA ligase (EC 6.1.1.5) (Isoleucyl-tRNA synthetase) (IleRS)	HVO_1547	8771300	297110000	104;175;732	FYVKAIR;SVGNIVTPEEAIDR;TGLVHSAPGHGQEDFAR;VAENGLVEQGKR;VEEELGFTSKR
D4GYY3	TraB family protein	HVO_1554	0	10523000	135	MGTLEKMR
D4GYY9	UPF0212 protein HVO_1560	HVO_1560	0	50375000	86;93	IAKSEVGGALR;IFNADGEKHASR
D4GYZ1	Proteasome subunit beta (EC 3.4.25.1) (20S proteasome beta subunit) (Proteasome core protein PsmB)	HVO_1562	0	11841000	205	GVATKAIR;TEEGVVLATDMR
D4GYZ9	Type 2 DNA topoisomerase 6 subunit A (EC 5.6.2.2) (Type II DNA topoisomerase VI subunit A)	HVO_1570	721880	31136000	153	IFGSVAYGSIK;LMGPLKIR
D4GZ00	Type 2 DNA topoisomerase 6 subunit B (EC 5.6.2.2) (Type II DNA topoisomerase VI subunit B) (TopoVI-B)	HVO_1571	15341000	340960000	33;104;172;226;653;682	DLKSYLSK;EISIAEFFEKNK;EPGLDEPMKFER;HMLGFDSGAR;IELREPGLDEPMKFER;ILPQMATKLSEVTGRPEPNIDGALGR;TEKTTSWDRPHGTR;TSDKIHDAFR;TSFQSTLGDEPGIAEELAK;VFGKLLYGSR
D4GZ01	DNA gyrase subunit B (EC 5.6.2.2)	HVO_1572	24311000	467190000	290;344;444;452;454	EGGTHLTGFKTALTR;FQAILPLKGK;GKILNVEK;KFQAILPLK;MFNILMGDAVGPR;SALESTSLPGK;TKLGNSEVR;TLLLTLLYR
D4GZ02	DNA gyrase subunit A (EC 5.6.2.2)	HVO_1573	22904000	27086000	20;242;245	NAVHKAYK;NAVHKAYKTGR;SSDAPDSFEPGAGIAAEVKNAR;TPVEDISTVGR;TSFVANTGEVTR
D4GZ05	GalE family epimerase/dehydratase	HVO_1576	0	3481700	85	DFTHVDDIVR;FFSVYQGFGGAEEHK;MHEENPTKAAR
D4GZ06	DUF293 domain protein	HVO_1577	76717000	550200000	29;52;64;144	DDTSNILILR;DSEDAVKGEDIAAEVNR;GEDIAAEVNR;GGYKPTANAYEALDVDK;IDDMQAPVGEPQH;NQMQSLKALQLVEGVPGPK;NQMQSLKALQLVEGVPGPKGGYK;PTANAYEALDVDK;SSIELTSSQK;TILTALINLYR;VGPTPLSKLVIDGTLDGK
D4GZ07	Putative NADH dehydrogenase	HVO_1578	19188000	57576000	75;138;326;329;388	AIAGKPLKR;ATDVDVDER;DDSTEFVKGR;EIHQEIKEAAADASR;GIAANWIADVTSPKR;GTVISIGHDAVAHGVK
D4GZ14	Acyl-CoA synthetase (EC 6.2.1.-)	HVO_1585	64470000	5417200	634	TQSGKIIR
Q1XBW1	Chaperone protein DnaJ	HVO_1589	15754000	420170000	27;30;44;60;380	AAKYHPDVSDEDDAEEK;EGLFQKLK;EVLTDDEKR;KAAKYHPDVSDEDDAEEK;YHPDVSDEDDAEEKFK
Q1XBW2	Chaperone protein DnaK (HSP70) (Heat shock 70 kDa protein) (Heat shock protein 70)	HVO_1590	159360000	26310000000	128;134;278;336;388;501;576	AKFESLTADLIDR;AVITVPAYFNDKQR;DAGEIAGLDVER;DKVEELLGSEPKK;ELQEIGKR;GDIDDVILVGGSTR;IFTTAADNQTTVQVR;LIEKNTTIPTEESK;MQQEAEQHAEEDK;MQQEAEQHAEEDKER;NQAIQNPER;NTTIPTEESK;QATKDAGEIAGLDVER;TTPSVVAFTDDGER;TVEPTEQALEDAGYDK;VEELLGSEPKK
Q1XBW3	Protein GrpE (HSP-70 cofactor)	HVO_1592	30841000	459570000	113;163	GGLESTLKEFDR;RTQADFQNYKK;TQADFQNYK;TQADFQNYKK
D4GZ23	tRNA/rRNA cytosine-C5-methylase (EC 2.1.1.-)	HVO_1594	0	6968400	218	SVAGIQKGILR
D4GZ27	DNA helicase (EC 3.6.4.12)	HVO_1598	0	23734000	317	EALLAKQR
D4GZ40	DUF2088 domain-containing protein	HVO_1611	0	4593900	49	IVEKQPALSGEPR
D4GZ44	Ribonuclease H domain protein	HVO_1615	0	2625900	178	TLDLTGGLKEIEK
D4GZ49	XerC/D-like integrase	HVO_1620	0	25145000	315	GIVKYLR
D4GZ53	DUF362 domain-containing protein	HVO_1623	0	20999000	44	YEKSVTK
D4GZ58	PD-(D/E)XK nuclease family protein	HVO_1629	0	98869000	305	FGKFEDR
D4GZ60	2-(3-amino-3-carboxypropyl)histidine synthase (EC 2.5.1.108)	HVO_1631	0	80609000	19;52	NTGMSLKHDR;RVGLQFPEGLKR;VGLQFPEGLKR
D4GZ77	S-adenosylmethionine synthase (AdoMet synthase) (EC 2.5.1.6) (Methionine adenosyltransferase)	HVO_1649	0	1456000	102	EFVSDLATDYTDR;ELANVTDITR;EYDGEKIPVDSTALR;RAVEDQEVEIVER;TIEGELSTF
D4GZ78	Polyphosphate kinase (EC 2.7.4.1) (ATP-polyphosphate phosphotransferase) (Polyphosphoric acid kinase)	HVO_1650	0	15107000	62;429;542;792;827	HVLDDFPEKWYVPSSR;LVEKYYGEE;NEFTKCIR;NLDEFFMKR;QVAAMVELKAR
D4GZM0	Thioredoxin	HVO_1655	0	40030000	74	IDHYPVEKADDGSK
D4GZN2	Glutamate--cysteine ligase (EC 6.3.2.2) (Gamma-glutamylcysteine synthetase) (GCS) (Gamma-GCS)	HVO_1657	0	54695000	94	IAAAGLHPAAKWR;SLLDAESGTAVQR;TPDAQTDPER
D4GZM2	Phosphoribosylamine--glycine ligase (EC 6.3.4.13) (GARS) (Glycinamide ribonucleotide synthetase) (Phosphoribosylglycinamide synthetase)	HVO_1657	86251000	41539000	105;169;212	HDIGTAALVQR;IETDKAFQR;SETVLLVGGGGR;VIGDQVTPAEAK;VIGDQVTPAEAKAYLR;VSPAVQDHKR
D4GZN0	Phosphopantetheine adenylyltransferase (EC 2.7.7.3) (Dephospho-CoA pyrophosphorylase) (Pantetheine-phosphate adenylyltransferase) (PPAT)	HVO_1666	0	3534600	114	VNEIREEKGLK
D4GZN3	Fibrillarin-like rRNA/tRNA 2'-O-methyltransferase (EC 2.1.1.-)	HVO_1669	0	80508000	171	LLMAVKAR
D4GZP3	UPF0058 family protein	HVO_1679	0	4816700	56	AAVFKLAK
D4GZP4	UPF0212 protein HVO_1680	HVO_1680	0	6842200	103	LENIPLKVLSVDR
D4GZP8	Threonine--tRNA ligase (EC 6.1.1.3) (Threonyl-tRNA synthetase) (ThrRS)	HVO_1684	61769000	904660000	148;155;470;555	DAAFAIGPGLGK;EEALEKYADNPYK;FPFWLAPEQVR;HSAAHVFAQALQR;IDFAFKDALGR;ILPISDDQIGYAKK;VVVDREEALEKYADNPYK;YADNPYKR
D4GZP9	Alpha/beta hydrolase fold protein	HVO_1685	0	18959000	30;144	EHLVPPVKFETPPPEDAR;LLTSRPFEAFKTR;PFEAFKTR
D4H035	DHH/RecJ family phosphoesterase	HVO_1690	0	30523000	41;146;310	AETLDFKR;DVLILDKDESR;SVESGELEYKAR
D4H037	Iron-sulfur protein (4Fe-4S) / DUF162 domain protein	HVO_1692	0	6566100	48	TAVLYPDVYTNHVQVER;YESVQSLDDYEGLKSEAR
D4H042	FAD-dependent oxidoreductase (GlcD/DLD_GlcF/GlpC domain fusion protein)	HVO_1697	0	48458000	177	SALGGAIGNNSTGSHSLKYGK
D4H044	Aminotransferase (EC 2.6.1.-)	HVO_1699	0	2582500	172;268	FYGLGGLR;HNPSGKLTPR;MTATFPGIPYLEWIVDR;SASMYLPAVAEPSTKLAR
D4H055	Glycoside hydrolase domain protein	HVO_1710	0	1194100	297	GYASDDEDADNTFEALEKR
D4H056	Putative glucoamylase (EC 3.2.1.3)	HVO_1711	0	14782000	562	GYGYNFVWSR;HCSVQHATADALR;HMAATLKGLYR;TALMSLR;TALNEYK;TMAAFANSGR;TSDGAFSGHGDR;TTLVTQLSDHNEMAR
D4H061	7-cyano-7-deazaguanine synthase (EC 6.3.4.20) (7-cyano-7-carbaguanine synthase) (Archaeosine biosynthesis protein QueC) (PreQ(0) synthase)	HVO_1716	0	2004500	10	TTEPTSDDKR
D4H067	Putative DNA helicase Rad25 (EC 3.6.4.12)	HVO_1723	0	0	215	SPHLEAWVEDQWKR
D4H069	ORC1-type DNA replication protein	HVO_1725	0	50651000	128;137	GLSTSTYYKR;VPDKGLSTSTYYK
D4H071	TATA-box-binding protein 2 (Box A-binding protein 2) (BAP 2) (TATA sequence-binding protein 2) (TBP 2) (TATA-box factor 2)	HVO_1727	4212400	59568000	163	IVITGGKR;VVILLFGSGK
D4H072	HTH domain protein	HVO_1733	0	3829600	164	EVSAWKTTR
D4H074	SWIM zinc finger domain protein	HVO_1735	0	8204600	398;421	SGTTDTDISSSLQKR;VDEPTTVEKHTAR
D4H076	DUF790 family protein	HVO_1737	0	2911600	147;269	GMYADLEDNKR;QSQKYGIR
D4H080	C2H2-type domain-containing protein	HVO_1741	0	0	72	GLEAASGTLKTNLEAAAK
D4H085	DUF2800 family protein	HVO_1746	0	3951800	241;276	AEVDEDVKESR;VMSVDSKK
D4GSA0	Nitroreductase family protein	HVO_1775	16797000	0	76	KAPTSGTTQMYR
D4GSB2	Putative sulfite/nitrite reductase (Ferredoxin)	HVO_1788	50867000	180100000	274;284;562	FLMDEWGAEKFR;IKFLMDEWGAEK;LEDIPEIFDK;QNVIITDVPEEK;TDEEELAELVEPEETSYEDPMMHNTKR;TWYPYADDDGLDASPAPTR;VADEYGSGEIR
D4GSC1	Beta-lactamase domain protein	HVO_1797	0	3438300	264	DAAALKR
D4GSC3	Digeranylgeranylglycerophospholipid reductase (DGGGPL reductase) (EC 1.3.7.11) (2,3-bis-O-geranylgeranylglyceryl phosphate reductase) (Geranylgeranyl reductase) (GGR)	HVO_1799	0	11152000	364	TDNYDVIIAGAGPAGGQAAR;YDKLLEDLHR
D4GSC8	Nicotinate phosphoribosyltransferase (EC 6.3.4.21)	HVO_1804	0	2542700	317	GKLSGVK;TADGGHHVGLR
D4GSD5	Sensor box histidine kinase (EC 2.7.13.3)	HVO_1811	0	53498000	623	IALAKVLAANTR;MAGIVEDMLALAR
D4GSS9	GNAT family acetyltransferase Pat2 (EC 2.3.1.-)	HVO_1821	0	15530000	125	LIKALLGYGR
D4GST2	DHH/RecJ family phosphoesterase	HVO_1824	2875500	21277000	282	RVEKENLIQAAVDR;VEKENLIQAAVDR
D4GST5	30S ribosomal protein S6e	HVO_1827	3670400	31344000	84	AGRPMHPDVPGGALK;EILAEDGIGYK;EILAEDGIGYKPSR
D4GST6	Small CPxCG-related zinc finger protein	HVO_1828	0	0	63	PTTLVKQR
D4GST7	Aminopeptidase (EC 3.4.11.-)	HVO_1829	2943500	48276000	119	ATSEVKEAR;GANVVTTYASEEVQR;IEVDGEVVQR;NTAATADVPTETQQAYGR
D4GSU5	MarR family transcriptional regulator	HVO_1841	0	0	150	VCEKVGFDWSRK
L9VDP5	Death-on-curing family protein	HVO_1841A	0	0	90	HGEKPADTGETAVQVMK
D4GSV0	Oligoendopeptidase PepF (EC 3.4.24.-)	HVO_1847	0	23056000	203;236	NAVGTSLKNSVK;PDGTSVEITQGNFTKLQK;SAVSYLDPELQELGR;TVHEEFYDR
D4GSV7	Histidine--tRNA ligase (EC 6.1.1.21) (Histidyl-tRNA synthetase) (HisRS)	HVO_1854	0	121800000	89;98;188;191	AVDKSEKVER;MVVAKQQALSK;PIKWVSTR;WVSTRPFWR
D4GSW0	DNA-binding protein HVO_1857	HVO_1857	0	324450000	49;54;100;102	AEQQKQALLK;AEQQKQALLKQHLTDEAR;IDDDKMKALLK;QALLKQHLTDEAR;QIVALAQSGR
D4GSW1	30S ribosomal protein S19e	HVO_1858	36173000	338170000	79	ELPPQQDDFWYVR;IEQPDWMAFAK;LSTEYGGLK;LSTEYGGLKR;TLLQQLEEEGLVETAK;YSVSGAHSDAGSK
D4GSW7	Probable molybdopterin synthase (MPT synthase) (EC 2.8.1.-)	HVO_1864	0	4815300	247	LKDEVPIFKK
D4GSX0	Lysine--tRNA ligase (EC 6.1.1.6) (Lysyl-tRNA synthetase) (LysRS)	HVO_1867	3846100	47139000	458	RWAEKMDNQYNYR;WAEKMDNQYNYR;YFFALNPR
D4GSX1	Scramblase	HVO_1868	0	81316000	18;32	HTYQLLGPDGSVAGR;VSISNKYVVYEGDDPVLSAK;YVVYEGDDPVLSAKQK
D4GSX4	Coproheme decarboxylase HemQ (EC 1.11.1.-)	HVO_1871	75323000	221310000	137;155;188;363;420	AGEGSGFGTMGMFYTVK;AGEGSGFGTMGMFYTVKSEHR;GNFDHYPTHVKTAVYEANER;LKPDIPEDTYMSFYPMSKR;QYAGKIK;RDLMSTHGDTGR;SQDDAMEFFR;TAVYEANER;TVDWDAWR;YGEFGQFYVGR;YIEGKLKPDIPEDTYMSFYPMSK
D4GSX7	Putative oxidoreductase (Aldo-keto reductase family protein) (EC 1.1.1.-)	HVO_1874	0	89956000	113;297;347	AAGLDKR;ADIDEWAKASDVPK;EATEKSLER;IGYDFYNNPQAGHGELPK;SSVDGDDIR
D4GSX8	O-acetyltransferase (EC 2.3.1.-)	HVO_1875	14159000	11265000	168	GKLTIGDR;HLQWLWR
D4GSY6	TrkA domain protein	HVO_1885	0	2606300	34	EEGHDVTVVDNNDKK
D4GSY7	Probable anion import ATP-binding protein HVO_1886 (EC 7.3.2.-)	HVO_1886	0	0	285	QFVEGKLVY
D4GSY9	Putative ABC transporter anion-binding protein HVO_1888	HVO_1888	23551000	43376000	246	GGPTILKNPYGVIPVNPAK;NPYGVIPVNPAK;TISQGTGAAIETAR
D4GSZ4	XTP/dITP diphosphatase (EC 3.6.1.66)	HVO_1893	0	12764000	11;202	ALAKFSTWYAER;YVTTNAGKVR
D4GSZ6	Probable bifunctional tRNA threonylcarbamoyladenosine biosynthesis protein [Includes: tRNA N6-adenosine threonylcarbamoyltransferase (EC 2.3.1.234) (tRNA threonylcarbamoyladenosine biosynthesis protein Kae1) (t(6)A37 threonylcarbamoyladenosine biosynthesis protein Kae1); Serine/threonine-protein kinase Bud32 (EC 2.7.11.1)]	HVO_1895	9983700	53650000	182;294	GAKFHAPEPR;HVGWTHPGGPK;VLGETMDTGVGNALDKFTR
D4GTC9	30S ribosomal protein S24e	HVO_1896	46674000	709470000	42;58	DSDEVVVHELDTK;DSDEVVVHELDTKFGMR;DSLAAKLNK;DVEQDHMLER;FEIVHEEATPSR;VYESPEFAR
D4GTD2	DNA-directed RNA polymerase subunit Rpo7 (EC 2.7.7.6) (DNA-directed RNA polymerase subunit E)	HVO_1899	35252000	387630000	33;160;166;179	DSKIGLTAK;DSKIGLTAKQPGLGK;HGWLESK;HGWLESKR;HLGDVTPER;IGLTAKQPGLGK;LLQDKLEGR;RLLQDKLEGR
D4GTD4	Translation initiation factor 2 subunit gamma (EC 3.6.5.3) (aIF2-gamma) (eIF-2-gamma)	HVO_1901	0	157090000	43;381	SGEAEVSLK;SGEAEVSLKR;TTLVQALSGSWTDQHSEEMKR
D4GTD8	Beta-lactamase domain protein	HVO_1905	0	27340000	119	SKFDYLDR
D4GTE0	ArNOG05511 family protein (AAA-type ATPase core domain protein)	HVO_1907	12321000	246070000	268;274;302	EAVLEALTEER;NVEKTFEVAK;RSDEHAALKR;SDEHAALKR;TFEVAKR
D4GTE5	Kef-type transport system	HVO_1916	0	21455000	427	VLIIGGGKVGR
D4GTE6	Acyl-CoA synthetase (EC 6.2.1.-)	HVO_1917	75818000	5688300	317;630	VVPEEFSEGNDLMTPTMKK;VYEKLYDAIR
D4GTE7	Beta-lactamase domain protein	HVO_1918	0	288300000	236	PYDTDLAEKYK
D4GTF0	Serine--tRNA ligase (EC 6.1.1.11) (Seryl-tRNA synthetase) (SerRS) (Seryl-tRNA(Ser/Sec) synthetase)	HVO_1921	169100000	371310000	63;82;216;458	EELQELETR;EVIEGHEPVGEAAVGAGK;EVIEGHEPVGEAAVGAGKK;HESAEYLHTLNASGTAVGR;HQAYTPNFR;NEVSQQIGQLK;NEVSQQIGQLKQEGK;NMEDVDIDR;SGELKEELQELETR;TTGSGFYFLK;TTSMEGTGQLPK;TTSMEGTGQLPKFAEDAYR;TYDLEVWAPGTESEDAPEQGGR
D4GTF1	DUF1486 family protein	HVO_1922	0	6244700	58;108	DDRPQKDTR;LSELKTFVK
D4GTF2	16S rRNA aminocarboxypropyltransferase (EC 2.5.1.-)	HVO_1923	0	489490	14	YEGDDDPKK
D4GTF4	Putative GTP-binding protein	HVO_1925	0	14359000	18	SDELIDKAFSR
D4GTG0	Probable GTP-binding protein EngB	HVO_1931	0	77248000	33;166;178	ELTGHSKFTTGK;LGLFPPWKQWR;NVIAPITAKR
D4GTG1	D-2-hydroxyacid dehydrogenase (NADP) (EC 1.1.1.272)	HVO_1932	0	2094500	296	ENVEKIAAGDPLTNR
D4GTG5	Coenzyme F420:L-glutamate ligase (EC 6.3.2.31) (EC 6.3.2.34) (Coenzyme F420-0:L-glutamate ligase) (Coenzyme F420-1:gamma-L-glutamate ligase)	HVO_1936	0	0	75	LAELTGDEKDPR
D4GTG6	5,10-methylenetetrahydromethanopterin reductase (EC 1.5.98.2) (Coenzyme F420-dependent N(5),N(10)-methylenetetrahydromethanopterin reductase) (Methylene-H(4)MPT reductase)	HVO_1937	0	227330000	122	VAQKLWDGER
D4GTH5	Protein translation factor SUI1 homolog	HVO_1946	8642700	0	61	DVDMDSLSSDLK;DVDMDSLSSDLKSK;ESQEIVIR
D4GTI4	Aconitate hydratase (EC 4.2.1.3)	HVO_1955	107910000	455170000	185;229;495;637	EAGSGVLVAGENYGQGSSR;ETVKGGVGK;HLEMIVAPGSK;ILTAGGKLPLTK;LSDFTLSR;MEDNITTDHIIPATSDILKFR;TTITNMGTELGATSSLFETDEK;TTITNMGTELGATSSLFETDEKTK;VDETFAQR;VFEYTGPGAESLTVPER
Q5UT56	Proteasome-activating nucleotidase 2 (PAN 2) (Proteasomal ATPase 2) (Proteasome regulatory ATPase 2) (Proteasome regulatory particle 2)	HVO_1957	0	238470000	64;204;225;239	DLFKLAAER;HAELVDEVDQMKAR;MAGSELVQKFIGEGAR;TEVTGADFDAAHEK;TMLAKAVANETNASFIK
D4GTJ2	Probable translation initiation factor IF-2	HVO_1963	0	27010000	34;156	GFSSDFYWR;IDTTPGWNPQEGAPIQKTYEEQSQR;TPIVAVLGHVDHGK;TSLLDKIR
D4GTK4	Protein-export membrane protein SecF	HVO_1975	0	10952000	281	WYKFEGVTR
D4GTK7	Ribonuclease HII (RNase HII) (EC 3.1.26.4)	HVO_1978	0	11337000	37	GDPDALPDGIADSKR
D4GTK8	tRNA pseudouridine synthase Pus10 (EC 5.4.99.25) (tRNA pseudouridine 54/55 synthase) (Psi54/55 synthase)	HVO_1979	7901400	11153000	304	KLDASKEYR;LDASKEYR;SFGLTNAER
D4GTM3	Conserved protein	HVO_1995	0	3167600	178	WELKWDGPR
D4GTN6	Archaeosine synthase (EC 2.6.1.97) (Glutamine:preQ0-tRNA amidinotransferase)	HVO_2008	0	10511000	437	HDQWLTALFR;SFVAEVLR;TDYFEVHAR;TLDGEPKFTR
D4GU29	Permease	HVO_2016	0	25550000	214	LKLDTSAVDDADR
D4GU32	PRC domain protein	HVO_2019	0	101300000	69	VPFKWIR
D4GU33	DUF502 family protein	HVO_2020	0	0	263	ESMITTDEKRDDD
D4GU48	TrmB family transcription regulator	HVO_2035	0	8854400	47;115	ASELAQHAGVSKR;RYEVIKSK
D4GU54	GalE family epimerase/dehydratase	HVO_2040	16638000	27789000	85	DFTHVDDIVR;FFSVYQGFGGAEEHK;MHEENPTKGAR;TEPSPEDMPVESR;YAEYFHHHYDMQLAGMR
D4GU59	MarR family transcriptional regulator	HVO_2045	0	7056300	45	EHSDLEKGQVEYALR
D4GU60	Low-salt glycan biosynthesis sulfotransferase Agl7 (EC 2.8.2.-)	HVO_2046	0	132380000	101;166	DLQQKYQNDAEK;HWLKFESSEKPPVK;STTGISELVSGLK
D4GU61	AlkP-core domain protein	HVO_2047	0	12224000	174	SKFEFEGNLK
D4GU62	Low-salt glycan biosynthesis hexosyltransferase Agl9 (EC 2.4.1.-) (Archaeal glycosylation protein 9)	HVO_2048	0	14009000	102;348;357	DNTSLFKEEMVSQLTK;EEMVSQLTKQR;WLSLSSELKK
D4GU66	Low-salt glycan biosynthesis hexosyltransferase Agl5 (EC 2.4.1.-) (Archaeal glycosylation protein 5)	HVO_2053	0	0	190	ELDYDEQKEEDK;HALFFGSLIPPK
D4GU71	Probable low-salt glycan biosynthesis reductase Agl14 (EC 1.1.1.-)	HVO_2058	0	0	139	LSFVYGAR;SKLTGEHAVR
D4GU72	Low-salt glycan biosynthesis protein Agl12 (EC 4.2.1.-)	HVO_2059	0	178890000	185;189	AGADLLVR;ETHDLPTLITR;FTEDDPLAPR;LIPKFIQR;QHPEKLIPK
D4GU76	Cobalamin biosynthesis protein	HVO_2063	0	11290000	17	DHLYKALETDDPDEK
D4GU79	CARDB domain-containing protein	HVO_2066	0	51953000	140	LDSVDGEMQSR;YYDSDGATSEIVHLK;YYDSDGATSEIVHLKR
D4GUN7	Transcriptional regulator	HVO_2089	0	0	76	EHSLESKR
D4GUQ5	IclR family transcription regulator	HVO_2108	0	7136600	88	HPLYQVAKR
D4GUS0	ABC-type transport system ATP-binding protein (Probable substrate dipeptide/oligopeptide)	HVO_2123	0	7633900	85	YRGDDLLEKSEAEMR
D4GUS3	ABC-type transport system periplasmic substrate-binding protein (Probable substrate dipeptide/oligopeptide)	HVO_2126	2387100	7895900	232;241	AVLFGIDR;FVEWKSGSHVLLEK;GLEGIVPEGSR;NTVNDYDVGTFQDNYR;SGSHVLLEKNEDYWK
D4GUS4	M20 family amidohydrolase	HVO_2127	0	4772800	271	INVGKFESPNPQNIIAEEAR
D4GUS7	IclR family transcription regulator	HVO_2130	0	86610000	102;122	AILAFLPR;EEVEALAEKTGEYAHLSTEQHGLR;ISLLKVR;TGEYAHLSTEQHGLR;TLSTVDTAVSVVR
D4GUS8	Fructose-1,6-bisphosphatase class 1 (FBPase class 1) (EC 3.1.3.11) (D-fructose-1,6-bisphosphate 1-phosphohydrolase class 1)	HVO_2131	0	1533500	198	TEGMKLR
D4GUT0	Orc1-type DNA replication protein	HVO_2133	0	3722400	342	SVDLSPTTVKR
D4GV86	Putative copper-containing oxidoreductase	HVO_2153	89132000	88077000	302	FQVVEKDGGVVPEAAR;HIEMGMYGILR;TLHPEDGSPIIVEQGDTVR
D4GV87	Phosphomethylpyrimidine synthase (EC 4.1.99.17) (Hydroxymethylpyrimidine phosphate synthase) (HMP-P synthase) (HMP-phosphate synthase) (HMPP synthase) (Thiamine biosynthesis protein ThiC)	HVO_2154	0	14491000	19;404	AGTVTPAMKR;SYHDQTLPGDNYKEAR
D4GV89	UspA domain protein	HVO_2156	0	321910000	283	YMLGSVAEKLVR
D4GV91	Malate dehydrogenase (Oxaloacetate-decarboxylating) (NAD(P)) (EC 1.1.1.38)	HVO_2158	0	19590000	344;402;436	ATEINEEMKR;DDTVIMATGR;VLYEVTPAVAEAAMKSGAAR;VVLNKAASNPK
D4GVA1	AAA-type ATPase (MoxR subfamily)	HVO_2168	0	34831000	274	DYVIPDDVKR;GRDYVIPDDVKR;TTIANLFAHAANLDYQR
D4GVA7	ASCH domain-containing protein	HVO_2174	0	6376200	57	ELEGDVNKR
D4GVC0	TIGR01210 family protein	HVO_2187	0	0	20;162	EKLADFTDR;GMDAHNKVMRDIR
D4GVC2	Phosphoribosylformylglycinamidine synthase subunit PurS (FGAM synthase) (EC 6.3.5.3) (Formylglycinamide ribonucleotide amidotransferase subunit III) (FGAR amidotransferase III) (FGAR-AT III) (Phosphoribosylformylglycinamidine synthase subunit III)	HVO_2189	26632000	57827000	25	GVLDPEAETTKR;RGVLDPEAETTKR;TTYTATVTVR
D4GVC4	Formyltetrahydrofolate deformylase (EC 3.5.1.10)	HVO_2191	2873400	19037000	249	AFDVPDDASIDEIK;AFDVPDDASIDEIKER;GRTSLRESADPER;IINIHPSLLPAFPGAAAYR;LLDLLER;YQLGLTR
D4GVC6	Phosphoribosylaminoimidazole-succinocarboxamide synthase (EC 6.3.2.6) (SAICAR synthetase)	HVO_2193	62188000	194260000	5;274	FSYGGQQVSK;RVQPEWVEAVKDAK;TSVKDFR;VEEEPTATDLGR;VGDVVGTFDENR;VQPEWVEAVKDAK
D4GVD7	Tubulin-like protein CetZ1 (Cell-structure-related euryarchaeota tubulin/FtsZ homolog 1)	HVO_2204	24093000	395710000	2;18;41;48	AAVAVNSAKADLLGLK;ADLLGLKNIPK;LAMIGFGQAGGK;LTGGDEPDDNLDTAHTTNR;MKLAMIGFGQAGGK;SFQTFVR;TGESVQGGYDEINEEIVNR;VAGVILLSGVTNVPR;VVDKFVEYDR;WIEEQTGSMEVR
D4GVD8	ArNOG06768 family NADH-binding domain protein	HVO_2205	15015000	55730000	218	IGGPEKLTLR;TLGAYLGER
D4GVE0	Probable thymidylate kinase (EC 2.7.4.9) (dTMP kinase)	HVO_2207	0	136150000	81;145	SGATNKFEQAAYLADVR;VVRPALADGKLVVSDR
D4GVE4	TrkA domain protein	HVO_2211	0	0	107	EVVYQKYAK
D4GVU1	AstE domain protein	HVO_2225	0	33196000	184	SFDGKLR
D4GVU2	Putative phosphoribosyltransferase	HVO_2226	13767000	28656000	14;133	AVVESEFGEWPLKR;FNPAIHALWER;HVLDELGVR;ILAGEPDHTTLGAFWLANR;VLMFQGMEGYDDIRPGYTK;VPTQKQDAYK
D4GVU3	siroheme decarboxylase (EC 4.1.1.111)	HVO_2227	0	47238000	331	LYSTAKLK
D4GVU4	PHP domain protein	HVO_2228	17612000	0	249	GALGSALLAKK
D4GVU5	Flavin-containing amine-oxidoreductase	HVO_2229	0	846140	115	WTWTEGITQLAKR
D4GVV8	Translation initiation factor aIF-2 beta subunit / probable RNA-binding protein	HVO_2242	185050000	132030000	171;190	GKYTIFVPGAQEGQTVR;IYIKNTSGSLAFAR;LTNLGEIADALSR;LVTEDGVDMLR;NTSGSLAFAR;TLGTSGQLEGDR;TPAHLHSAIQR;TYEVEITGTGR
D4GVW4	Uncharacterized motility-related protein HVO_2248	HVO_2248	0	31997000	231;254	FSEPVDQPTLVEEGKEAR;GPVFSSMLKR
D4GVW9	AGPT-Pplase3 domain-containing protein	HVO_2253	0	8560900	248;293	LYGPGYIKFIDR;QMNAVYSKAK
D4GVX1	GIY-YIG nuclease family protein	HVO_2255	0	5624400	129	DSLNDEYPHWGEGSSAKR
D4GVX2	DUF262 family protein	HVO_2256	0	78384000	30;115;148;156;269;343	DFTEEWFKR;ELNPEHEIAGKR;FHSDSEYFVKRPPYQR;GIDDPDDKR;REGFTVHEDLEEFKQR;RHQELATKVFWR
D4GVX9	HTH domain protein	HVO_2263	0	9810200	90;155;691;700;757	ASGTEIATKVDK;GKASGTEIATKVDK;PMIQNDRFEMLKR;QQNTQSNKSPSGR;TYKIPIR;YGLSGFEVDQEQKLK
D4GVY1	CBFD_NFYB_HMF domain-containing protein	HVO_2265	0	0	19	PTTLQKLLR
D4GVY2	DNA helicase	HVO_2266	5133500	440170000	61;187;214	ASTTLQKALR;KSDFLSKIK;SPVLSPAR;TDDNSLVESILEK;TGELSFESLVGK;TNKYSVEVR
D4GVY5	type I site-specific deoxyribonuclease (EC 3.1.21.3)	HVO_2269	0	147220000	21;26;79;141;229;406;416;445;609;619;626;688;695	DAYAALTQSKR;EAGWKDLEEEGGDTGFER;EVIDTQLKEAGWK;EWLNLLKR;HATELEKIFR;HFVQEKVIK;IIMESPEALKR;ITYTTDDPDGWIKR;KLQDEPEKFSEEK;LQDEPEKFSEEK;NSLGNQAESAFKNYDVGPAMK;SAVLYNQMIGR;SFHRPDGLEQFLNTDYKAAK;TLVFAKNDR
D4GVY6	site-specific DNA-methyltransferase (adenine-specific) (EC 2.1.1.72)	HVO_2270	0	73980000	159;364	GAGQYFTPRPAIKAIVK;GDSTEKVWFYDLR;PAIKAIVK
D4GVY7	Type I site-specific deoxyribonuclease subunit RmeS (EC 3.1.21.3)	HVO_2271	0	13940000	160;243;295	EFGEKTPVSDR;GVAGLRPEKNLDGGYLYYYMK;IADKLNSVIR
D4GVZ2	ATP-binding protein	HVO_2276	0	10040000	231;643	AGKLFTEK;FSYDKFADHK;YIVGTNHSPSDVHGYDFSGEKALR
D4GVZ4	TrwB_AAD_bind domain-containing protein	HVO_2278	0	8098500	536	AAKLQNIVDDPK
D4GWG0	Deoxyhypusine synthase (EC 2.5.1.46)	HVO_2297	325460	8491900	144;329	EHGAEHHGEKTER;SWGKLEK
D4GWG6	Translation initiation factor 5A (Hypusine-containing protein) (eIF-5A)	HVO_2300	52624000	546840000	53;54;64	ELQEGSYVMMEEK;GVFDSKK;GVFDSKKR;RSLSQPVDAKVWVPIIER;SLSQPVDAK;SLSQPVDAKVWVPIIER
D4GWG7	Molybdopterin molybdenumtransferase (EC 2.10.1.1)	HVO_2304	0	13522000	12	TAGFKQR
D4GWD6	Molybdopterin molybdenumtransferase (EC 2.10.1.1)	HVO_2305	0	61808000	286	GELLLHGVSVKPGK;TATVEGTMAAR
D4GWE2	4a-hydroxytetrahydrobiopterin dehydratase (EC 4.2.1.96)	HVO_2309	4014400	0	79	LTSHEEGGITDKDLR
D4GWE6	Glutamyl-tRNA reductase (GluTR) (EC 1.2.1.70)	HVO_2311	0	2743200	329	LLAAYKR
D4GWE7	precorrin-2 dehydrogenase (EC 1.3.1.76)	HVO_2312	0	10364000	190	NPSVWKALR
D4GWG8	YfiH family protein	HVO_2322	2860700	95762000	189	DVVLDADAKR
D4GWH4	Amphi-Trp domain-containing protein	HVO_2325	0	24509000	28	TVADKLDAGEPITLK
D4GWH7	Uncharacterized isochorismatase family protein HVO_2328 (EC 3.-.-.-)	HVO_2328	0	0	90	SDGEGFAWKPEAEPVDGEPVFTKR
D4GWI5	Pyridoxal 5'-phosphate synthase subunit PdxS (PLP synthase subunit PdxS) (EC 4.3.3.6) (Pdx1)	HVO_2336	19052000	19779000	176;296	EHEAPAELVHETAEMGR;GEAGTGDVNQAVTHQR;GEANVGMADEDK;GEANVGMADEDKLQGR;INEGAAMIR;SLTGLNFDER;TIKHQIR
D4GWI6	UspA domain protein	HVO_2337	132150000	28930000	125	RSPAGKLISR;SPAGKLISR
D4GWI8	Sensor box histidine kinase (EC 2.7.13.3)	HVO_2339	0	0	101	HAGVKLNSR
D4GWJ3	HTH domain protein	HVO_2344	0	13766000	71;92	FNYHLGKLR;HAGEKVVR
D4GWJ4	Flavin-dependent pyridine nucleotide oxidoreductase	HVO_2345	0	648750000	360;378	IVGGVLIGDLSPQTK;IVGGVLIGDLSPQTKYK;LAIKDGK;NMVDYGSEEFR;RLAIKDGK
D4GWJ6	HAD family hydrolase	HVO_2347	0	51721000	37;45	PTYVVTNFTR;TWTKYIGVVSEK;YIGVVSEKPTYVVTNFTR
D4GWK4	GNAT family acetyltransferase (EC 2.3.1.-)	HVO_2356	0	3849900	290	AATVELKPGPMVR
D4GWK7	Nucleotide pyrophosphohydrolase	HVO_2359	0	0	31	ELDLGKR
D4GWK9	Carbamoyl-phosphate synthase large chain (EC 6.3.5.5) (Carbamoyl-phosphate synthetase ammonia chain)	HVO_2361	18482000	205960000	147;894	ATGVPIAKLAAK;DAALQVIR;GPFEGDSAGNELR;MEKIGQPVPK;QRMEKIGQPVPK;STGEAMSIGR;STGEVMGTATSFGK;TFEESLLK
D4GWL5	ArNOG05179 family protein (DUF87-related AAA-type ATPase)	HVO_2367	0	40125000	257;465;565	IPEAGVFLGHLSVGGEKVR;MAGSSYPGANHR;VHEATFDAVKR;VIQKFTEAAK
D4GWL7	NurA domain protein	HVO_2369	0	45266000	243;405	DVPLAGFVKNPGAK;LSDKLDSDQMK
D4GWM6	ABC-type transport system ATP-binding protein (Probable substrate phosphate)	HVO_2378	2074800	16869000	139	RVGMVFQK;SIYENVVYGLK;VGMVFQK;VGMVFQKPNPFPK
D4GWM8	AAA-type ATPase (CDC48 subfamily)	HVO_2380	0	196560000	45;121;210;216;406;514;535;723	EAAMKALR;EMVELPMKHPQIFK;GPQLLSKWVGESEK;GQVIVIAATNR;HPQIFKK;LSPGDIIEIEGGKTTAAK;QILKRPVVER;TLIAKAVANETNANFISVR;YYEDIQDQFKGGSR;YYGESEQQLR
D4GWM9	Putative nickel insertion protein	HVO_2381	0	12606000	380	DVTIVPTTMKK
D4GWN1	DNA repair and recombination protein RadB	HVO_2383	0	20080000	218	PAGETATFKITDR
D4GWN2	CBS domain protein	HVO_2384	61032000	108800000	311;313;361	DHLGQAINR;FHEHKEKLR;MLDLPVYDLMTSPAR;MSVLHAHVR;NVLEVKGFEADER;TSHGQLAGSGEGYGAEHAFHVALDK
D4GWN4	Type IV pilus biogenesis complex membrane subunit	HVO_2386	0	9234200	156	YYLPKSRAEMR
D4GWN5	Putative secreted glycoprotein	HVO_2387	0	0	8	MTHNTSPKHTKSPR
D4GWN7	Haloacid dehalogenase, type II (EC 3.8.1.-)	HVO_2389	0	5966000	41	VDDPEPVSKLWR
D4GWP5	ABC-type transport system ATP-binding protein (Probable substrate zinc)	HVO_2398	0	2334500	169	VTKLSGGQR
D4GWQ9	Lrp/AsnC family transcription regulator	HVO_2412	0	8797200	31	NMSSGDIAKR;THETTPFGEFDAER
D4GWR0	Elongation factor 1-alpha (EF-1-alpha) (Elongation factor Tu) (EF-Tu)	HVO_2413	24835000	120410000	83;158;161;295	DMGQTIAAGK;EHVFLAR;FDTEKYYFTIVDTPGHR;GKSGFEFAYVMDNLAEER;GVGKDDIR;MDVVDYSEDSYKQVK;PHQNLAIIGHVDHGK;QVKEEVQQLLQQVR;TIEMHHEEVPEAGPGDNVGFNVR;YYFTIVDTPGHR
D4GWR6	Hydroxymethylglutaryl-CoA synthase (HMG-CoA synthase) (HMGCS) (EC 2.3.3.10) (3-hydroxy-3-methylglutaryl coenzyme A synthase)	HVO_2419	53463000	229350000	34;209;303;343	GEDPEKYTK;GYMDELKTTEQYR;IDVATESAFDNSK;LSALKAAADEGK;PNQQFPSVDGKR;SMQVYLAR;VGNWYTGSVHIAR
D4GSM9	GNAT family acetyltransferase (EC 2.3.1.-)	HVO_2425	0	163600000	43;157	AIEKYTDR;AVFGMWLR;SDTIEEETKFVTWGPHETPK
D4GSN5	ABC-type transport system ATP-binding protein (Probable substrate glutamine/glutamate/polar amino acids)	HVO_2430	0	22547000	94;106;240	ENVTLAPTKVK;IGMVFQSFNLFPHK;IGMVFQSFNLFPHKTAR;QFLSKLL
D4GSQ3	Malate dehydrogenase (Oxaloacetate-decarboxylating) (NADP) (EC 1.1.1.40)	HVO_2436	0	277800000	235;344;436	ATEINEAMKR;DDTVIMATGR;VEDGDVNKYK;VVLNKAK
D4GT19	Putative oxidoreductase (Aldo-keto reductase family protein) (EC 1.1.1.-)	HVO_2448	0	0	184	RGYEPFKVAQPR
D4GT33	Vitamin B12-dependent ribonucleotide reductase (EC 1.17.4.1)	HVO_2452	16010000	310400000	16;145;273;295;519	ALYNDEEFVFTNPR;EVVVEKR;FLENVVTMSDFPVEKIEEK;FVDALDEAR;GEQINSIPDAIGTAMR;LNDPDDFTHTKFVDALDEAR;LRPYGDAVGSTGGIASGPITFMR;NIALAEAVFEAEK;RASHELAEER;RDELAAEVFGK;RPRPDVLYGVTQR;RTEGETLEAR;SDANLSTDELVLPVKR;SGVDPEEIANELK;TEEPHVATPQTK;TEGETLEAR;VSHPDVIQFLHAK;VSHPDVIQFLHAKNK
D4GT59	Succinate--CoA ligase [ADP-forming] subunit alpha (EC 6.2.1.5) (Succinyl-CoA synthetase subunit alpha) (SCS-alpha)	HVO_2464	489670000	19255000000	22	MGHAGAIVSGSGTGTAESK;QMVEYGTNVVAGTSPGK;RMGHAGAIVSGSGTGTAESK;SGTLTYQVVSNLTER;SIFVDDDTR;VVVQGITGGEGK;VVVQGITGGEGKFHTR;YIAENMDTPVAGFIAGR
D4GT62	Succinate--CoA ligase [ADP-forming] subunit beta (EC 6.2.1.5) (Succinyl-CoA synthetase subunit beta) (SCS-beta)	HVO_2465	211110000	1.616e+09	2;81	AGEYGFDYVR;AVENAQEVSQ;DIFAEAGIPVPESR;GINEALESFDEIPK;HDDLAAMEEDAYENDLEAK;IATDEDEAR;KLHEYQAK;MKLHEYQAK;QAAEDILGMDLK;QAAEDILGMDLKGYTVDR;VVFEAGIPR
D4GT75	Propionyl-CoA carboxylase carboxyltransferase component (EC 6.4.1.3)	HVO_2471	0	78265000	19;63	EEALKGGGEDR;NHKFGMEETK;REEALKGGGEDR
D4GTA3	Amidohydrolase domain protein	HVO_2483	1439300	6837200	77;89	AASTGEKAAAMHR;EAGEGLSLEDLVAPPDGLKHR;SNLVTDAGVAPIR
D4GTB0	HTH domain protein / biotin--[acetyl-CoA-carboxylase] ligase (EC 6.3.4.15)	HVO_2485	0	6841500	164	EAGVDAKIK;TLLDALAAGPVSGPDLADR
D4GTB5	Propionyl-CoA carboxylase biotin carboxylase component (EC 6.4.1.3)	HVO_2486	9048500	311490000	37;158;185;438	AVADEFGYPVAIKAEGGGGGR;EGSHTTKYLDEVLDPDR;TVAVYSEADKHGGHVR;VVHSEDEVDEQFETAKR;YADEAYNIGPAR
D4GTB8	Aspartate-semialdehyde dehydrogenase (EC 1.2.1.11)	HVO_2487	0	143380000	49	RYDEAAKWR;VGILGATGAVGQR;YDEAAKWR
D4GTQ2	DUF106 family protein	HVO_2495	0	214700000	54;174;200	ERGDDAELEKIQEEQMEAMGDQMGMFK;LIEKGILVDGDEGFR;MGKYQER
D4GTR4	UspA domain protein	HVO_2499	0	9322300	48;55	AGGAPDKTSVEQR;ASVVHVIEKAGGAPDK;ASVVHVIEKAGGAPDKTSVEQR
D4GTS3	Putative oxidoreductase (Short-chain dehydrogenase family) (EC 1.1.1.-)	HVO_2504	0	42433000	203;215;222	GAETPTWLATFKPGAPAGK;PGAPAGKFWR;TDMGGEEANRPVEK;TDMGGEEANRPVEKGAETPTWLATFK
D4GTS6	isopentenyl-diphosphate Delta-isomerase (EC 5.3.3.2)	HVO_2506	5250600	37487000	117	SNAAADEATELHK;VTDKFEYK
D4GTU3	Glutamyl-tRNA(Gln) amidotransferase subunit D (Glu-ADT subunit D) (EC 6.3.5.-)	HVO_2511	0	11365000	382	DLLDAGVVEAGDTLPGTAKVK;LDGGYNVGIAR;TGAVTAQFDAK
D4GTW3	phosphoribosylamine--glycine ligase (EC 6.3.4.13)	HVO_2530	0	0	150	PLGEVQNVKR
D4GTX4	50S ribosomal protein L15	HVO_2542	56797000	462390000	53;66;69	DGDTYVIDAR;HEFHNYEPLGK;HGFKRPDVLQDDVAEVK;LDEDAALLAADGVAEK;RPDVLQDDVAEVK;RPDVLQDDVAEVKVQK;VLGGGQVR;VQKLDEDAALLAADGVAEK
D4GTX6	30S ribosomal protein S5	HVO_2544	106390000	287010000	106;111;187;194	AGGLNSLSR;AIEVAKLNIIK;ATYNALKNASQSR;DDQVGGAIQK;DGYLGYAEAR;IIPAPQGLGLAAAETVR;LNIIKVDR;TTVNLAKATYNALK
D4GTX8	50S ribosomal protein L19e	HVO_2546	21230000	55093000	19	ASGGEFDSVDR;MAADVLDVGK;MAADVLDVGKSR;RMAADVLDVGKSR
D4GTX9	50S ribosomal protein L32e	HVO_2547	59938000	122750000	100;101;115	GHADKKPQLDDETAEALAQK;GLHPSGFEEVR;KPQLDDETAEALAQK;KPQLDDETAEALAQKR;SEEITELEDISGVGPSK;VFNTDDLEGIDGDTQAVR
D4GTY0	50S ribosomal protein L6	HVO_2548	25842000	537770000	112;172	EDVGQTAADIEQLTR;NFLGEKSPR;VFTDGVYITQK;VFTDGVYITQKPQTGDA
D4GTY1	30S ribosomal protein S8	HVO_2549	114840000	85725000	88	AGLFEVELK;DYGALIVTTSHGVMSHYEAR;YSAGADDFEK;YSAGADDFEKWEK
P50559	50S ribosomal protein L5 (HVoL5)	HVO_2551	34071000	16005000	16	AEDILEEITGQESVR;ASQDFGVR;IEKVVVHMGVGEGGR;RGEPVGAKVTLR;SEADFHEMR;VVVHMGVGEGGR
D4GTY4	30S ribosomal protein S4e	HVO_2552	115530000	231680000	53	AGAGPHGEEGVPLLIVLR;DSIVVDNETK;DVLGYVDSK;DVLGYVDSKK;LALTPIDADSASSR;RPIGMFDILAFVQR;TGTFTVK
D4GTY6	50S ribosomal protein L14	HVO_2554	56009000	193020000	5;30;110	ELKIISVAGYSGTK;FGSIASTATMIV;GTEIKGPVAR;IISVAGYSGTK;MEALKADITK;QVLEAVIVR;VTVSVTK
D4GTY7	30S ribosomal protein S17	HVO_2555	15035000	24426000	62	EYDVFVPK;EYDVFVPKYDR;GQTLEGTVVSTDMAK;SHVVVEIMGGDE
D4GTY8	Ribonuclease P protein component 1 (RNase P component 1) (EC 3.1.26.5) (Rpp29)	HVO_2556	0	14445000	83	ASGTASKLR
D4GTZ0	30S ribosomal protein S3	HVO_2558	191520000	513390000	37;47;50;57;145	AEKPGMVIGK;AEKPGMVIGKGGK;AGYGGMDVAK;AGYGGMDVAKTPMGTQIVLK;AGYGGMDVAKTPMGTQIVLKAEK;PGMVIGKGGK;SQIDEFFAEELGR;SRVEKFNR;TPMGTQIVLK;TPMGTQIVLKAEK
D4GTZ1	50S ribosomal protein L22	HVO_2559	85781000	294560000	27;84;113;119	AFLELLENVR;DRPISIKHSK;GINYSVEADPDTTAK;HVAAHKVGER;NNATEQGFDGPAMEIK;NNATEQGFDGPAMEIKHVAAHK;SDIDGWDAGR;SDIDGWDAGRYPEKASK;YPEKASK
D4GTZ2	30S ribosomal protein S19P	HVO_2560	71861000	82998000	53;57;61;135	AQDKTEEETANAPIR;GLSAEHEKLLAK;LLAKAQDK;MSTQYRTGR;SSKFVPLK;SSVEHGQAGIGATR;TEEETANAPIR;TQIQPEMIGHYLGEFQLTR
D4GTZ3	50S ribosomal protein L2	HVO_2561	178850000	1.4621e+09	134;139;146;167;171;231	ASGVSAQLLSHDRK;ATIGVVAGGGR;DTISGTVVGIEHDPAR;GVAMNAVDHPFGGGGR;KVAIVKLPSGEVK;KVGDIASKR;LPSGEVKR;PFVKAGK;SAPIALVEFEDEQR;TEKPFVK;VAIVKLPSGEVK;VGDIASKR
D4GTZ4	50S ribosomal protein L23	HVO_2562	0	6738000	58	LSEDDDAQEVASR;VNTQVTMKGK
D4GTZ5	50S ribosomal protein L4	HVO_2563	141800000	114180000	204	AVIAAQANR;KQPYGADPYAR;RAVIAAQANR;RAVIAAQANRK;SALAATTDPELVAER;SILFVTADEPSK;SILFVTADEPSKAAR
D4GTZ6	50S ribosomal protein L3	HVO_2564	139640000	87517000	307	AGEYLDAAGVTK;AYEQTPYGMK;EAVEAGEVDDLR;FRPAIRPNDQPR;GSLPGPNKR;GSMGFSPR;KKPDVMETR;STVPQLGQTGYHQR;SWPSDDGSPALQGFAGYK;VITHTVPSELANVPK;VLDLPAEDTFDSDADALR
D4GU05	Translation elongation factor aEF-1 alpha-like protein	HVO_2575	0	0	25;427	GEEEGGNVEFKER;IVGIALKGVR
D4GU06	DnaJ N-terminal domain protein	HVO_2576	0	4148000	185	TGDEEAFKR
D4GU13	L-aspartate oxidase (EC 1.4.3.16) (Quinolinate synthase B)	HVO_2580	25852000	31818000	434	ADDDAQPFLVSEAVR;DSDPALPDAFADAKFDR;TMDELVGIER;TPDGLDTAR
D4GU15	Quinolinate synthase (EC 2.5.1.72)	HVO_2581	5314100	73682000	78;195	EIVEHADFVGDSYELSKR;GDAVLFLPDKHLGR;REIVEHADFVGDSYELSKR;VIVLGHNYQR;YDTLEQLPESHR
D4GU20	DUF5817 domain-containing protein	HVO_2584	0	7266700	61;162	DLLDKLR;SALLAKK
D4GU92	Isocitrate dehydrogenase [NADP] (IDH) (EC 1.1.1.42) (ICDH) (IDP) (NADP(+)-specific ICDH) (Oxalosuccinate decarboxylase)	HVO_2588	326010000	2769700000	77;98;205;233;349;369;373;401;410;416	DAGKLIR;DKYDENLPEDTVSAIR;FTEGAFR;GNIMKFTEGAFR;GPLTTPVGAGFR;IADNMLQQLLTR;LATSEYADK;LATSEYADKVVENIK;LMFEYMGWK;LMFEYMGWKDAGK;NPSAMDMVTFR;PITEFGTKR;QIEGGNKLATSEYADK;SLNVALR;SYDQIEVPDDGEK;TISDGDVTYDLER;VAIKGPLTTPVGAGFR;VLDAAAEATGR;VNPTAMILSGR;VVENIKELA;YAGEDKVNPTAMILSGR;YDENLPEDTVSAIR
D4GUB5	Polyphosphate kinase (EC 2.7.4.1) (ATP-polyphosphate phosphotransferase) (Polyphosphoric acid kinase)	HVO_2598	0	12012000	213;591	DARIVAKMNALEDPAMVR;TTEGPEEPTKFSR
D4GUB7	Metallophosphoesterase domain protein	HVO_2599	0	1772400	89	GNNEEKLIR
D4GUB9	Methionine aminopeptidase (MAP) (MetAP) (EC 3.4.11.18) (Peptidase M)	HVO_2600	0	7253500	236	EEYKLLPFAAR
D4GUC0	Histidine triad family protein	HVO_2601	0	3306500	47	DDDRESKIVAR
D4GUC8	tRNA-t(6)A37 methylthiotransferase (EC 2.8.4.5)	HVO_2605	0	3360700	334	GLGGTLKK
D4GUE6	Uridine phosphorylase (EC 2.4.2.3)	HVO_2614	0	8060400	222	GADSDEELPEK;GADSDEELPEKAK
D4GUF1	TrkA-C domain protein	HVO_2617	0	12087000	211	ATVTAAAPVGGLSKR
D4GUG0	phosphoenolpyruvate carboxylase (EC 4.1.1.31)	HVO_2621	75479000	93581000	278	AIPWVFSWTQSR;DRRPEPTDEAR;FTEQGEAIAEK;HVVAEVTSLWQTSQVR;IMGTLFENEAYGTALAAR;LSGVLSQDATR;LYDVVGDLEPER;STFDNAAMALAR;SVALEKYSDSLK;TGAEQVADVYVEPLMR;TPEEEVPDR
D4GUG2	Putative oxidoreductase (Aldo-keto reductase family protein) (EC 1.1.1.-)	HVO_2622	0	20245000	13	LGFGTYKLEDR
D4GUG6	CTP synthase (EC 6.3.4.2) (Cytidine 5'-triphosphate synthase) (Cytidine triphosphate synthetase) (CTP synthetase) (CTPS) (UTP--ammonia ligase)	HVO_2624	68984000	124880000	111;133;204	SIGLQPDILVGR;TGSVDIALVGK;TKPTQHSVKELR;TVQIIPHVTEDIK;TVQIIPHVTEDIKR;TYQHVIQK;TYQHVIQKER
D4GUG8	GMP synthase [glutamine-hydrolyzing] subunit B (EC 6.3.5.2) (GMP synthetase)	HVO_2625	0	29690000	166;297	DLYKDEVR;HDPWQAFAAVIGK;ITGTNENVAR;VHGWIVSVR;VVYDVTHKPPATIEYE
D4GUW2	PspA domain protein	HVO_2636	2854700	146770000	35;44;54;70;268	AEDPTETLDYSYEKMR;AEDPTETLDYSYEKMRDELQQVK;LEENVEKHNDQAR;MRDELQQVKQGIADLTTQK;QGIADLTTQKK;RLEENVEKHNDQAR;TSAEVDTELGTLK;VEAELEELKNEDDSSSS
D4GUW6	Dipeptide epimerase-like protein	HVO_2638	7338400	16931000	258	IADRVDIANLKLMK;TAEAYEAGYGVLK;TAVSIALHDLAAK;TPTSSYTVGLDDLDTMR;VDIANLKLMK
D4GUW8	DUF1611 family protein	HVO_2639	0	321870000	14	KPHDDLGVAQGK;VVVLAHEKFPDR
D4GUX6	NADPH:quinone reductase (EC 1.6.5.5)	HVO_2643	8163900	429170000	249;253	GVDMVVDHIGEATYKQSLK;QSLKSLVK;SLVKGGR
D4GUY2	Dihydroxy-acid dehydratase (DAD) (EC 4.2.1.9)	HVO_2646	11630000	76166000	34;273	EEDPDDVFSSGK;ILTGNLAPDGAVLK;NLPGMMMAAIR;RPSDILTKK;STEVTEGPDKAPHR;TDLPSVFLYGGSIMPGQHEGR;VFENEEDAMR;VMNDLHEIGGIPVVIR
D4GV02	Putative D-2-hydroxyacid dehydrogenase (EC 1.1.1.-)	HVO_2648	0	73000000	177	HSPEKGGPTDEVVGFDDEQGLHDAFAR
D4GV06	FAD-dependent oxidoreductase	HVO_2650	11574000	668460000	112;410;414;419;434;450	AKFDDWLR;GKYVQLR;KLLEKDEGYK;LLEKDEGYK;LLEKDEGYKAFGAAK;LSAGFSAAKLATQYQR;STGIDSSYDEFGYTFHR
D4GV29	Pyridoxal phosphate-dependent aminotransferase (EC 2.6.1.-)	HVO_2661	87126000	107670000	123	DSASWYGGFQR;HREMAEYTR;IEYEWGQAIKPEDIR;MTDLYTTIVEDTK;TLYIPGPTEVR
D4GV52	Histidinol dehydrogenase (HDH) (EC 1.1.1.23)	HVO_2675	7209900	208540000	97;212	EFHEKQVPEDWHEEFGDVGTR;MNIEVRELADLGTDARR;VVGPGNKWVTAAK
D4GVR2	ABC-type transport system ATP-binding protein (Probable substrate sugar)	HVO_2692	0	1897500	107	NYDKEEIER
D4GVS1	DNA primase small subunit PriS (EC 2.7.7.-)	HVO_2697	0	0	296	TLVEALAHETVEDQTSPIDEPVTTDTKR
D4GVS7	AAA-type ATPase (CDC48 subfamily)	HVO_2700	0	237490000	85;217;439;536;543;659	EKPLADDVNLDKIASK;EMIELPMRHPELFKR;FVGESEKGVR;GPELLNK;GPELLNKFVGESEK;HVHVPVPDEDAR;IDGPNDGTAIAR;PLADDVNLDKIASK;TDGYVGADLEALAR;VDVEKADVTPAK;VTEDDFKQALK;YYGESEEQLR
D4GW08	eIF-2B domain protein	HVO_2706	0	21336000	23;54	EMQTHSSSVVAVKATR;NVGALKR
D4GW10	GFO family oxidoreductase	HVO_2707	0	251760000	4	TDKLSVGVLGYR
D4GW16	GNAT family acetyltransferase (EC 2.3.1.-)	HVO_2709	0	3820200	36;151	EKLSEFLR;VEEGLLKQR
D4GW23	tRNA-splicing ligase RtcB (EC 6.5.1.-)	HVO_2712	3365900	42514000	191;337;437;457;474	AQSGATVAEEAPGVYKDVDEVVR;DDARPEFVSQKAK;EQEKIYVK;LLYDVAHNIAKK;VSDELGIGDKVAR
D4GW32	Acyl-CoA dehydrogenase (EC 1.3.8.-)	HVO_2716	4734300	46792000	279	EQFDKPISK;PISKIQAVR
D4GW38	Cro/C1 family transcription regulator	HVO_2718	0	71992000	3;81;102	AKYSTNR;GTNYEKDRLPYLVSGYGGVVESAR;TAKLYDSAK
D4GW43	Amidophosphoribosyltransferase (ATase) (EC 2.4.2.14) (Glutamine phosphoribosylpyrophosphate amidotransferase) (GPATase)	HVO_2721	52727000	121420000	354;359;425	EELIASDKSVEEVR;LKLNPIK;LKLNPIKSTVEGK;LNPIKSTVEGK;TFIMPTQDER
D4GW49	Ribonuclease J (RNase J) (EC 3.1.-.-)	HVO_2724	90034000	528860000	191;263;278	FNVNNDLVK;GETPYEIDDGDK;GRTPSESVAR;MDHSPVLEDPIDMKR;MHSLDLIDMGAIPDDR;RMDHSPVLEDPIDMKR;SMEKYSGTAER;VSSLVEFAK;VSSLVEFAKDIGR;YDAPVVATPFTIELVK
D4GW51	Bifunctional short chain isoprenyl diphosphate synthase (EC 2.5.1.10, EC 2.5.1.29)	HVO_2725	6731600	124060000	8;46;50;146;321	AFELLTKTGADPADGLEAVR;AFELLTKTGADPADGLEAVRR;EMAEDLTEQAKSR;MTPDATEKR;TPDATEKR;YLLKAGGK;YLLKAGGKR
D4GW53	Glutamate--tRNA ligase (EC 6.1.1.17) (Glutamyl-tRNA synthetase) (GluRS)	HVO_2726	16158000	225340000	15;317;374;494	EAEKHALLNAVK;GIDLQDSAKR;HALLNAVK;VPTIKSLR;VWLKGFGAVR
D4GW76	50S ribosomal protein L7Ae (Ribosomal protein L8e)	HVO_2737	8659000	0	31	DTGIVKK
D4GW78	30S ribosomal protein S28e	HVO_2738	10054000	4829400	21	EGDILQLR;SADEQASDSTPAEVIEVVGKTGMHGEAMQVK;TGMHGEAMQVK
D4GW81	50S ribosomal protein L24e	HVO_2739	157100000	169490000	33	DLEWTEAGR;TDGTVLHFK;TDGTVLHFKDSK
D4GW84	Nucleoside diphosphate kinase (NDK) (NDP kinase) (EC 2.7.4.6) (Nucleoside-2-P kinase)	HVO_2740	344780000	181600000	34;39	GDYGLDLGR;GLIGDIVSR;GLKMVAGK;MMGETDPAESAPGTIR;MVAGKFMQIDEELAHDHYGEHEGK;NVIHGSDHEDEGANER;TFVMVKPDGVQR
D4GW90	Methionine synthase (EC 2.1.1.-) (Homocysteine methyltransferase)	HVO_2742	30913000	120410000	297;301;333	ENIKQGLK;ENIKQGLKVVPPEK;IVAGVPDEVR;MENMVKAAR;SGLDTVVDGEMR;VWGHNYFDK
D4GWA2	Putative tRNA-specific adenosine deaminase (EC 3.5.4.-)	HVO_2747	0	40386000	137;187	DNDVKYK;ILDELRDNDVKYK;LHQLNLLPGIGKK
D4GWA6	50S ribosomal protein L21e	HVO_2749	22335000	382870000	14;18;73;81	AFKVQINDGGK;AFKVQINDGGKEK;AIAEFEEGQK;GKLSNKPR;VHLNLDPSVR
P41198	50S ribosomal protein L10 (Acidic ribosomal protein P0 homolog) (L10e)	HVO_2756	0	26801000	16	ALDEVNDGFEELK;ELHGSAAVRMSRNTLVNR;QTEVIPQWKR;RELHGSAAVR
P41199	50S ribosomal protein L1	HVO_2757	44043000	253450000	41	ADTIVDAVSR;ALDEAPGR;DLDLNDPSKR;GPLNIDSVYVK;MPTPLQPDDDVVETVNR;RLEATLEK;TTMGPSVEVPA;YLGTVLGPR
P41200	50S ribosomal protein L11 (L11E)	HVO_2758	92346000	194280000	108;118	AGTIEVLVPGGK;SSDLLSYDLK;SSDLLSYDLKNASK;VAEQKSSDLLSYDLK;VAEQKSSDLLSYDLKNASK
D4GWV5	DNA helicase (EC 3.6.4.12)	HVO_2767	0	9098400	418	QTDDAVSKLR
D4GWW6	Rhodanese domain protein / beta-lactamase domain protein	HVO_2772	0	5250400	351	VTEDTPEKPANYER
D4GWW8	30S ribosomal protein S2	HVO_2773	0	15370000	148	FADAVGAR;FPAEKFADAVGAR;TAADFLANYSPEQILVTSSR;VRDDGLYVLDVSQTDSR
D4GWX0	Enolase (EC 4.2.1.11) (2-phospho-D-glycerate hydro-lyase) (2-phosphoglycerate dehydratase)	HVO_2774	51249000	44449000	387	AGADVLGAPLYQHLGGAFR;ASEILDER;GDNFPTPLGNVIGGGEHAK;GNPTVEADVLTESGGFGR;TAKLNELIR
D4GWY1	50S ribosomal protein L13	HVO_2778	3695400	33345000	90	FISLGEVSEK;GMLPYKK;RVEVGSDQGPYYPK;VYVGNPYGEDGEMLEDTSLDR
D4GWY3	50S ribosomal protein L18e	HVO_2779	23637000	33974000	16;36	ESGANVWQDVADRLEKPR;KIEQVGDTVTLEQLAEQNPDGSNVR;LNSLIAELKAVSR;RTHAEVNLGR;THAEVNLGR;VLGSGVLQK;YAQEDETVVVPGK
D4GWZ1	30S ribosomal protein S11	HVO_2782	179800000	493190000	45	AAGIAGLHVR;IEDVTPIPHDGTR;SPGPGAQATIR;SSGGSVVKQNR
D4GWZ3	30S ribosomal protein S4	HVO_2783	114690000	96339000	8	FYETPNHPFQGER;GLAQTPQQAR;IAQESDLLSR;LADELHPER;LDVTDILER;RFQTVAYR;TTGNNTKFYETPNHPFQGER
D4GWZ7	30S ribosomal protein S13	HVO_2784	52873000	6831200	113;128	DFFSGDTDHITGSDLEEKR;IGQTDLDGTK;IIADAAEVDR;MISSYKGVR;SAEEPQDSSPEEEEDLR
D4GX07	Probable GTP 3',8-cyclase (EC 4.1.99.22) (Molybdenum cofactor biosynthesis protein A)	HVO_2789	0	42957000	69	VKFTGGEPMLR
D4GX09	Iron-sulfur cluster carrier protein	HVO_2790	0	105510000	158	MVAAEEAPQATQDQTIVPPEKYGMK;VMTENIADMVGIVQR
D4GX12	DUF4129 domain-containing protein	HVO_2791	0	2339200	102	HIMDIKAQGGIDR
D4GX15	Glycosyltransferase domain protein	HVO_2793	0	7218100	143	THLDSAAMKLR
D4GX16	GNAT family acetyltransferase (EC 2.3.1.-)	HVO_2795	1181600	0	28	VIYEYVERHGTAKR
D4GX17	Methyltransferase	HVO_2796	0	6766600	26	YGQAVIAK;YGQAVIAKK
D4GX19	Uridine kinase (EC 2.7.1.48) (Cytidine monophosphokinase) (Uridine monophosphokinase)	HVO_2797	0	16158000	43	IPIDNYYKDQSHLDMAER
D4GX23	ABC-type transport system ATP-binding protein (Probable substrate branched-chain amino acids)	HVO_2800	0	3752300	66	STTMKSVFGLTAHMGGTVR;SVFGLTAHMGGTVR
D4GX38	Succinate dehydrogenase subunit A (EC 1.3.5.1)	HVO_2808	12032000	556720000	34;92;163;395;410;507;606	AAIAAHEEGADVAIVSKLHPVR;AELTEVNEGR;DMEEAKITTGK;EESALKDALR;ELYQQVFVGDK;ETIKLEHWGMAFSR;HTMLSWNDGRPELWYK;LAVSDEEKPEDR;LGGNALPELIVFGK;LGGNALPELIVFGKR;PFGGLSFPR;PVILEGENKTYEPK;TFNTDLLQTLEMR;TTYAGAETGHQLLHTMYEQLVK;VSQRPFGGLSFPR;VYDEWHVTR
D4GX40	Succinate dehydrogenase subunit B (EC 1.3.5.1)	HVO_2809	43706000	344970000	47;58;242	EAEAAEKAR;FAMDEREGEDMKQR;FDDFHVPYK;SADDTYHLKVFR;TQLSDLSEPIR
D4GX45	AstE domain protein	HVO_2812	0	36654000	123;251	SFPGSETSTGAKR;TVISDENEKTWLR
D4GX49	RimK family protein	HVO_2813	16908000	347070000	142;154;276;284;378;383	FGDVGVYK;FGDVGVYKSAIGTHGGGTWK;GLYQATGKSPAPHIAK;SAIGTHGGGTWKVDLTEPVNPK;SHMDYPLLLGR;SPAPHIAKLAIER;TNVALGGDVLDATDEMPDEAK;VKSGSLKSGK
D4GX56	enoyl-CoA hydratase (EC 4.2.1.17)	HVO_2815	0	3809300	599	AFEYAKR
D4GX78	RQC domain-containing protein	HVO_2826	0	5004200	234	HKFDDRLDEGAVER
D4GXC8	Putative PrkA-type serine/threonine protein kinase (EC 2.7.11.1)	HVO_2848	0	5351900	332	LLNVPDEGHVKLDK
D4GXF0	fructose-bisphosphatase (EC 3.1.3.11)	HVO_2857	0	9258700	35;47	TDVVTQADKDAQR;TGIAVETK;TGIAVETKGGK
D4GXF3	Lrp/AsnC family transcription regulator	HVO_2858	0	9423600	79	EKEALQQLR;TPFSEIAR
D4GXG2	Serine hydroxymethyltransferase (SHMT) (Serine methylase) (EC 2.1.2.1)	HVO_2862	478480000	437890000	60	AAAFEPDIIVSGYSAYPR;DVDPAVADALDGEVER;GFGEDEIR;SAFNPSGIR;VVDAPEDDDVLAEVSER;YAEGYPGK;YAEGYPGKR;YASDIDSAVFPGAQGGPLMHNIAGK
D4GXG9	Bifunctional protein FolD [Includes: Methylenetetrahydrofolate dehydrogenase (EC 1.5.1.5); Methenyltetrahydrofolate cyclohydrolase (EC 3.5.4.9)]	HVO_2865	53420000	13340000	52;201	ASAITPVPGGVGPMTR;PGLATVLMSDDPASETYVSMKQR;PMANLLIQK;TDDLAAKTR;TTIIDGNAVAEEIR
D4GXH2	TFIIB-type zinc ribbon-containing protein	HVO_2867	0	12110000	72	DAAPALKSDLR
D4GXH6	PadR family transcription regulator	HVO_2869	0	94761000	36	EELEAYYEKEIHHGR;TNYYTLTR
D4GXJ7	Ornithine cyclodeaminase family protein	HVO_2879	6730500	6861900	159	DLDSVWVYSPTKESR;TGAAGGVAVNALAR
D4GXK0	Protein pelota homolog (EC 3.1.-.-)	HVO_2880	0	46568000	241;250	GAVDDVQKQTR;GVHEVLKR;RGAVDDVQKQTR
D4GXK6	Archaeal Rqc2 homolog aRqcH (aRqcH)	HVO_2883	2353700	59392000	29;424;448;518;592;676	EELAAVKK;EGALAAIEDTREELAAVKK;FADDAYMVEPSQVSKTPESGEYIEK;FADKSFVR;LYTEAKR;NADQNEELVKK;TVAPGSQYEYPASR;VDKAYLYGDDLLR
D4GXL4	GNAT family acetyltransferase (EC 2.3.1.-)	HVO_2886	3861200	0	74	LREYEPGVGKVER
A0A8D4B856	Elongator complex protein ELP3-like protein	HVO_2888	0	37040000	290	DSAFKVGFHMMPGQPGMTK
D4GXM0	DHH/RecJ family phosphoesterase	HVO_2889	20541000	231860000	128;691	AVVESAAEKAPAAGLAAAGIR;GNSPHQLVPGR;HTATADGYVAGAAVER;IEFLTGAR;IHDPDGDADGQPVEQDAESGGPTTVKTR;IHDPDGDADGQPVEQDAESGGPTTVKTRPK;LEDEIETAQANLER;RPLEEAVYGMDAATNDVTR;SLLDAAEAIR;VRELREAVALEAYYQSYQDK
D4GXP5	Fumarate hydratase class II (Fumarase C) (EC 4.2.1.2) (Aerobic fumarase) (Iron-independent fumarase)	HVO_2900	70320000	223690000	184;211;421;427;428;434	AAEYMTEETGVEFR;ALAEDKSVR;AVENFPISGITFGR;EAEFDGVVKTGR;PVLAHNFLESAK;THLQDATPVR;TQVEKGIR;VAKKALAEDK;VEQSMALATALNPAIGYDK;VEQSMALATALNPAIGYDKASK
D4GXP9	Glutamyl-tRNA(Gln) amidotransferase subunit E (Glu-ADT subunit E) (EC 6.3.5.-)	HVO_2902	0	24334000	338	LGTELSDHAKR;LVIDGSNTSGFQR;RLGTELSDHAKR;VTAVPLYGFDGLVGR
D4GXR3	6-hydroxymethyl-7,8-dihydropterin pyrophosphokinase (HPPK) (EC 2.7.6.3) (2-amino-4-hydroxy-6-hydroxymethyldihydropteridine pyrophosphokinase) (6-hydroxymethyl-7,8-dihydropterin diphosphokinase) (6-HMPDK) (7,8-dihydro-6-hydroxymethylpterin diphosphokinase) (7,8-dihydro-6-hydroxymethylpterin pyrophosphokinase) (PPPK)	HVO_2909	0	4499500	173	AAFIADELGAKR
D4GXT3	dihydrofolate reductase (EC 1.5.1.3)	HVO_2919	0	70528000	46	DGDMPWHLPEDLKQFK;HSVVLTTR;TTTGHPVVMGR
D4GXU1	UPF0339 family protein	HVO_2922	181640000	26394000	3;38;49	LVHDNGNILADSGEGYASKQK;MNKAHFEVFVDAADK;QGIESVKR
Q9V2V5	Proteasome subunit alpha 2 (20S proteasome alpha subunit 2) (Proteasome core protein PsmA 2)	HVO_2923	3206300	337460000	6;70;162	GTSLFSPDGR;LFATDPSGTPQEWKAVAIGGHR;LHKLDDALGAATAGHVADAR;NDKQAYDR;RGAPVLGVR;STPSELMEAESIEK;TADGVVLAALR
D4GXW1	GTP-binding protein	HVO_2932	0	67508000	4;76;225	FVPVKLVDVAGLIPGAHEGK;PIIIAANKMDK;SYKIGLVGK;TKPIIIAANK;TKPIIIAANKMDK
D4GXX8	Nonhistone chromosomal protein	HVO_2941	42604000	36255000	34;49;91;96	EEDGTETSVFSGSMPR;GIEHLDE;ITKGNVSKK;LDPAGSEDDAKSDAVEIR;QAALKAAR;RLDPAGSEDDAK;RLDPAGSEDDAKSDAVEIR;SDAVEIR
D4GXY0	AbrB/MazE/SpoVT family DNA-binding domain-containing protein	HVO_2942	0	17560000	50;55	IIIQKADPDQVEHDF;VRDGKIIIQK
D4GXY5	Valine--tRNA ligase (EC 6.1.1.9) (Valyl-tRNA synthetase) (ValRS)	HVO_2945	0	229790000	162;586;635;685	EGDDPSAAYTLQTAHKR;ELEFVTEKLENR;GLVAGEKLMR;VREGDDPSAAYTLQTAHKR;VSQLSFVDLYEKGR;WVDEDLYAYPER
D4GXY9	Phenylalanine--tRNA ligase beta subunit (EC 6.1.1.20) (Phenylalanyl-tRNA synthetase beta subunit) (PheRS)	HVO_2947	0	15603000	500	HDATYEDAKAR;HVAAVLAR;PVVDVQPDELR;TWVLPSLTMVLENNTHR
D4GXZ2	phenylalanine--tRNA ligase (EC 6.1.1.20)	HVO_2948	0	0	362	YFSVEKVYR
O07118	tRNA-splicing endonuclease (EC 4.6.1.16) (tRNA-intron endonuclease)	HVO_2952	0	10045000	266	SGFKFGSDFR
D4GY08	DEAD/DEAH box helicase (EC 3.6.4.-)	HVO_2955	13528000	42393000	225;496	DLPAPDIDWGEFPESVAR;LTSKYYLR;TYTHGENSFADKYR
D4GY15	2-oxo-3-methylvalerate dehydrogenase E1 component alpha subunit (EC 1.2.4.4)	HVO_2958	0	10769000	359	EKFGDEGFLRE
D4GY17	2-oxo-3-methylvalerate dehydrogenase E1 component beta subunit (EC 1.2.4.4)	HVO_2959	0	24136000	254	ETIVESFKK
D4GY19	Dihydrolipoamide S-acyltransferase (EC 2.3.1.-)	HVO_2960	0	0	419	GMLELADEMNEKVEK
Q04829	Dihydrolipoyl dehydrogenase (EC 1.8.1.4) (Dihydrolipoamide dehydrogenase)	HVO_2961	0	8651400	271	ADKVLVAVGR
D4GY31	phosphoserine phosphatase (EC 3.1.3.3) (O-phosphoserine phosphohydrolase)	HVO_2965	0	16103000	108;124;203	ALEKEGVEVDDIVSNR;AMNDEMSYAESLR;LGKLFESHGILDADE;LPVKGGR
D4GY36	D-3-phosphoglycerate dehydrogenase (EC 1.1.1.95)	HVO_2968	12803000	138670000	156;400;510	AAAEHTVAMGFAAAR;EKLLADAR;GIEVVESKSR;IAAQLLDGR;ILGVVGLGR;VGQEVAKK
D4GY38	Threonine synthase (EC 4.2.3.1)	HVO_2969	4815500	144110000	117;167	GEAYLLNSLNPFR;GGMETLVLLPAGK;GGMETLVLLPAGKVAAGK;HEGMNPTGSFK;HEGMNPTGSFKDR
D4GY41	TrmB family transcription regulator	HVO_2970	0	2523500	71	SLTTLLDKGLTER
D4GY45	FliH domain-containing protein	HVO_2972	0	28547000	9;73;83;88	MEESISGFKR;TAGEKLSR;TAQQASVGEGEGEK;TAQQASVGEGEGEKAGK;TPNDDLKTAGEK
D4GY53	ArsA family ATPase (EC 3.6.-.-)	HVO_2977	0	9251600	84;170	DDAAFFLVVNPDELSLR;EHLMETKR;ESVKLFER
D4GY62	Uracil phosphoribosyltransferase (EC 2.4.2.9) (UMP pyrophosphorylase) (UPRTase)	HVO_2981	6413800	25134000	40;97	AATPFVEGLLKAFPR;GLVKLGR
D4GY68	HalOD1 domain-containing protein	HVO_2985	0	24255000	173	GEEPPKFR
D4GY74	1-(5-phosphoribosyl)-5-[(5-phosphoribosylamino)methylideneamino] imidazole-4-carboxamide isomerase (EC 5.3.1.16) (Phosphoribosylformimino-5-aminoimidazole carboxamide ribotide isomerase)	HVO_2988	0	875690	30	GTEKTYGDPVEAAR
D4GY77	Phosphohexomutase (Phosphoglucomutase / phosphomannomutase) (EC 5.4.2.-)	HVO_2989	0	11587000	2	MKLFGSSGTR;TVNAQPDGHFPGR
D4GY83	Phosphoribosyl-AMP cyclohydrolase (PRA-CH) (EC 3.5.4.19)	HVO_2992	0	27921000	58	SRDELWEKGASSGHTQEVR;TVEGEHVGER
D4GY89	Ferredoxin (2Fe-2S)	HVO_2995	88950000000	69646000000	97;119	EGEIDMDMQQILSDEEVNEKNVR;HLDYLQNR;IVYNAKHLDYLQNR;IVYNAKHLDYLQNRVI
D4GYB4	UvrABC system protein C (Protein UvrC) (Excinuclease ABC subunit C)	HVO_3006	0	6303100	138;351	GRVETVVKAIR;LVELALKNAR;VETVVKAIR
D4GYB7	UPF0148 family protein	HVO_3008	0	59754000	23;36	MSELLLKGATMTNK;YERDETKR
D4GYB9	UspA domain protein	HVO_3009	0	0	14	MDVLIPIDGTDASKR
D4GYC2	ATP-dependent DNA helicase/nuclease Hef (EC 3.6.4.12)	HVO_3010	0	9842800	261;293	GMSTHAEVMKLR;STKPDISQKK
D4GYC6	Origin-associated protein OapC	HVO_3012	0	3043500	207	ETDEDNSQKSAR
D4GYC7	Origin-associated protein OapB	HVO_3013	0	39910000	32;103	DENLISALVSR;MANLTSMEKIR;QSTQKLTVIGPANQIQTLHK;SQTADQSFLDR
D4GYC9	Origin-associated GTP-binding protein OapA	HVO_3014	0	134720000	25;98;107	EFLEHDMEKDDAVR;IDLEDSNVER;LFSESEPKR;RIGIYGPPNAGK;VDYKEFLEHDMEK;VDYKEFLEHDMEKDDAVR
D4GQ34	ORC1-type DNA replication protein	HVO_A0001	0	21110000	257;276	DDDTDRIEEEHVKR;QSIDLLMKAGDLAR
D4GQ35	DUF2795 domain-containing protein	HVO_A0002	0	0	40	SEKSEPEPAVESESEGDSAPDSK
D4GQ36	ParA domain protein	HVO_A0003	0	25261000	11	AVSVSLQKGGVGK;LAEIVEHGGTDDA
D4GQ37	Integrase family protein	HVO_A0005	0	6387400	76	HNFVTIALR;SVTTLKNYLTGLNK
D4GQ44	ArsR family transcriptional regulator	HVO_A0012	0	5320300	121	LEKELESTDDEVNELEGR
D4GQ53	PC4 domain-containing protein	HVO_A0021	0	17496000	110	QILEEEAEKSGLDR
D4GQ77	HtpX-like protease (EC 3.4.24.-)	HVO_A0045	0	5916700	212;288	EYVADADAKR;IVSTHPPMEKR
D4GQ80	Amphi-Trp domain-containing protein	HVO_A0048	0	4675600	8	PEEVLFKSESGQSR
D4GQ96	ORC1-type DNA replication protein	HVO_A0064	0	0	361;378	DAQEKYTENR;DAQEKYTENRK;HISGISTQKK
D4GQA6	AAA-type ATPase domain protein	HVO_A0074	0	0	177	TGMQKFFGYEMSGR
D4GQB5	Rieske-type iron-sulfur protein (2Fe-2S)	HVO_A0083	0	2143400	74	INAEHTWTKSR
D4GQB8	UspA domain protein	HVO_A0086	0	0	50	TDDDRADAKNLK
D4GQB9	Fumarylacetoacetase family protein	HVO_A0087	0	25517000	62	SEVEIKSPVK
D4GQC4	Acyl-CoA dehydrogenase (EC 1.3.8.-)	HVO_A0092	0	3894200	17;295	DLLDEAMVPANAKTVKR;TKFESAR;TLLWHTVER
D4GQC5	IclR family transcription regulator	HVO_A0093	0	0	230	TELLQKLR
D4GQE9	ISH9-type transposase ISHvo1	HVO_A0117	0	8342500	10	KAVTLAK
D4GQG3	Tat pathway signal sequence domain protein	HVO_A0133	10319000	20418000	36;52;83;119	HGSEKSSDSSIDPAPIELEDK;NTETGEVSELVATVKK;SSDSSIDPAPIELEDKK;TDTVEKTNTIGVQNFEEK;TNTIGVQNFEEK
D4GQG9	5'-deoxynucleotidase (EC 3.1.3.89)	HVO_A0140	0	5631300	92	QTIPTSEKEAAER
D4GQH9	TrmB family transcription regulator	HVO_A0150	0	63614000	113	FSIIKSR
D4GQI6	Integrase family protein / bat box HTH-10 family transcription regulator	HVO_A0157	0	0	523	LTDKQESVLR
D4GQI7	Acyl-CoA synthetase (EC 6.2.1.-)	HVO_A0158	0	17382000	370	SFMKWDTSLPASR;TYTYQDLYR
D4GQJ8	DUF106 family protein	HVO_A0169	0	0	75	IASKLQSR
D4GQK9	Smc-like protein Sph1	HVO_A0180	0	3446600	251	ELDAAKR
D4GQN4	CRISPR-associated endoribonuclease Cas6 (EC 3.1.-.-)	HVO_A0205	0	49556000	22;225	HGMEPLQDAIR;QLAEEYNLDTSK;RGLLDTLIAHFGR;SYFHKAR;TVLLSKWR
D4GQN5	CRISPR-associated protein Cas8b	HVO_A0206	37549000	344430000	89;102;269;374;633;673;700	ESDDETLQELAKTELR;GAKYSLTQIGSK;HPDAQPGLR;LLETTEDMPSAWPIEK;LLETTEDMPSAWPIEKR;NSLENALTSALEKAK;NYPVGADTAMLFSK;RSMPVAFDLHEKEDEDDQDTEEPAESTTN;SMPVAFDLHEKEDEDDQDTEEPAESTTN;VEDVSKLR;VVGTPDNPIGVFSVKHPDAQPGLR
D4GQN6	CRISPR-associated protein Cas7	HVO_A0207	0	41650000	64;223;231	ALKNQTTSR;DQLQDDGFDIYVKK;IDTLHVVGDGR;RDPDTGQGIITDVR;SKLGQEPR
D4GQN7	CRISPR-associated protein Cas5	HVO_A0208	6623600	83476000	27;109	STWGHFKR;TVNIPTTGLGTDPK;TYKLTYQNTTGDR
D4GQP0	CRISPR-associated endonuclease Cas1 (EC 3.1.-.-)	HVO_A0211	0	0	142	ELKTAVSDTQR
D4GQQ9	Peptide methionine sulfoxide reductase MsrA (Protein-methionine-S-oxide reductase) (EC 1.8.4.11) (Peptide-methionine (S)-S-oxide reductase) (Peptide Met(O) reductase)	HVO_A0230	0	389620000	108	SIVLFHDDEQK;SIVLFHDDEQKR
D4GQT2	HTH domain protein	HVO_A0253	0	18585000	63	HIQKLIDAGIVK
D4GQT3	DUF234 domain protein	HVO_A0254	0	3267000	161;275	EVPLTEEKAR;FTEKIDLR;QISTYTQKLER
D4GQT6	ORC1-type DNA replication protein	HVO_A0257	0	115940000	44;365	ELLKVGHVPESAR;RYQNTAETVDAKVLSEHR;YQNTAETVDAKVLSEHR
D4GQU3	IclR family transcription regulator	HVO_A0266	0	19934000	230	HTDQTITSAAALR;MNERGDPPVKATTTSGR;VGSIFVLSSSESMSGKR
D4GQU5	L-fuculose phosphate aldolase (EC 4.1.2.17) (L-fuculose-1-phosphate aldolase)	HVO_A0268	0	20004000	15	LVSTLGKR
D4GQY3	Methylmalonate-semialdehyde dehydrogenase (EC 1.2.1.27)	HVO_A0305	8788400	30053000	184;242	HVYKTAAAHGK;PSEKTPVTAR
D4GR05	2-dehydro-3-deoxygalactonokinase (EC 2.7.1.58) (2-keto-3-deoxygalactonate kinase) (KDGal kinase) (KDGK-2)	HVO_A0328	0	11410000	171	SKLWSPSDAR
D4GR13	ABC-type transport system ATP-binding protein (Substrate D-galactose)	HVO_A0336	0	0	500;520	AAASKYPHEFSGGQQQR;HGIATGEEKR
D4GR16	ABC-type transport system periplasmic substrate-binding protein (Substrate D-galactose)	HVO_A0339	0	13758000	312	FEKQFPK;TIYDEQER
D4GR19	IclR family transcription regulator	HVO_A0342	0	11793000	14;59;136	AEKFVVK;AVGSDYQVNKLQR;TLKTVSR
D4GR21	XerC/D-like integrase	HVO_A0346	0	6263700	169	LKYLQTVR
D4GR24	Twin-arginine translocation signal domain-containing protein	HVO_A0350	0	64611000	115;144;147;175;202;208	DLSKFDK;EEEKFQEDDQK;FAKLSFSMNAVDR;MVGWMTRPTPKFAK;SENYLKK;VKPDKSENYLK
D4GR46	N-methylhydantoinase (ATP-hydrolyzing) B (EC 3.5.2.14)	HVO_A0378	0	3737400	587	DGVVDEAATAKLR
D4GR48	ABC-type transport system periplasmic substrate-binding protein (Probable substrate dipeptide/oligopeptide)	HVO_A0380	0	1889800	518	IPIYQQAQKR
D4GR60	HTH domain protein	HVO_A0394	0	0	17	ADWKADTTPFER
D4GR69	ISHwa16-type transposase ISHvo16	HVO_A0403	0	0	59	TIYSWLKR
D4GR79	Cyclase family protein	HVO_A0415	2002500	73530000	2;49;210	FFAVPIKAK;MKFVDLSHTFEDGMPGFR;YEGKSAFEVTEMR
D4GR83	HTH domain protein	HVO_A0419	0	47632000	201	ASEKLHEIFR;RASEKLHEIFR
D4GR98	SHOCT domain-containing protein	HVO_A0432	0	46460000	28;270	SVTAKILTK;VVVKIPQFTGTDER
D4GRA5	DUF2800 family protein	HVO_A0439	0	5560500	317	IEELTEFKPGTEIGSR
D4GRA6	DUF790 family protein	HVO_A0440	0	44945000	72;98;147;269;334	GMYADLEDNKR;IVQGLAKLLK;LFEKANER;SQKYGIR;TLAQKWER
D4GRA7	DNA helicase (EC 3.6.4.12)	HVO_A0441	0	9549400	304	GYQEFLKR
D4GRA9	Zinc ribbon domain-containing protein	HVO_A0443	0	17457000	84	ALNQTIDQTPSEAFKR
D4GRB3	Peptidase S54 family protein	HVO_A0447	45522000	7523500	10	LEMLSVEQKR;MLEMLSVEQKR
D4GRC4	Ubiquitin-like domain-containing protein	HVO_A0459	0	16257000	62;81	DRVPLFLQKETK;QQIQIPYKFR
D4GRC9	RNA_ligase domain-containing protein	HVO_A0464	0	0	257	VDWKALR
D4GRD4	Pirin domain protein	HVO_A0469	0	31993000	23	TDVSQNQGKFR;TYFNFPGR
D4GRE1	Halo transducer protein	HVO_A0476	0	0	106	LDVFEAKVTNATER
D4GRE5	ABC-type transport system ATP-binding protein (Probable substrate phosphate)	HVO_A0480	0	0	315	VEDYISGKFG
D4GRF9	UspA domain protein	HVO_A0496	0	6733000	125	GSVTEKVVR
D4GRG1	Halo transducer protein	HVO_A0498	0	7891400	269	FAAAVGTNKR
D4GRI3	Phenylacetyl-coenzyme A ligase (EC 6.2.1.30)	HVO_A0521	23516000	0	419	TEVGKVQR
D4GRI7	Enoyl-CoA hydratase (EC 4.2.1.17)	HVO_A0525	0	7735100	160	SKLGQPEINLGIMPGGGGTQR
D4GRK7	TetR family transcription regulator	HVO_A0545	0	13355000	14;178	AEELEPAKR;LTVFKPDESIEPLR
D4GRK9	DUF1028 family protein	HVO_A0547	0	0	162	LLAALHAGNDAGGDKR
D4GRL3	Acetyl-CoA synthetase (EC 6.2.1.1)	HVO_A0551	893450000	20863000	517;520	GNQVMEKYWNK;TATGKIQK;TATGKIQKYELR
D4GRM5	Glyoxalase domain protein	HVO_A0564	0	9944100	44	DLFESGEKPFISVR
D4GRN2	Isochorismatase family protein	HVO_A0571	0	2384000	193	IEASHKIGLLDLWMK
D4GRP8	HTH domain protein	HVO_A0588	0	10877000	57	EADLVDSKR
D4GRP9	HxlR family transcription regulator	HVO_A0589	0	26408000	44	RFNELKR
D4GRS6	Flavin-dependent pyridine nucleotide oxidoreductase	HVO_A0618	0	7131200	36	ADTDREVVVFEKGR;EVVVFEKGR
D4GRU4	YbaK domain protein	HVO_A0636	0	21915000	7	KFADQVR
D4GP02	ORC1-type DNA replication protein	HVO_B0001	0	134670000	70;183;335;397	AGENQKIVDSR;EPTHLFIFGKTGSGK;ISHLPGPDKIVGR;LLEDPDIVKR;TAEITTNKIYR
D4GP19	ParA domain protein	HVO_B0018	0	21185000	209	LVEALVSKPNIASK
D4GP27	Putative oxidoreductase (Short-chain dehydrogenase family) (EC 1.1.1.-)	HVO_B0026	0	2659000	176	ASAKELAPEIR
D4GP28	Probable 2-keto-3-deoxyxylonate dehydratase (KDXD) (EC 4.2.1.141)	HVO_B0027	0	19221000	119	MHYHQLAVSGER;PEVFFKATPSR
D4GP42	HTH-type transcriptional regulator XacR (Pentose-specific regulator XacR)	HVO_B0040	0	7294400	57;164	HGLEQKTPK;HGYVLKDGDDYR
D4GP43	Siderophore biosynthesis protein IucC (EC 6.3.2.-)	HVO_B0041	58946000	186840000	163;174;289	APVTLSWAAVR;GGFDPTDLDYAR;ILNTLVWR;LEGEMEGHPWITYNKGR;LGWGYDDYKR;TELAPTVTEYIK;TFVNVDDAEK;TFVNVDDAEKHHVK;TLLADAHIESR
D4GP46	Siderophore biosynthesis protein IucA	HVO_B0044	5064400	85656000	210;294	EESAAEWVKSALR;GSLNVKVTNSER;HQFDLPGVYR;LYGFDTTFR;TLYAPDAPFMVK
D4GP47	Diaminobutyrate decarboxylase (EC 4.1.1.86)	HVO_B0045	0	22116000	20	LVEADPDLR;PDAAKWFLSGDDDDR;PFVTMQALGR;TDFGSIDPLGPLAER
D4GP49	ABC-type transport system periplasmic substrate-binding protein	HVO_B0047	188630000	174520000	284	AGALYQGPITNLVVTDR;FAQVFQR;HLNDLKVNDALATTEVR;QLWGDSGVGK;TLYDADER;VNDALATTEVR;YHTQYYDEIPDVSVDK;YYTLYEAFEK
D4GP50	Cobalt-precorrin-7 C5-methyltransferase (EC 2.1.1.289)	HVO_B0048	0	25211000	131	GTAVLMGDPNHSGYQFLGKVQR
D4GP51	Cobalt-precorrin-8 methylmutase (EC 5.4.99.60)	HVO_B0049	1103600	1106300	86;194	AVLDERPVVTDITMAKAGITGR;TAAAVLELDK;TFVPDETLNDR;VRDVADEYGVPAVTNVGKR
D4GP53	ATP-dependent cobaltochelatase subunit ChlID (EC 6.6.1.2)	HVO_B0051	0	50993000	262	LDSVALPTEFKR;TEPATETDDIDVPASVR
D4GP54	PQQ repeat protein	HVO_B0052	0	9231700	241	SVVLGFGR;VGDVAFAGDALAVASHGDKR
D4GP55	DUF3209 family protein	HVO_B0053	0	62604000	25	LALLNITGTTDEHAKR
D4GP59	Cobalt-factor-III C17-methyltransferase (EC 2.1.1.272)	HVO_B0057	0	35672000	110;341	ASEMTTLAKDTLR;GYEQKYEY
D4GP61	Cobalt-precorrin-5A hydrolase (EC 3.7.1.12)	HVO_B0059	0	74028000	46;201;313	AVLVGDDVTVLKR;DHELVVEKR;KLDTAEEIKR;LDTAEEIKR
D4GP63	Cobalt-factor-II C20-methyltransferase (EC 2.1.1.151)	HVO_B0061	13912000	312440000	19;161;171	LTEAGYDVR;MVLFKVTDAPATHEK;TVYGIGLGPGEADLVTVKGK;VTDAPATHEKLTEAGYDVR
D4GP64	Probable cobalt-precorrin-6B C(15)-methyltransferase (decarboxylating) (EC 2.1.1.196)	HVO_B0062	6426500	21916000	11	SNNPVYVVVGR;SQVTLPHDAKAGPTKPEVR
D4GP68	Lrp/AsnC family transcription regulator	HVO_B0066	0	1870500	4	MDEKDLR
D4GP71	Succinate-semialdehyde dehydrogenase (EC 1.2.1.-)	HVO_B0069	0	22309000	404	GEALTTKLTAGNVAVNHVVASDPR
D4GP73	Alcohol dehydrogenase (NADP) (EC 1.1.1.2)	HVO_B0071	1171700	98997000	17;342	EAIKVMVK;IEEKPEPELQQPTDAVIR;TVDLDGVPEGYQAMDDR;VLHADGTVVR
D4GP81	ABC-type transport system ATP-binding protein (Probable substrate dipeptide/oligopeptide)	HVO_B0079	0	2621500	60	SVTMKSILR
D4GP86	DUF336 family protein	HVO_B0084	0	2165500	49	RMDGAKLVASNIAQNK
D4GP89	Mandelate racemase-like protein / muconate lactonizing enzyme-like protein	HVO_B0087	0	1062600	94	GTLTDKR
D4GP91	ABC-type transport system ATP-binding protein (Probable substrate dipeptide/oligopeptide)	HVO_B0089	0	543910	237	YIAEKSGGR
D4GP92	ABC-type transport system ATP-binding protein (Probable substrate dipeptide/oligopeptide)	HVO_B0090	0	0	213	SIVSLLKELK
D4GPB1	ABC-type transport system ATP-binding protein (Substrate L-rhamnose)	HVO_B0109	0	27841000	11	MTHLTVDGVTKIFGDPDK
D4GPB3	L-rhamnonate dehydratase (EC 4.2.1.90)	HVO_B0111	0	2146700	199;200	AGMKKNEEIVATVR
D4GPB5	IclR family transcription regulator RhcR	HVO_B0114	0	12873000	33	ELDGAGVSEVAKR
D4GPB8	DNA repair protein RecN	HVO_B0117	0	1798800	92	VQAKNTLQSR
A0A8D3W5K5	Smc-like protein Sph2	HVO_B0118	30387000	458230000	171;179;210;354;372;407	EEKLEDNR;EEKLEDNRDHR;EQLSELEDEK;EQLSELEDEKSTYER;IEELKSDR;LEDQIEEKEDELAEK;LSEIESER;QEVESELESK;QEVESELESKLGDLR;RTKLEDQIEEK;SIMAAHGSDDVALK;SVFDLHVIR;TKLEDQIEEK;TKLEDQIEEKEDELAEK;TLREEKLEDNR;TNEDGVSYEDSVAHLSESER
D4GPC0	IclR family transcription regulator	HVO_B0119	0	7319000	11	SLKTTVTTLR
D4GPF0	Oleate hydratase (EC 4.2.1.53)	HVO_B0149	0	15536000	109	GEMDEFNEKHETYAEAR
D4GPF2	Putative nickel-responsive regulator	HVO_B0151	0	19225000	46	NLLGEFEDKK
D4GPF6	Receiver/sensor box histidine kinase (EC 2.7.13.3)	HVO_B0154	11711000	35023000	174;655;756;880	AWGKYVEDTPR;DEVLGEFNPIVPDEQQEEFASHKQR;EVFGDEQGAELETKYTR;IEYMNEKMAER
D4GPF8	MarR family transcriptional regulator	HVO_B0156	0	10109000	69;113;152	EVLTVSHKPTEHGTEKR;MASEEKLR;MVGKLNR
D4GPJ9	ABC-type transport system periplasmic substrate-binding protein	HVO_B0198	31114000	1.528e+09	124	EEFVDTVVEPFENNESGQR;ITKLASGAESGFDK;LASGAESGFDK;LTAVQEGNLIR;SAGQYMGPIVDMFSTEAVAK
D4GPN4	Alpha-L-arabinofuranosidase (EC 3.2.1.55)	HVO_B0233	0	3073600	287	AQKVGGDIDR;TALETSVDTEQR
D4GPP7	Putative oxidoreductase (Short-chain dehydrogenase family) (EC 1.1.1.-)	HVO_B0248	0	72760000	29	VAIVTGASSGIGSATAKSLASR
D4GPQ4	Pyridoxal phosphate-dependent aminotransferase (EC 2.6.1.-)	HVO_B0257	0	1285000	32	LLEKQQR
D4GPQ6	Translin	HVO_B0259	0	1130600	45	TDYTDHSKK
D4GPR4	Peptidase M24 family protein	HVO_B0267	0	13252000	316	DTIAQYGIEKK
D4GPR5	Monooxygenase (EC 1.14.14.-)	HVO_B0268	0	33330000	251	AVAEASYKR
D4GPT4	TRAM domain protein	HVO_B0287	0	22910000	132	SVIIDTLGDQGDGIAKVER
D4GPU2	ABC-type transport system ATP-binding protein (Probable substrate glycerol-3-phosphate)	HVO_B0295	0	3593200	97	SIAMVFQNYALYPHMTAAENMKFGMK
D4GPX0	Oxidoreductase domain protein	HVO_B0323	0	0	337	LQWEKFVR
D4GPX1	DUF362 domain-containing protein	HVO_B0324	0	0	314	RPFSINEPAPEKPNIK
D4GPX6	ABC-type transport system permease protein (Probable substrate dipeptide/oligopeptide)	HVO_B0329	0	3407900	4	LMPMLTMGTVGSMR;MVEKNYYVR
D4GPZ4	GFO family oxidoreductase	HVO_B0347	0	2823500	140	HFNPAYKR
D4GQ18	Aldehyde dehydrogenase (EC 1.2.1.3)	HVO_B0371	0	7485700	145	ENIVQKNPK
D4GQ21	Spo0M family protein	HVO_B0375	0	10676000	47	IEGGSAEQEIGKVR
D4GQ28	TATA-box-binding protein (Box A-binding protein) (BAP) (TATA sequence-binding protein) (TBP) (TATA-box factor)	HVO_B0382	0	18902000	165	IVITGVKR
D4H092	ORC1-type DNA replication protein	HVO_C0001	0	23612000	189;407	IAPHEDLVSMIKQ;QMGVVATTTDASFKNELSPHVK
D4H093	DUF2497 domain-containing protein	HVO_C0002	0	8039400	6	TADEKASDELGEAGR
D4H097	UPF0395 family protein	HVO_C0006	0	82847000	17;54	ALTKYGYVPK;NVDVPQHDELKIGTLR
D4H0A7	ParA domain protein	HVO_C0017	0	8500300	270	TVFAVPNDELLATAKR
D4H0A8	DNA ligase	HVO_C0018	0	4321700	11	SDDADLEELKAQTQK
D4H0B6	Similar to	HVO_C0028	0	34625000	272	QNFLKLSNQFR
D4H0C8	DNA (cytosine-5-)-methyltransferase (EC 2.1.1.37)	HVO_C0040	46736000	12565000	148;160;227;282	DGETTYSQWFKDQMR;EPEDGLKER;HNSNTVETMKAIR;PGAVFFENVQGITNKR;RHNSNTVETMKAIR
D4H0C9	SF3 helicase domain-containing protein	HVO_C0041	0	0	280	DLMLAKFYLR
D4H0D0	Helicase domain protein	HVO_C0042	0	127100000	76;98;468;498;511;648;664;975	AFKYMNESFQEMGFDK;AGKYTNNIR;AQEDEEFQKSVK;DNTDLMKR;PQDQFFAGALPSQFKYR;QVSPFKVGVTFR;SSEAAAEFDKAVAGFEADHER;YMNESFQEMGFDKWR
D4H0D1	DUF1998 domain-containing protein	HVO_C0043	0	9834800	286	SGEDPETVKR;TDDGLVMER
D4H0D4	HTH domain protein	HVO_C0046	0	5872400	41	SIGEMTTSNLGKQAR;TSALESEVESHSQALETLNER
D4H0D9	HTH domain protein	HVO_C0051	0	41494000	22;84	LFKLLSQDTR;YTYEPSEEKR
D4H0E1	Tat (Twin-arginine translocation) pathway signal sequence	HVO_C0054	0	7886000	312	SDKDITRR;VKYGYGYSIGK
D4H0E4	ORC1-type DNA replication protein	HVO_C0057	0	35963000	78;282;319	NAGMLAQQQDSETVTEKHVR;SLVAKHVSK;TTLAAVTTLHKQTGR
D4H0F1	GFO family oxidoreductase	HVO_C0069	0	41978000	2;21	HVIPGIK;HVIPGIKR;MKFGILSTANIGVK
D4H0F6	ABC-type transport system ATP-binding protein (Probable substrate dipeptide/oligopeptide)	HVO_C0074	0	0	515	DLSGGEKQR
D4H0F8	IclR family transcription regulator	HVO_C0076	0	8859500	132	GISQDFNNMKLK
Q52046	Phage protein	HVO_D0004	60965000	13571000	4	MSSKMNYGR
