# Supplementary material for: Insights into the Lysine Acetylome of the Haloarchaeon Haloferax volcanii during Oxidative Stress by Quantitative SILAC-Based Proteomics
Source: Antioxidants (Basel). 2023 Jun 1;12(6):1203. doi: 10.3390/antiox12061203 (PMC10294847; doi:10.3390/antiox12061203)
Supplement: Supplementary file 1 [file antioxidants-12-01203-s001.zip › supplemental-tables/Table S6.xlsx]

## Sheet: Table S6. Overview 
Table S6. Comparison of Kac modification within the H. volcanii SILAC and LFQ datasets, between the H. mediterranei lysine acetylome, and with the H. volcanii sampylome.
A. List of all KAc sites detected in the H. volcanii proteome (combining SILAC and LFQ datasets).
B. Quantification of the H. volcanii lysine acetylome based on the number of Kac sites detected per protein and per amino acid residue.
C. Quantification of the previously reported H. mediterranei lysine acetylome based on the number of Kac sites detected per protein and per amino acid residue.
D. Comparision of the H. volcanii and H. mediterannei lysine acetylomes based on number of Kac sites per protein.
E. Comparision of the H. volcanii (Hvol, left) and H. mediterannei (Hmed, right) lysine acetylomes based on protein homology.
F. H. volcanii proteins found sampylated or bound to sampylated proteins in an E1 (UbaA)-dependent manner based on previous study.
G. Comparision of the H. volcanii (Hvol) sampylome, H. volcanii lysine acetylome (middle), and H. mediterannei lysine acetylome (Hmed, right) based on protein homology.

## Sheet: A_Hvo-SILAC-LFQ-KAc sites
A. List of all KAc sites detected in the H. volcanii proteome (SILAC and LFQ).
Uniprot Acc.	Name	ORF	Lysine Acetylation Sites	Strain, Dataset	Protein_Summary	Kac-sites_summary
D4GYJ7	ORC1-type DNA replication protein	HVO_0001	484, 175, 215	LM08, SILAC
D4GYJ7	ORC1-type DNA replication protein	HVO_0001	311, 484, 175	RC04, SILAC
D4GYJ7	ORC1-type DNA replication protein	HVO_0001	165;175;484	H26, LFQ	HVO_0001	165;175;215;311;484
D4GYK3	Aspartokinase (EC 2.7.2.4)	HVO_0008	6	LM08, SILAC
D4GYK3	Aspartokinase (EC 2.7.2.4)	HVO_0008	6	RC04, SILAC
D4GYK3	Aspartokinase (EC 2.7.2.4)	HVO_0008	6;78	H26, LFQ	HVO_0008	6;78
D4GYK9	ATP-dependent DNA helicase Hel308 (EC 3.6.4.12)	HVO_0014	427, 619	LM08, SILAC
D4GYK9	ATP-dependent DNA helicase Hel308 (EC 3.6.4.12)	HVO_0014	427	RC04, SILAC
D4GYK9	ATP-dependent DNA helicase Hel308 (EC 3.6.4.12)	HVO_0014	543	H26, LFQ	HVO_0014	427;543;619
D4GYL1	Antirestriction protein ArdA	HVO_0016	250	LM08, SILAC
D4GYL1	Antirestriction protein ArdA	HVO_0016	250	RC04, SILAC
D4GYL1	Antirestriction protein ArdA	HVO_0016	250	H26, LFQ	HVO_0016	250
D4GYL5	ABC-type transport system ATP-binding protein (Probable substrate thiamine)	HVO_0020	301	H26, LFQ	HVO_0020	301
D4GYM0	Putative thiosulfate sulfurtransferase (EC 2.8.1.1) (Rhodanese-like protein)	HVO_0025	166, 162	LM08, SILAC
D4GYM0	Putative thiosulfate sulfurtransferase (EC 2.8.1.1) (Rhodanese-like protein)	HVO_0025	166	RC04, SILAC
D4GYM0	Putative thiosulfate sulfurtransferase (EC 2.8.1.1) (Rhodanese-like protein)	HVO_0025	162;166	H26, LFQ	HVO_0025	162;166
D4GYM4	UvrABC system protein B (Protein UvrB) (Excinuclease ABC subunit B)	HVO_0029	467	RC04, SILAC
D4GYM4	UvrABC system protein B (Protein UvrB) (Excinuclease ABC subunit B)	HVO_0029	238;467	H26, LFQ	HVO_0029	238;467
D4GYM9	Thioesterase domain protein	HVO_0034	151	H26, LFQ	HVO_0034	151
D4GYN0	Stomatin family protein	HVO_0035	272	H26, LFQ	HVO_0035	272
D4GYN4	DNA repair helicase Rad3 (EC 3.6.4.12)	HVO_0039	690;712	H26, LFQ	HVO_0039	690;712
D4GYN6	ornithine carbamoyltransferase (EC 2.1.3.3)	HVO_0041	48	H26, LFQ	HVO_0041	48
D4GYN8	Putative [LysW]-aminoadipate semialdehyde/glutamate semialdehyde transaminase (EC 2.6.1.118)	HVO_0043	135;327;335	H26, LFQ	HVO_0043	135;327;335
D4GYN9	Putative [LysW]-aminoadipate/[LysW]-glutamate kinase (EC 2.7.2.17)	HVO_0044	53	H26, LFQ	HVO_0044	53
D4GYP0	Putative [LysW]-L-2-aminoadipate/[LysW]-L-glutamate phosphate reductase (EC 1.2.1.103) (EC 1.2.1.106)	HVO_0045	254	H26, LFQ	HVO_0045	254
D4GYP1	Putative glutamate--argW ligase (EC 6.3.2.-)	HVO_0046	15;30;175	H26, LFQ	HVO_0046	15;30;175
D4GYP4	Argininosuccinate synthase (EC 6.3.4.5) (Citrulline--aspartate ligase)	HVO_0049	391;392	H26, LFQ	HVO_0049	391;392
D4GYP7	Putative Kef-type transport system accessory protein	HVO_0052	34	LM08, SILAC
D4GYP7	Putative Kef-type transport system accessory protein	HVO_0052	34	RC04, SILAC
D4GYP7	Putative Kef-type transport system accessory protein	HVO_0052	34;56	H26, LFQ	HVO_0052	34;56
D4GYP9	glycine--tRNA ligase (EC 6.1.1.14)	HVO_0054	15	LM08, SILAC
D4GYP9	glycine--tRNA ligase (EC 6.1.1.14)	HVO_0054	15	H26, LFQ	HVO_0054	15
D4GYQ0	CBS domain protein	HVO_0055	48	H26, LFQ	HVO_0055	48
D4GYQ3	ABC-type transport system ATP-binding protein (Probable substrate dipeptide/oligopeptide)	HVO_0058	137	H26, LFQ	HVO_0058	137
D4GYQ4	ABC-type transport system ATP-binding protein (Probable substrate dipeptide/oligopeptide)	HVO_0059	30;72	H26, LFQ	HVO_0059	30;72
D4GYQ7	ABC-type transport system periplasmic substrate-binding protein (Probable substrate dipeptide/oligopeptide)	HVO_0062	471, 380, 604, 356	LM08, SILAC
D4GYQ7	ABC-type transport system periplasmic substrate-binding protein (Probable substrate dipeptide/oligopeptide)	HVO_0062	471, 380, 604	RC04, SILAC
D4GYQ7	ABC-type transport system periplasmic substrate-binding protein (Probable substrate dipeptide/oligopeptide)	HVO_0062	604	H26, LFQ	HVO_0062	356;380;471;604
D4GYR0	DNA polymerase II large subunit (Pol II) (EC 2.7.7.7) (Exodeoxyribonuclease large subunit) (EC 3.1.11.1)	HVO_0065	785	LM08, SILAC
D4GYR0	DNA polymerase II large subunit (Pol II) (EC 2.7.7.7) (Exodeoxyribonuclease large subunit) (EC 3.1.11.1)	HVO_0065	328;653;785;815	H26, LFQ	HVO_0065	328;653;785;815
D4GYR4	AlkP-core domain protein	HVO_0069	405	H26, LFQ	HVO_0069	405
D4GYR5	NifU C-terminal domain protein	HVO_0070	13	H26, LFQ	HVO_0070	13
D4GYR8	Polyphosphate-dependent ADP phosphorylase (EC 2.7.4.1)	HVO_0074	15	H26, LFQ	HVO_0074	15
D4GYS3	Probable porphobilinogen deaminase (EC 2.5.1.61)	HVO_0078	155	LM08, SILAC
D4GYS3	Probable porphobilinogen deaminase (EC 2.5.1.61)	HVO_0078	233	RC04, SILAC
D4GYS3	Probable porphobilinogen deaminase (EC 2.5.1.61)	HVO_0078	80;155;233	H26, LFQ	HVO_0078	80;155;233
D4GYS6	Glutamate-1-semialdehyde 2,1-aminomutase (GSA) (EC 5.4.3.8) (Glutamate-1-semialdehyde aminotransferase) (GSA-AT)	HVO_0081	251	LM08, SILAC
D4GYS6	Glutamate-1-semialdehyde 2,1-aminomutase (GSA) (EC 5.4.3.8) (Glutamate-1-semialdehyde aminotransferase) (GSA-AT)	HVO_0081	251	RC04, SILAC
D4GYS6	Glutamate-1-semialdehyde 2,1-aminomutase (GSA) (EC 5.4.3.8) (Glutamate-1-semialdehyde aminotransferase) (GSA-AT)	HVO_0081	442	H26, LFQ	HVO_0081	251;442
D4GYT2	Delta-aminolevulinic acid dehydratase (EC 4.2.1.24)	HVO_0087	2	H26, LFQ	HVO_0087	2
D4GYU4	Helicase domain protein	HVO_0099	308	H26, LFQ	HVO_0099	308
D4GYU6	NMD3 family protein	HVO_0100	219	RC04, SILAC
D4GYU6	NMD3 family protein	HVO_0100	219	H26, LFQ	HVO_0100	219
Q48328	DNA repair and recombination protein RadA	HVO_0104	210	LM08, SILAC
Q48328	DNA repair and recombination protein RadA	HVO_0104	210	RC04, SILAC
Q48328	DNA repair and recombination protein RadA	HVO_0104	197;210	H26, LFQ	HVO_0104	197;210
D4GYV3	Iron-sulfur cluster assembly protein	HVO_0107	134	LM08, SILAC
D4GYV3	Iron-sulfur cluster assembly protein	HVO_0107	17;134	H26, LFQ	HVO_0107	17;134
D4GYV5	Cysteine desulfurase (EC 2.8.1.7) (Selenocysteine lyase) (EC 4.4.1.16)	HVO_0109	411	H26, LFQ	HVO_0109	411
D4GYV8	Tetratricopeptide repeat protein	HVO_0112	211	H26, LFQ	HVO_0112	211
D4GYW1	50S ribosomal protein L39e	HVO_0115	14	LM08, SILAC
D4GYW1	50S ribosomal protein L39e	HVO_0115	14	RC04, SILAC	HVO_0115	14
D4GYW2	50S ribosomal protein L31e	HVO_0116	40;43;70	H26, LFQ	HVO_0116	40;43;70
D4GYW4	50S ribosomal protein L18Ae (50S ribosomal protein L20e) (50S ribosomal protein LX)	HVO_0118	46	LM08, SILAC
D4GYW4	50S ribosomal protein L18Ae (50S ribosomal protein L20e) (50S ribosomal protein LX)	HVO_0118	46	RC04, SILAC
D4GYW4	50S ribosomal protein L18Ae (50S ribosomal protein L20e) (50S ribosomal protein LX)	HVO_0118	46	H26, LFQ	HVO_0118	46
D4GYW6	Signal recognition particle receptor FtsY (SRP receptor)	HVO_0120	280, 364	LM08, SILAC
D4GYW6	Signal recognition particle receptor FtsY (SRP receptor)	HVO_0120	280, 277	RC04, SILAC	HVO_0120	280;277;364
Q977V2	Signal recognition particle 54 kDa protein (SRP54) (Hv54h)	HVO_0123	16;33;123;295;328	H26, LFQ	HVO_0123	16;33;123;295;328
D4GYX3	UPF0201 protein HVO_0127	HVO_0127	83	H26, LFQ	HVO_0127	83
D4GYX4	UPF0200 family protein	HVO_0128	138	H26, LFQ	HVO_0128	138
O30561	Thermosome subunit 1 (Heat shock protein CCT1)	HVO_0133	48;315;320	H26, LFQ	HVO_0133	48;315;320
D4GYY1	RIO-type serine/threonine-protein kinase Rio1 (EC 2.7.11.1) (EC 3.6.3.-)	HVO_0135	136	H26, LFQ	HVO_0135	136
D4GZ79	Translation initiation factor 1A (aIF-1A)	HVO_0136	83	LM08, SILAC
D4GZ79	Translation initiation factor 1A (aIF-1A)	HVO_0136	83	RC04, SILAC
D4GZ79	Translation initiation factor 1A (aIF-1A)	HVO_0136	83	H26, LFQ	HVO_0136	83
D4GZ82	Tyrosine--tRNA ligase (EC 6.1.1.1) (Tyrosyl-tRNA synthetase) (TyrRS)	HVO_0138	30	LM08, SILAC
D4GZ82	Tyrosine--tRNA ligase (EC 6.1.1.1) (Tyrosyl-tRNA synthetase) (TyrRS)	HVO_0138	30	H26, LFQ	HVO_0138	30
D4GZ84	DUF460 domain protein	HVO_0140	178;249;449	H26, LFQ	HVO_0140	178;249;449
D4GZB9	DNA polymerase sliding clamp (Proliferating cell nuclear antigen homolog) (PCNA)	HVO_0175	3	H26, LFQ	HVO_0175	3
D4GZC3	Lrp/AsnC family transcription regulator / TrkA domain protein	HVO_0179	50	H26, LFQ	HVO_0179	50
D4GZC4	Ribosomal RNA large subunit methyltransferase E (EC 2.1.1.166) (23S rRNA Um2552 methyltransferase) (rRNA (uridine-2'-O-)-methyltransferase)	HVO_0180	10	RC04, SILAC
D4GZC4	Ribosomal RNA large subunit methyltransferase E (EC 2.1.1.166) (23S rRNA Um2552 methyltransferase) (rRNA (uridine-2'-O-)-methyltransferase)	HVO_0180	10;246	H26, LFQ	HVO_0180	10;246
D4GZD5	DNA-binding protein MutS2	HVO_0191	387	H26, LFQ	HVO_0191	387
D4GZD8	ORC1-type DNA replication protein	HVO_0194	43;122	H26, LFQ	HVO_0194	43;122
D4GZE0	DUF1931 domain protein	HVO_0196	7	LM08, SILAC
D4GZE0	DUF1931 domain protein	HVO_0196	7	RC04, SILAC
D4GZE0	DUF1931 domain protein	HVO_0196	7;11;15	H26, LFQ	HVO_0196	7;11;15
D4GZE4	Phosphohexomutase (Phosphoglucomutase / phosphomannomutase) (EC 5.4.2.-)	HVO_0199	402	H26, LFQ	HVO_0199	402
D4GZE9	Sensor box histidine kinase (EC 2.7.13.3)	HVO_0204	550	LM08, SILAC	HVO_0204	550
D4GZF1	Alanine--tRNA ligase (EC 6.1.1.7) (Alanyl-tRNA synthetase) (AlaRS)	HVO_0206	304, 723	LM08, SILAC
D4GZF1	Alanine--tRNA ligase (EC 6.1.1.7) (Alanyl-tRNA synthetase) (AlaRS)	HVO_0206	723, 304	RC04, SILAC
D4GZF1	Alanine--tRNA ligase (EC 6.1.1.7) (Alanyl-tRNA synthetase) (AlaRS)	HVO_0206	68;517;791	H26, LFQ	HVO_0206	68;304;517;723;791
D4GZF8	Ferritin/Dps domain protein	HVO_0213	10	H26, LFQ	HVO_0213	10
D4GZG4	Conditioned medium-induced protein 4	HVO_0219	4	H26, LFQ	HVO_0219	4
D4GZG5	DNA helicase (EC 3.6.4.12)	HVO_0220	428, 488	LM08, SILAC
D4GZG5	DNA helicase (EC 3.6.4.12)	HVO_0220	428, 488	RC04, SILAC
D4GZG5	DNA helicase (EC 3.6.4.12)	HVO_0220	83;182;428;488	H26, LFQ	HVO_0220	83;182;428;488
D4GZG7	Prevent-host-death protein	HVO_0222	94	H26, LFQ	HVO_0222	94
D4GZH9	Lipoprotein	HVO_0234	11	LM08, SILAC
D4GZH9	Lipoprotein	HVO_0234	17	H26, LFQ	HVO_0234	11;17
D4GZI2	UPF0761 family protein	HVO_0237	361	RC04, SILAC
D4GZI2	UPF0761 family protein	HVO_0237	361	H26, LFQ	HVO_0237	361
P43386	Glutamine synthetase (GS) (EC 6.3.1.2) (Glutamate--ammonia ligase) (Glutamine synthetase I alpha) (GSI alpha)	HVO_0239	308	LM08, SILAC
P43386	Glutamine synthetase (GS) (EC 6.3.1.2) (Glutamate--ammonia ligase) (Glutamine synthetase I alpha) (GSI alpha)	HVO_0239	308	RC04, SILAC
P43386	Glutamine synthetase (GS) (EC 6.3.1.2) (Glutamate--ammonia ligase) (Glutamine synthetase I alpha) (GSI alpha)	HVO_0239	391	H26, LFQ	HVO_0239	308;391
D4GZI7	Aminopeptidase (EC 3.4.11.-)	HVO_0242	125, 112, 125	LM08, SILAC
D4GZI7	Aminopeptidase (EC 3.4.11.-)	HVO_0242	125	RC04, SILAC
D4GZI7	Aminopeptidase (EC 3.4.11.-)	HVO_0242	112;125	H26, LFQ	HVO_0242	112;125
D4GZL2	UPF0395 family protein	HVO_0266	13	H26, LFQ	HVO_0266	13
D4GQ46	ISH18-type transposase ISHvo9	HVO_0278 HVO_2821 HVO_A0014 HVO_A0279	301;302	H26, LFQ	HVO_0278 HVO_2821 HVO_A0014 HVO_A0279	301;302
D4GZR3	Archaea-specific helicase AshA (EC 3.6.4.-)	HVO_0283	287	LM08, SILAC
D4GZR3	Archaea-specific helicase AshA (EC 3.6.4.-)	HVO_0283	287	RC04, SILAC
D4GZR3	Archaea-specific helicase AshA (EC 3.6.4.-)	HVO_0283	287	H26, LFQ	HVO_0283	287
D4GZR4	Cupin 2 barrel domain protein	HVO_0284	11	LM08, SILAC	HVO_0284	11
D4GZR9	CopG domain protein	HVO_0290	59	H26, LFQ	HVO_0290	59
D4GZS0	Rpa-associated protein	HVO_0291	178	H26, LFQ	HVO_0291	178
D4GZS1	Replication protein A	HVO_0292	116	RC04, SILAC
D4GZS1	Replication protein A	HVO_0292	116;307	H26, LFQ	HVO_0292	116;307
D4GZS9	Radical SAM domain protein	HVO_0300	197	RC04, SILAC	HVO_0300	197
D4GZT1	DUF373 family protein	HVO_0302	16	H26, LFQ	HVO_0302	16
D4GZT8	Putative demethylmenaquinone methyltransferase (EC 2.1.1.163)	HVO_0309	15;86	H26, LFQ	HVO_0309	15;86
D4GZU0	V-type ATP synthase subunit I	HVO_0311	226	H26, LFQ	HVO_0311	226
Q48329	V-type ATP synthase subunit E (V-ATPase subunit E)	HVO_0313	67	LM08, SILAC
Q48329	V-type ATP synthase subunit E (V-ATPase subunit E)	HVO_0313	67	RC04, SILAC
Q48329	V-type ATP synthase subunit E (V-ATPase subunit E)	HVO_0313	67;71	H26, LFQ	HVO_0313	67;71
Q48333	V-type ATP synthase beta chain (V-ATPase subunit B)	HVO_0317	76	RC04, SILAC
Q48333	V-type ATP synthase beta chain (V-ATPase subunit B)	HVO_0317	76;403	H26, LFQ	HVO_0317	76;403
D4GZU8	V-type ATP synthase subunit D (V-ATPase subunit D)	HVO_0319	154, 163	LM08, SILAC
D4GZU8	V-type ATP synthase subunit D (V-ATPase subunit D)	HVO_0319	32;163	H26, LFQ	HVO_0319	32;154;163
D4GZV0	Peptide chain release factor subunit 1 (Translation termination factor aRF1)	HVO_0321	164, 385, 294	LM08, SILAC
D4GZV0	Peptide chain release factor subunit 1 (Translation termination factor aRF1)	HVO_0321	385, 294, 164	RC04, SILAC
D4GZV0	Peptide chain release factor subunit 1 (Translation termination factor aRF1)	HVO_0321	79;164;172;181;294;385	H26, LFQ	HVO_0321	79;164;172;181;294;385
D4GZV1	MinD/ParA domain protein	HVO_0322	11;152	H26, LFQ	HVO_0322	11;152
D4GZV3	Arginine--tRNA ligase (EC 6.1.1.19) (Arginyl-tRNA synthetase) (ArgRS)	HVO_0324	348	RC04, SILAC
D4GZV3	Arginine--tRNA ligase (EC 6.1.1.19) (Arginyl-tRNA synthetase) (ArgRS)	HVO_0324	267;348;446	H26, LFQ	HVO_0324	267;348;446
D4GZV5	Riboflavin kinase (RFK) (EC 2.7.1.161) (CTP-dependent riboflavin kinase) (CTP:riboflavin 5'-phosphotransferase) (Flavokinase)	HVO_0326	32	LM08, SILAC
D4GZV5	Riboflavin kinase (RFK) (EC 2.7.1.161) (CTP-dependent riboflavin kinase) (CTP:riboflavin 5'-phosphotransferase) (Flavokinase)	HVO_0326	32	RC04, SILAC
D4GZV5	Riboflavin kinase (RFK) (EC 2.7.1.161) (CTP-dependent riboflavin kinase) (CTP:riboflavin 5'-phosphotransferase) (Flavokinase)	HVO_0326	124	H26, LFQ	HVO_0326	32;124
D4GZV9	DUF502 family protein	HVO_0330	136	H26, LFQ	HVO_0330	136
D4GZW8	tRNA(Ile2) 2-agmatinylcytidine synthetase TiaS (tRNA(Ile2)-agm2C synthetase) (EC 6.3.4.22) (tRNA(Ile2) agmatidine synthetase)	HVO_0339	337	H26, LFQ	HVO_0339	337
D4GZX3	DNA-directed RNA polymerase subunit Rpo5 (EC 2.7.7.6) (DNA-directed RNA polymerase subunit H)	HVO_0346	56, 66, 8	LM08, SILAC
D4GZX3	DNA-directed RNA polymerase subunit Rpo5 (EC 2.7.7.6) (DNA-directed RNA polymerase subunit H)	HVO_0346	68, 8	RC04, SILAC
D4GZX3	DNA-directed RNA polymerase subunit Rpo5 (EC 2.7.7.6) (DNA-directed RNA polymerase subunit H)	HVO_0346	56;66	H26, LFQ	HVO_0346	8;56;66
D4GZX4	DNA-directed RNA polymerase (EC 2.7.7.6)	HVO_0347	376, 186, 195	LM08, SILAC
D4GZX4	DNA-directed RNA polymerase (EC 2.7.7.6)	HVO_0347	370, 195, 497	RC04, SILAC
D4GZX4	DNA-directed RNA polymerase (EC 2.7.7.6)	HVO_0347	122;178;186;195;288;293;361;370;376;497	H26, LFQ	HVO_0347	122;178;186;195;288;293;361;370;376;497
D4GZX5	DNA-directed RNA polymerase subunit beta (EC 2.7.7.6)	HVO_0348	490, 321, 367	LM08, SILAC
D4GZX5	DNA-directed RNA polymerase subunit beta (EC 2.7.7.6)	HVO_0348	490, 321, 367	RC04, SILAC
D4GZX5	DNA-directed RNA polymerase subunit beta (EC 2.7.7.6)	HVO_0348	321;350;367;490;545	H26, LFQ	HVO_0348	321;350;367;490;545
D4GZX6	DNA-directed RNA polymerase subunit Rpo1N (EC 2.7.7.6) (DNA-directed RNA polymerase subunit A')	HVO_0349	233, 136, 388, 162, 945, 512, 310, 756, 463	LM08, SILAC
D4GZX6	DNA-directed RNA polymerase subunit Rpo1N (EC 2.7.7.6) (DNA-directed RNA polymerase subunit A')	HVO_0349	136, 162, 945, 512, 310, 463, 756, 388, 368	RC04, SILAC
D4GZX6	DNA-directed RNA polymerase subunit Rpo1N (EC 2.7.7.6) (DNA-directed RNA polymerase subunit A')	HVO_0349	120;136;162;310;368;512;756;787;945	H26, LFQ	HVO_0349	120;136;162;233;310;368;388;463;512;756;787;945
D4GZY0	30S ribosomal protein S12	HVO_0353	120, 52, 139, 123, 74	LM08, SILAC
D4GZY0	30S ribosomal protein S12	HVO_0353	5, 139, 123, 74, 52	RC04, SILAC
D4GZY0	30S ribosomal protein S12	HVO_0353	52;74;120;139	H26, LFQ	HVO_0353	5;52;74;120;123;139
D4GZY1	30S ribosomal protein S7	HVO_0354	121	LM08, SILAC
D4GZY1	30S ribosomal protein S7	HVO_0354	129, 152	RC04, SILAC
D4GZY1	30S ribosomal protein S7	HVO_0354	45;59;86;129	H26, LFQ	HVO_0354	45;59;86;121;129;152
D4GZY3	Elongation factor 2 (EF-2)	HVO_0356	619, 717, 13, 166, 17, 486	LM08, SILAC
D4GZY3	Elongation factor 2 (EF-2)	HVO_0356	717, 486, 166, 17, 13	RC04, SILAC
D4GZY3	Elongation factor 2 (EF-2)	HVO_0356	17;149;166;486;527;619;717	H26, LFQ	HVO_0356	13;17;149;166;486;527;619;717
D4GZY6	Elongation factor 1-alpha (EF-1-alpha) (Elongation factor Tu) (EF-Tu)	HVO_0359	166, 169, 156, 4, 414, 372, 48	LM08, SILAC
D4GZY6	Elongation factor 1-alpha (EF-1-alpha) (Elongation factor Tu) (EF-Tu)	HVO_0359	4, 166, 156, 48	RC04, SILAC
D4GZY6	Elongation factor 1-alpha (EF-1-alpha) (Elongation factor Tu) (EF-Tu)	HVO_0359	4;48;156;158;161;166;169;295;372	H26, LFQ	HVO_0359	4;48;156;158;161;166;169;295;372;414
D4GZY7	30S ribosomal protein S10	HVO_0360	29	H26, LFQ	HVO_0360	29
A0A1C9J6T3	Phage tail protein	HVO_0379B	9;50	H26, LFQ	HVO_0379B	9;50
D4H014	Ribonuclease R (EC 3.1.13.1)	HVO_0388	251, 322, 329	LM08, SILAC
D4H014	Ribonuclease R (EC 3.1.13.1)	HVO_0388	251, 329, 322	RC04, SILAC
D4H014	Ribonuclease R (EC 3.1.13.1)	HVO_0388	170;283;322;329	H26, LFQ	HVO_0388	170;251;283;322;329
D4H017	DUF1028 family protein	HVO_0391	149	H26, LFQ	HVO_0391	149
D4H019	UvrABC system protein A	HVO_0393	548, 72, 326, 676, 483, 588, 739, 756	LM08, SILAC
D4H019	UvrABC system protein A	HVO_0393	739, 756, 72, 676, 483, 801	RC04, SILAC
D4H019	UvrABC system protein A	HVO_0393	72;326;483;588;676;739;756;866	H26, LFQ	HVO_0393	72;326;483;548;588;676;739;756;801;866
D4H023	Glycine cleavage system protein T-like protein	HVO_0397	267	LM08, SILAC
D4H023	Glycine cleavage system protein T-like protein	HVO_0397	267	RC04, SILAC	HVO_0397	267
D4H025	Small CPxCG-related zinc finger protein	HVO_0399	337	LM08, SILAC	HVO_0399	337
D4H026	DUF5611 domain protein	HVO_0400	61, 65	LM08, SILAC
D4H026	DUF5611 domain protein	HVO_0400	61	RC04, SILAC
D4H026	DUF5611 domain protein	HVO_0400	2;5;61;65	H26, LFQ	HVO_0400	2;5;61;65
D4H027	UspA domain protein	HVO_0401	101	H26, LFQ	HVO_0401	101
D4H028	DUF124 family protein	HVO_0402	53	LM08, SILAC
D4H028	DUF124 family protein	HVO_0402	53	RC04, SILAC
D4H028	DUF124 family protein	HVO_0402	53	H26, LFQ	HVO_0402	53
D4GRU7	Probable ribonuclease FAU-1 (EC 3.1.26.-) (RNA-binding protein FAU-1)	HVO_0406	376, 454	LM08, SILAC
D4GRU7	Probable ribonuclease FAU-1 (EC 3.1.26.-) (RNA-binding protein FAU-1)	HVO_0406	376	RC04, SILAC
D4GRU7	Probable ribonuclease FAU-1 (EC 3.1.26.-) (RNA-binding protein FAU-1)	HVO_0406	376	H26, LFQ	HVO_0406	376;454
D4GRV6	DNA helicase (EC 3.6.4.12)	HVO_0415	79	H26, LFQ	HVO_0415	79
D4GRV8	Metal-dependent carboxypeptidase (EC 3.4.17.19)	HVO_0417	18, 476	LM08, SILAC
D4GRV8	Metal-dependent carboxypeptidase (EC 3.4.17.19)	HVO_0417	476	RC04, SILAC
D4GRV8	Metal-dependent carboxypeptidase (EC 3.4.17.19)	HVO_0417	18;121;138;476	H26, LFQ	HVO_0417	18;121;138;476
D4GRW2	ArNOG04375 family protein	HVO_0421	118, 527	LM08, SILAC
D4GRW2	ArNOG04375 family protein	HVO_0421	118	RC04, SILAC
D4GRW2	ArNOG04375 family protein	HVO_0421	118;454;527	H26, LFQ	HVO_0421	118;454;527
D4GRX0	Archaemetzincin (EC 3.4.-.-)	HVO_0429	75	LM08, SILAC
D4GRX0	Archaemetzincin (EC 3.4.-.-)	HVO_0429	68;75	H26, LFQ	HVO_0429	68;75
D4GRY0	50S ribosomal protein L40e	HVO_0439	13	LM08, SILAC
D4GRY0	50S ribosomal protein L40e	HVO_0439	13	RC04, SILAC	HVO_0439	13
D4GRY7	ABC-type transport system ATP-binding protein (Probable substrate phosphate/phosphonate)	HVO_0446	138;241	H26, LFQ	HVO_0446	138;241
D4GRZ3	Leucine--tRNA ligase (EC 6.1.1.4) (Leucyl-tRNA synthetase) (LeuRS)	HVO_0452	391, 175, 175, 713, 133, 158	LM08, SILAC
D4GRZ3	Leucine--tRNA ligase (EC 6.1.1.4) (Leucyl-tRNA synthetase) (LeuRS)	HVO_0452	391, 175, 713, 133, 158	RC04, SILAC
D4GRZ3	Leucine--tRNA ligase (EC 6.1.1.4) (Leucyl-tRNA synthetase) (LeuRS)	HVO_0452	133;158;175;391;394;399;760	H26, LFQ	HVO_0452	133;158;175;391;394;399;713;760
O30560	Thermosome subunit 2 (Heat shock protein CCT2)	HVO_0455	280, 136	LM08, SILAC
O30560	Thermosome subunit 2 (Heat shock protein CCT2)	HVO_0455	280, 136, 310	RC04, SILAC
O30560	Thermosome subunit 2 (Heat shock protein CCT2)	HVO_0455	136;157;280	H26, LFQ	HVO_0455	136;157;280;310
D4GS06	Citrate synthase (EC 2.3.3.16)	HVO_0466	271	LM08, SILAC
D4GS06	Citrate synthase (EC 2.3.3.16)	HVO_0466	133;271;369	H26, LFQ	HVO_0466	133;271;369
D4GS07	PhoU/TrkA-C domain protein	HVO_0467	381	H26, LFQ	HVO_0467	381
D4GS09	AstE domain protein	HVO_0469	103	H26, LFQ	HVO_0469	103
D4GS10	Threonine synthase (EC 4.2.3.1)	HVO_0470	103	H26, LFQ	HVO_0470	103
D4GS16	UCP015877 family protein	HVO_0476	189	RC04, SILAC
D4GS16	UCP015877 family protein	HVO_0476	119;189;200	H26, LFQ	HVO_0476	119;189;200
D4GS17	Aminopeptidase (EC 3.4.11.-)	HVO_0477	152	H26, LFQ	HVO_0477	152
D4GS18	Glyceraldehyde-3-phosphate dehydrogenase (GAPDH) (EC 1.2.1.59) (NAD(P)-dependent glyceraldehyde-3-phosphate dehydrogenase)	HVO_0478	33;160	H26, LFQ	HVO_0478	33;160
D4GS20	Phosphoglycerate kinase (EC 2.7.2.3)	HVO_0480	3;399	H26, LFQ	HVO_0480	3;399
D4GS21	glyceraldehyde-3-phosphate dehydrogenase (NAD(P)(+)) (phosphorylating) (EC 1.2.1.59)	HVO_0481	4, 266	LM08, SILAC
D4GS21	glyceraldehyde-3-phosphate dehydrogenase (NAD(P)(+)) (phosphorylating) (EC 1.2.1.59)	HVO_0481	266, 4	RC04, SILAC
D4GS21	glyceraldehyde-3-phosphate dehydrogenase (NAD(P)(+)) (phosphorylating) (EC 1.2.1.59)	HVO_0481	266	H26, LFQ	HVO_0481	4;266
D4GS22	Hsp20-type molecular chaperone	HVO_0482	57	H26, LFQ	HVO_0482	57
D4GS24	50S ribosomal protein L10e	HVO_0484	78, 4	LM08, SILAC
D4GS24	50S ribosomal protein L10e	HVO_0484	4, 78	RC04, SILAC
D4GS24	50S ribosomal protein L10e	HVO_0484	4;78;83;121	H26, LFQ	HVO_0484	4;78;83;121
D4GS26	Endonuclease NucS (EC 3.1.-.-)	HVO_0486	68	LM08, SILAC
D4GS26	Endonuclease NucS (EC 3.1.-.-)	HVO_0486	68	RC04, SILAC
D4GS26	Endonuclease NucS (EC 3.1.-.-)	HVO_0486	68	H26, LFQ	HVO_0486	68
D4GS27	FMN-binding domain protein	HVO_0487	66	H26, LFQ	HVO_0487	66
D4GS31	FMN-binding domain protein	HVO_0491	62;111;124	H26, LFQ	HVO_0491	62;111;124
D4GS32	HTH-10 family transcription regulator	HVO_0492	135	H26, LFQ	HVO_0492	135
D4GS33	HTH domain protein	HVO_0493	83	H26, LFQ	HVO_0493	83
D4GS43	ABC-type transport system ATP-binding/permease protein	HVO_0506	281;519	H26, LFQ	HVO_0506	281;519
D4GS45	DUF3209 family protein	HVO_0508	73	H26, LFQ	HVO_0508	73
D4GS68	Ferritin DpsA	HVO_0536	5	H26, LFQ	HVO_0536	5
D4GS73	Aconitate hydratase (EC 4.2.1.3)	HVO_0541	827, 524, 500	LM08, SILAC
D4GS73	Aconitate hydratase (EC 4.2.1.3)	HVO_0541	500, 524	RC04, SILAC
D4GS73	Aconitate hydratase (EC 4.2.1.3)	HVO_0541	500;524;653	H26, LFQ	HVO_0541	500;524;653;827
D4GS75	Thioredoxin	HVO_0543	69;80	H26, LFQ	HVO_0543	69;80
D4GSE6	2-dehydro-3-deoxygluconokinase/2-dehydro-3-deoxygalactonokinase (2-dehydro-3-deoxyglucono/galactono-kinase) (EC 2.7.1.178) (2-keto-3-deoxygluconate/2-keto-3-deoxygalactonate kinase) (KDG kinase) (KDGK-1)	HVO_0549	173	H26, LFQ	HVO_0549	173
D4GSE8	DNA mismatch repair protein MutL	HVO_0551	10	RC04, SILAC
D4GSE8	DNA mismatch repair protein MutL	HVO_0551	10;316	H26, LFQ	HVO_0551	10;316
D4GSE9	DNA mismatch repair protein MutS	HVO_0552	47;507;917	H26, LFQ	HVO_0552	47;507;917
D4GSF6	50S ribosomal protein L15e	HVO_0561	169, 10, 14	LM08, SILAC
D4GSF6	50S ribosomal protein L15e	HVO_0561	14	RC04, SILAC
D4GSF6	50S ribosomal protein L15e	HVO_0561	20	H26, LFQ	HVO_0561	10;14;20;169
D4GSG3	TrmB family transcription regulator	HVO_0568	45	LM08, SILAC
D4GSG3	TrmB family transcription regulator	HVO_0568	45	RC04, SILAC
D4GSG3	TrmB family transcription regulator	HVO_0568	45;113	H26, LFQ	HVO_0568	45;113
D4GSG4	non-specific serine/threonine protein kinase (EC 2.7.11.1)	HVO_0569	115	H26, LFQ	HVO_0569	115
D4GSG5	Histidine kinase (EC 2.7.13.3)	HVO_0570	138	H26, LFQ	HVO_0570	138
D4GSH6	tRNA 2-thiolation protein NcsA (N-type ATP pyrophosphatase superfamily protein) (tRNA adenylyltransferase NcsA) (EC 2.7.7.-)	HVO_0580	204	RC04, SILAC
D4GSH6	tRNA 2-thiolation protein NcsA (N-type ATP pyrophosphatase superfamily protein) (tRNA adenylyltransferase NcsA) (EC 2.7.7.-)	HVO_0580	204	H26, LFQ	HVO_0580	204
D4GSH7	Cell division protein FtsZ 2	HVO_0581	83;321	H26, LFQ	HVO_0581	83;321
D4GSJ2	OsmC domain protein	HVO_0597	5	H26, LFQ	HVO_0597	5
D4GSJ7	3-dehydroquinate dehydratase (3-dehydroquinase) (EC 4.2.1.10) (Type I DHQase) (Type I dehydroquinase) (DHQ1)	HVO_0602	2	H26, LFQ	HVO_0602	2
D4GSL7	Sensor box histidine kinase (EC 2.7.13.3)	HVO_0621	419	H26, LFQ	HVO_0621	419
D4GSN9	ORC1-type DNA replication protein	HVO_0634	169	H26, LFQ	HVO_0634	169
D4GSQ2	2-isopropylmalate synthase / (R)-citramalate synthase (EC 2.3.1.182, EC 2.3.3.13)	HVO_0644	118;327;430	H26, LFQ	HVO_0644	118;327;430
D4GSR1	Prefoldin subunit beta (GimC subunit beta)	HVO_0651	92	H26, LFQ	HVO_0651	92
D4GSR4	50S ribosomal protein L43e	HVO_0654	38, 53	LM08, SILAC
D4GSR4	50S ribosomal protein L43e	HVO_0654	38, 53	RC04, SILAC
D4GSR4	50S ribosomal protein L43e	HVO_0654	38;53;74	H26, LFQ	HVO_0654	38;53;74
D4GSS1	dCTP deaminase (EC 3.5.4.13) (Deoxycytidine triphosphate deaminase)	HVO_0661	159	RC04, SILAC
D4GSS1	dCTP deaminase (EC 3.5.4.13) (Deoxycytidine triphosphate deaminase)	HVO_0661	159	H26, LFQ	HVO_0661	159
D4GSZ9	2-oxoacid dehydrogenase E1 component alpha subunit (EC 1.2.4.-)	HVO_0669	274	H26, LFQ	HVO_0669	274
D4GT00	YqjG-type gamma-glutamylcysteinyl-hydroquinone reductase (EC 1.8.-.-)	HVO_0670	13	H26, LFQ	HVO_0670	13
D4GT06	4-phosphopantoate--beta-alanine ligase (EC 6.3.2.36) (Phosphopantothenate synthetase) (PPS)	HVO_0674	28	H26, LFQ	HVO_0674	28
D4GT09	Aspartate--tRNA(Asp/Asn) ligase (EC 6.1.1.23) (Aspartyl-tRNA synthetase) (AspRS) (Non-discriminating aspartyl-tRNA synthetase) (ND-AspRS)	HVO_0677	49, 46	LM08, SILAC
D4GT09	Aspartate--tRNA(Asp/Asn) ligase (EC 6.1.1.23) (Aspartyl-tRNA synthetase) (AspRS) (Non-discriminating aspartyl-tRNA synthetase) (ND-AspRS)	HVO_0677	49, 393, 46	RC04, SILAC
D4GT09	Aspartate--tRNA(Asp/Asn) ligase (EC 6.1.1.23) (Aspartyl-tRNA synthetase) (AspRS) (Non-discriminating aspartyl-tRNA synthetase) (ND-AspRS)	HVO_0677	42;393	H26, LFQ	HVO_0677	42;46;393
D4GT16	Geranylgeranylglyceryl phosphate synthase (GGGP synthase) (GGGPS) (EC 2.5.1.41) ((S)-3-O-geranylgeranylglyceryl phosphate synthase) (Phosphoglycerol geranylgeranyltransferase)	HVO_0680	154	H26, LFQ	HVO_0680	154
D4GT20	DNA topoisomerase 1 (EC 5.6.2.1) (DNA topoisomerase I)	HVO_0681	810	LM08, SILAC
D4GT20	DNA topoisomerase 1 (EC 5.6.2.1) (DNA topoisomerase I)	HVO_0681	810, 600	RC04, SILAC
D4GT20	DNA topoisomerase 1 (EC 5.6.2.1) (DNA topoisomerase I)	HVO_0681	511;600;810	H26, LFQ	HVO_0681	511;600;810
D4GT23	Aspartyl/glutamyl-tRNA(Asn/Gln) amidotransferase subunit B (Asp/Glu-ADT subunit B) (EC 6.3.5.-)	HVO_0684	248	RC04, SILAC
D4GT23	Aspartyl/glutamyl-tRNA(Asn/Gln) amidotransferase subunit B (Asp/Glu-ADT subunit B) (EC 6.3.5.-)	HVO_0684	238;244;248;291;339	H26, LFQ	HVO_0684	238;244;248;291;339
D4GT26	Peptidase M20 domain-containing protein 2	HVO_0687	10	H26, LFQ	HVO_0687	10
D4GT30	Chromosome partition protein Smc	HVO_0689	60, 706, 120	LM08, SILAC
D4GT30	Chromosome partition protein Smc	HVO_0689	120, 706	RC04, SILAC
D4GT30	Chromosome partition protein Smc	HVO_0689	60;120;220;252;340;386;422;479;706;894;1035	H26, LFQ	HVO_0689	60;120;220;252;340;386;422;479;706;894;1035
D4GT36	Purine nucleoside phosphorylase (PNP) (EC 2.4.2.1)	HVO_0692	276	H26, LFQ	HVO_0692	276
D4GT44	PAC2 family protein	HVO_0697	233	H26, LFQ	HVO_0697	233
D4GT46	Translation initiation factor 2 subunit alpha (aIF2-alpha) (eIF-2-alpha)	HVO_0699	96;100;231	H26, LFQ	HVO_0699	96;100;231
D4GT50	50S ribosomal protein L44e	HVO_0701	52, 24, 69, 34	LM08, SILAC
D4GT50	50S ribosomal protein L44e	HVO_0701	52, 69, 61, 34	RC04, SILAC
D4GT50	50S ribosomal protein L44e	HVO_0701	24;34;52;61;64	H26, LFQ	HVO_0701	24;34;52;61;64;69
Q48327	Cell division protein FtsZ 1	HVO_0717	103, 74, 213, 42	LM08, SILAC
Q48327	Cell division protein FtsZ 1	HVO_0717	213, 42	RC04, SILAC
Q48327	Cell division protein FtsZ 1	HVO_0717	42;74;77;103;213;221;279	H26, LFQ	HVO_0717	42;74;77;103;213;221;279
D4GT82	Transcription elongation factor Spt5	HVO_0719	7	H26, LFQ	HVO_0719	7
D4GT90	ArsA family ATPase (EC 3.6.-.-)	HVO_0724	315	H26, LFQ	HVO_0724	315
D4GT91	Putative oxidoreductase (Short-chain dehydrogenase family) (EC 1.1.1.-)	HVO_0725	209	LM08, SILAC
D4GT91	Putative oxidoreductase (Short-chain dehydrogenase family) (EC 1.1.1.-)	HVO_0725	209	RC04, SILAC
D4GT91	Putative oxidoreductase (Short-chain dehydrogenase family) (EC 1.1.1.-)	HVO_0725	209	H26, LFQ	HVO_0725	209
D4GT97	Inorganic pyrophosphatase (PPA) (EC 3.6.1.1) (Pyrophosphate phospho-hydrolase) (PPase)	HVO_0729	158	RC04, SILAC
D4GT97	Inorganic pyrophosphatase (PPA) (EC 3.6.1.1) (Pyrophosphate phospho-hydrolase) (PPase)	HVO_0729	36;96;158	H26, LFQ	HVO_0729	36;96;158
D4GTA2	Ribonuclease H, type 1 (EC 3.1.26.4)	HVO_0732	143	LM08, SILAC
D4GTA2	Ribonuclease H, type 1 (EC 3.1.26.4)	HVO_0732	143	RC04, SILAC
D4GTA2	Ribonuclease H, type 1 (EC 3.1.26.4)	HVO_0732	143	H26, LFQ	HVO_0732	143
D4GTA8	DUF302 family protein	HVO_0736	11;85	H26, LFQ	HVO_0736	11;85
D4GTB1	DNA_pol3_tau_5 domain-containing protein	HVO_0738	38	H26, LFQ	HVO_0738	38
D4GTB2	Ribonuclease BN	HVO_0739	165	LM08, SILAC
D4GTB2	Ribonuclease BN	HVO_0739	165	RC04, SILAC
D4GTB2	Ribonuclease BN	HVO_0739	165	H26, LFQ	HVO_0739	165
D4GTB4	DNA polymerase beta (EC 2.7.7.7)	HVO_0741	26;134	H26, LFQ	HVO_0741	26;134
D4GTB6	DUF444 family protein	HVO_0742	131, 45	LM08, SILAC
D4GTB6	DUF444 family protein	HVO_0742	45	RC04, SILAC
D4GTB6	DUF444 family protein	HVO_0742	45;55;131	H26, LFQ	HVO_0742	45;55;131
D4GTB7	Putative phosphodiesterase (EC 3.1.4.-)	HVO_0743	159, 165, 142, 218	LM08, SILAC
D4GTB7	Putative phosphodiesterase (EC 3.1.4.-)	HVO_0743	165, 218, 142	RC04, SILAC
D4GTB7	Putative phosphodiesterase (EC 3.1.4.-)	HVO_0743	142;165;218;385	H26, LFQ	HVO_0743	142;159;165;218;385
D4GTC1	Tubulin-like protein CetZ2 (Cell-structure-related euryarchaeota tubulin/FtsZ homolog 2)	HVO_0745	338	H26, LFQ	HVO_0745	338
D4GTQ1	Small CPxCG-related zinc finger protein	HVO_0758	15, 31	LM08, SILAC
D4GTQ1	Small CPxCG-related zinc finger protein	HVO_0758	15, 31	RC04, SILAC	HVO_0758	15;31
D4GTQ7	NUDIX family hydrolase	HVO_0762	39	H26, LFQ	HVO_0762	39
D4GTR9	TRAM domain protein	HVO_0769	88	LM08, SILAC
D4GTR9	TRAM domain protein	HVO_0769	88	H26, LFQ	HVO_0769	88
D4GTS7	NP_1176A family transcription regulator	HVO_0772	79	H26, LFQ	HVO_0772	79
D4GTS8	Putative S-adenosylmethionine-dependent methyltransferase (EC 2.1.1.-)	HVO_0773	129	H26, LFQ	HVO_0773	129
D4GTS9	Putative glycosyltransferase, type 2 (EC 2.4.-.-)	HVO_0774	214	H26, LFQ	HVO_0774	214
Q9HHA2	Thermosome subunit 3 (Heat shock protein CCT3)	HVO_0778	312	RC04, SILAC
Q9HHA2	Thermosome subunit 3 (Heat shock protein CCT3)	HVO_0778	164;176;243;312;315;316;500	H26, LFQ	HVO_0778	164;176;243;312;315;316;500
D4GTT9	Archaeal Lon protease (EC 3.4.21.-) (ATP-dependent protease La homolog)	HVO_0783	5, 102, 454	LM08, SILAC
D4GTT9	Archaeal Lon protease (EC 3.4.21.-) (ATP-dependent protease La homolog)	HVO_0783	454, 102	RC04, SILAC
D4GTT9	Archaeal Lon protease (EC 3.4.21.-) (ATP-dependent protease La homolog)	HVO_0783	169;281;454;539	H26, LFQ	HVO_0783	5;102;169;281;454;539
D4GU24	3-dehydroquinate synthase (DHQ synthase) (EC 1.4.1.24) (3-dehydroquinate synthase II)	HVO_0792	265;325;351	H26, LFQ	HVO_0792	265;325;351
D4GU95	Transcription initiation factor IIB (TFIIB)	HVO_0795	148;221;270	H26, LFQ	HVO_0795	148;221;270
D4GU99	Probable inosine/xanthosine triphosphatase (ITPase/XTPase) (EC 3.6.1.73) (Non-canonical purine NTP phosphatase) (Non-standard purine NTP phosphatase) (Nucleoside-triphosphate phosphatase) (NTPase)	HVO_0797	12	H26, LFQ	HVO_0797	12
D4GUA0	Glycosyltransferase AglD (EC 2.4.1.-) (Archaeal glycosylation protein D)	HVO_0798	359	H26, LFQ	HVO_0798	359
D4GUA4	Stomatin family protein	HVO_0801	117, 227, 216, 143	LM08, SILAC
D4GUA4	Stomatin family protein	HVO_0801	227, 216, 117	RC04, SILAC
D4GUA4	Stomatin family protein	HVO_0801	117;143;216;227;259	H26, LFQ	HVO_0801	117;143;216;227;259
D4GUA7	NfeD domain protein	HVO_0802	121	H26, LFQ	HVO_0802	121
D4GUB0	Restriction system mrr-like protein	HVO_0803	11	H26, LFQ	HVO_0803	11
D4GUC3	Methionine--tRNA ligase (EC 6.1.1.10) (Methionyl-tRNA synthetase) (MetRS)	HVO_0809	84, 595, 664	LM08, SILAC
D4GUC3	Methionine--tRNA ligase (EC 6.1.1.10) (Methionyl-tRNA synthetase) (MetRS)	HVO_0809	84, 595, 664	RC04, SILAC
D4GUC3	Methionine--tRNA ligase (EC 6.1.1.10) (Methionyl-tRNA synthetase) (MetRS)	HVO_0809	84;510;595;664	H26, LFQ	HVO_0809	84;510;595;664
D4GUD0	Phosphoenolpyruvate synthase (PEP synthase) (EC 2.7.9.2) (Pyruvate, water dikinase)	HVO_0812	451, 240	LM08, SILAC
D4GUD0	Phosphoenolpyruvate synthase (PEP synthase) (EC 2.7.9.2) (Pyruvate, water dikinase)	HVO_0812	451	RC04, SILAC
D4GUD0	Phosphoenolpyruvate synthase (PEP synthase) (EC 2.7.9.2) (Pyruvate, water dikinase)	HVO_0812	240;451;462;508;633;749	H26, LFQ	HVO_0812	240;451;462;508;633;749
D4GUD8	Amine oxidase domain protein	HVO_0817	119	LM08, SILAC	HVO_0817	119
D4GUF9	MTH865 family protein	HVO_0827	56	H26, LFQ	HVO_0827	56
D4GUG3	Acyl-peptide hydrolase (Acylaminoacyl-peptidase)	HVO_0829	432	LM08, SILAC
D4GUG3	Acyl-peptide hydrolase (Acylaminoacyl-peptidase)	HVO_0829	432	RC04, SILAC
D4GUG3	Acyl-peptide hydrolase (Acylaminoacyl-peptidase)	HVO_0829	432	H26, LFQ	HVO_0829	432
D4GUG9	Alpha/beta hydrolase fold protein	HVO_0832	268	LM08, SILAC
D4GUG9	Alpha/beta hydrolase fold protein	HVO_0832	268	RC04, SILAC
D4GUG9	Alpha/beta hydrolase fold protein	HVO_0832	268	H26, LFQ	HVO_0832	268
D4GUH4	Acetyl-CoA C-acetyltransferase (EC 2.3.1.9)	HVO_0835	13	RC04, SILAC
D4GUH4	Acetyl-CoA C-acetyltransferase (EC 2.3.1.9)	HVO_0835	13	H26, LFQ	HVO_0835	13
D4GUH5	Putative M28 family peptidase (EC 3.4.11.-)	HVO_0836	309	LM08, SILAC
D4GUH5	Putative M28 family peptidase (EC 3.4.11.-)	HVO_0836	309	RC04, SILAC	HVO_0836	309
D4GUJ7	Proteasome-activating nucleotidase 1 (PAN 1) (Proteasomal ATPase 1) (Proteasome regulatory ATPase 1) (Proteasome regulatory particle 1)	HVO_0850	58	RC04, SILAC
D4GUJ7	Proteasome-activating nucleotidase 1 (PAN 1) (Proteasomal ATPase 1) (Proteasome regulatory ATPase 1) (Proteasome regulatory particle 1)	HVO_0850	23;54;58;67;68;126;202;223;230	H26, LFQ	HVO_0850	23;54;58;67;68;126;202;223;230
D4GUK1	DNA double-strand break repair Rad50 ATPase	HVO_0854	184, 249	LM08, SILAC
D4GUK1	DNA double-strand break repair Rad50 ATPase	HVO_0854	438, 184, 556	RC04, SILAC
D4GUK1	DNA double-strand break repair Rad50 ATPase	HVO_0854	249;273;436;556;604;652	H26, LFQ	HVO_0854	184;249;273;436;438;556;604;652
D4GUK2	HTH domain protein	HVO_0855	16	H26, LFQ	HVO_0855	16
D4GUK5	DNA polymerase (EC 2.7.7.7)	HVO_0858	718, 357	LM08, SILAC
D4GUK5	DNA polymerase (EC 2.7.7.7)	HVO_0858	356, 718	RC04, SILAC
D4GUK5	DNA polymerase (EC 2.7.7.7)	HVO_0858	356;548;710;1125;1136;1152	H26, LFQ	HVO_0858	356;357;548;710;718;1125;1136;1152
D4GUK6	Fe-S cluster assembly complex ATPase SufC	HVO_0859	199	LM08, SILAC
D4GUK6	Fe-S cluster assembly complex ATPase SufC	HVO_0859	199	RC04, SILAC
D4GUK6	Fe-S cluster assembly complex ATPase SufC	HVO_0859	7;175;184;199	H26, LFQ	HVO_0859	7;175;184;199
D4GUK7	Fe-S cluster assembly complex protein SufB	HVO_0860	31, 291, 60, 232, 285, 356, 316, 115, 9	LM08, SILAC
D4GUK7	Fe-S cluster assembly complex protein SufB	HVO_0860	291, 60, 316, 232, 285, 291, 31, 115, 9	RC04, SILAC
D4GUK7	Fe-S cluster assembly complex protein SufB	HVO_0860	9;31;60;110;115;149;285;291;316;350;356	H26, LFQ	HVO_0860	9;31;60;110;115;149;232;285;291;316;350;356
D4GUL0	SirR/DtxR family transcription regulator	HVO_0863	55	LM08, SILAC
D4GUL0	SirR/DtxR family transcription regulator	HVO_0863	55	H26, LFQ	HVO_0863	55
D4GUL2	FkbM family methyltransferase (EC 2.1.1.-)	HVO_0865	221	H26, LFQ	HVO_0865	221
D4GUL4	HD family hydrolase	HVO_0867	19	H26, LFQ	HVO_0867	19
D4GUL6	Glutamate synthase (Ferredoxin) (EC 1.4.7.1)	HVO_0869	5, 176, 308, 823, 836, 536, 595, 914, 867	LM08, SILAC
D4GUL6	Glutamate synthase (Ferredoxin) (EC 1.4.7.1)	HVO_0869	176, 308, 823, 536, 914, 595, 836	RC04, SILAC
D4GUL6	Glutamate synthase (Ferredoxin) (EC 1.4.7.1)	HVO_0869	176;536;595;786;823;836;942;958;1026;1429;1491	H26, LFQ	HVO_0869	5;176;308;536;595;786;823;836;867;914;942;958;1026;1429;1491
D4GUL7	Proline--tRNA ligase (EC 6.1.1.15) (Prolyl-tRNA synthetase) (ProRS)	HVO_0870	341, 286	LM08, SILAC
D4GUL7	Proline--tRNA ligase (EC 6.1.1.15) (Prolyl-tRNA synthetase) (ProRS)	HVO_0870	341	RC04, SILAC
D4GUL7	Proline--tRNA ligase (EC 6.1.1.15) (Prolyl-tRNA synthetase) (ProRS)	HVO_0870	341;348	H26, LFQ	HVO_0870	286;341;348
D4GUM1	Transcription termination factor FttA (EC 3.1.-.-)	HVO_0874	128, 569, 602	LM08, SILAC
D4GUM1	Transcription termination factor FttA (EC 3.1.-.-)	HVO_0874	128, 6, 569, 602	RC04, SILAC
D4GUM1	Transcription termination factor FttA (EC 3.1.-.-)	HVO_0874	6;128;154;304;569;594	H26, LFQ	HVO_0874	6;128;154;304;569;594;602
D4GUM3	Methylglyoxal synthase (MGS) (EC 4.2.3.3)	HVO_0876	12	H26, LFQ	HVO_0876	12
D4GUM5	Endonuclease 3 (EC 4.2.99.18)	HVO_0878	113	H26, LFQ	HVO_0878	12;113
D4GUU7	Phosphoserine phosphatase	HVO_0880	115, 39, 156, 68, 94, 72, 286, 300, 28	LM08, SILAC
D4GUU7	Phosphoserine phosphatase	HVO_0880	28, 286, 300	RC04, SILAC
D4GUU7	Phosphoserine phosphatase	HVO_0880	28;34;39;68;72;78;94;156;160;225;259;260;286;288;300	H26, LFQ	HVO_0880	28;34;39;68;72;78;94;115;156;160;225;259;260;286;288;300
D4GUU8	Signal peptide peptidase SppA (EC 3.4.21.-)	HVO_0881	203	H26, LFQ	HVO_0881	203
D4GUV4	Oxoglutarate--ferredoxin oxidoreductase beta subunit (EC 1.2.7.3)	HVO_0887	56, 237, 11, 130	LM08, SILAC
D4GUV4	Oxoglutarate--ferredoxin oxidoreductase beta subunit (EC 1.2.7.3)	HVO_0887	237, 11, 130, 39, 156, 68, 94	RC04, SILAC
D4GUV4	Oxoglutarate--ferredoxin oxidoreductase beta subunit (EC 1.2.7.3)	HVO_0887	11;130;235;237	H26, LFQ	HVO_0887	11;39;56;68;94;130;156;235;237
D4GUV5	Oxoglutarate--ferredoxin oxidoreductase alpha subunit (EC 1.2.7.3)	HVO_0888	39, 560	LM08, SILAC
D4GUV5	Oxoglutarate--ferredoxin oxidoreductase alpha subunit (EC 1.2.7.3)	HVO_0888	53, 560, 39	RC04, SILAC
D4GUV5	Oxoglutarate--ferredoxin oxidoreductase alpha subunit (EC 1.2.7.3)	HVO_0888	39;53;169;170;456;460;465;560	H26, LFQ	HVO_0888	39;53;169;170;456;460;465;560
D4GUW1	Acetyl-CoA synthetase (EC 6.2.1.1)	HVO_0894	373	LM08, SILAC
D4GUW1	Acetyl-CoA synthetase (EC 6.2.1.1)	HVO_0894	373, 102	RC04, SILAC
D4GUW1	Acetyl-CoA synthetase (EC 6.2.1.1)	HVO_0894	373;403;486	H26, LFQ	HVO_0894	102;373;403;486
D4GUW3	DUF4158 domain-containing protein	HVO_0895	49	H26, LFQ	HVO_0895	49
D4GUW5	Acetyl-CoA synthetase (EC 6.2.1.1)	HVO_0896	504	LM08, SILAC	HVO_0896	504
D4GUZ0	GTP-binding protein Drg	HVO_0911	249	LM08, SILAC
D4GUZ0	GTP-binding protein Drg	HVO_0911	33;164;178;230;300	H26, LFQ	HVO_0911	33;164;178;230;249;300
D4GUZ3	Glyoxalase domain protein	HVO_0914	131, 154, 125	LM08, SILAC
D4GUZ3	Glyoxalase domain protein	HVO_0914	131, 125	RC04, SILAC
D4GUZ3	Glyoxalase domain protein	HVO_0914	125;131;154	H26, LFQ	HVO_0914	125;131;154
D4GUZ7	Small CPxCG-related zinc finger protein	HVO_0918	21	H26, LFQ	HVO_0918	21
D4GV12	DUF302 domain-containing protein	HVO_0930	62	H26, LFQ	HVO_0930	62
D4GV57	2-dehydro-3-deoxy-phosphogluconate aldolase, bacterial-type (EC 4.1.2.14)	HVO_0950	149	H26, LFQ	HVO_0950	149
D4GV58	DUF4178 domain-containing protein	HVO_0951	14	H26, LFQ	HVO_0951	14
D4GV67	Putative oxidoreductase (Aldo-keto reductase family protein) (EC 1.1.1.-)	HVO_0960	44	H26, LFQ	HVO_0960	44
D4GV71	Thioredoxin	HVO_0964	20;78	H26, LFQ	HVO_0964	20;78
D4GV77	Ribulose bisphosphate carboxylase (RuBisCO) (EC 4.1.1.39)	HVO_0970	260	H26, LFQ	HVO_0970	260
D4GV80	Aminotransferase (EC 2.6.1.-)	HVO_0973	81	LM08, SILAC
D4GV80	Aminotransferase (EC 2.6.1.-)	HVO_0973	81	RC04, SILAC
D4GV80	Aminotransferase (EC 2.6.1.-)	HVO_0973	81	H26, LFQ	HVO_0973	81
D4GVF6	NADH dehydrogenase-like complex subunit B	HVO_0979	51, 48, 112	RC04, SILAC
D4GVF6	NADH dehydrogenase-like complex subunit B	HVO_0979	34;48;51	H26, LFQ	HVO_0979	34;48;51;112
D4GVF7	NADH-quinone oxidoreductase subunit C/D (EC 7.1.1.-) (NADH dehydrogenase I subunit C/D) (NDH-1 subunit C/D)	HVO_0980	356;397;512	H26, LFQ	HVO_0980	356;397;512
D4GVF9	NADH dehydrogenase-like complex subunit I	HVO_0982	41	LM08, SILAC
D4GVF9	NADH dehydrogenase-like complex subunit I	HVO_0982	41	RC04, SILAC
D4GVF9	NADH dehydrogenase-like complex subunit I	HVO_0982	6;41	H26, LFQ	HVO_0982	6;41
D4GVH6	DRTGG domain protein	HVO_0999	49	LM08, SILAC
D4GVH6	DRTGG domain protein	HVO_0999	49	RC04, SILAC
D4GVH6	DRTGG domain protein	HVO_0999	37;49	H26, LFQ	HVO_0999	37;49
D4GVH7	acetate--CoA ligase (ADP-forming) (EC 6.2.1.13)	HVO_1000	444	H26, LFQ	HVO_1000	444
D4GVI3	ABC-type transport system ATP-binding protein	HVO_1006	11	H26, LFQ	HVO_1006	11
D4GVI6	Putative oxidoreductase (Aldo-keto reductase family protein) (EC 1.1.1.-)	HVO_1009	174	H26, LFQ	HVO_1009	174
D4GVJ5	Hef-associated 3' exonuclease Han (EC 3.1.-.-)	HVO_1018	525	LM08, SILAC
D4GVJ5	Hef-associated 3' exonuclease Han (EC 3.1.-.-)	HVO_1018	525;537	H26, LFQ	HVO_1018	525;537
D4GVJ7	HEAT-PBS family protein	HVO_1020	270	LM08, SILAC
D4GVJ7	HEAT-PBS family protein	HVO_1020	270	RC04, SILAC
D4GVJ7	HEAT-PBS family protein	HVO_1020	270	H26, LFQ	HVO_1020	270
D4GVJ9	NamA family oxidoreductase	HVO_1022	227	H26, LFQ	HVO_1022	227
D4GVK2	Acetyl-CoA C-acetyltransferase catalytic subunit (EC 2.3.1.9)	HVO_1025	165	LM08, SILAC	HVO_1025	165
D4GVK4	Sec-independent protein translocase protein TatAo	HVO_1027	59	LM08, SILAC
D4GVK4	Sec-independent protein translocase protein TatAo	HVO_1027	59	H26, LFQ	HVO_1027	59
D4GVK7	Thioredoxin-disulfide reductase (EC 1.8.1.9)	HVO_1031	208	H26, LFQ	HVO_1031	208
D4GVL0	Type IV pilus biogenesis complex ATPase subunit	HVO_1034	525	H26, LFQ	HVO_1034	525
D4GVL6	DnaJ N-terminal domain protein	HVO_1040	82	LM08, SILAC
D4GVL6	DnaJ N-terminal domain protein	HVO_1040	82	RC04, SILAC
D4GVL6	DnaJ N-terminal domain protein	HVO_1040	21;75;82	H26, LFQ	HVO_1040	21;75;82
D4GVL8	DNA-directed RNA polymerase subunit Rpo11 (EC 2.7.7.6) (DNA-directed RNA polymerase subunit L)	HVO_1042	8	H26, LFQ	HVO_1042	8
D4GVM0	Imidazole glycerol phosphate synthase subunit HisF (EC 4.3.2.10) (IGP synthase cyclase subunit) (IGP synthase subunit HisF) (ImGP synthase subunit HisF) (IGPS subunit HisF)	HVO_1044	95	H26, LFQ	HVO_1044	95
D4GVM4	Phosphoribosylformylglycinamidine synthase subunit PurL (FGAM synthase) (EC 6.3.5.3) (Formylglycinamide ribonucleotide amidotransferase subunit II) (FGAR amidotransferase II) (FGAR-AT II) (Glutamine amidotransferase PurL) (Phosphoribosylformylglycinamidine synthase subunit II)	HVO_1048	190, 186	LM08, SILAC
D4GVM4	Phosphoribosylformylglycinamidine synthase subunit PurL (FGAM synthase) (EC 6.3.5.3) (Formylglycinamide ribonucleotide amidotransferase subunit II) (FGAR amidotransferase II) (FGAR-AT II) (Glutamine amidotransferase PurL) (Phosphoribosylformylglycinamidine synthase subunit II)	HVO_1048	186	RC04, SILAC
D4GVM4	Phosphoribosylformylglycinamidine synthase subunit PurL (FGAM synthase) (EC 6.3.5.3) (Formylglycinamide ribonucleotide amidotransferase subunit II) (FGAR amidotransferase II) (FGAR-AT II) (Glutamine amidotransferase PurL) (Phosphoribosylformylglycinamidine synthase subunit II)	HVO_1048	186;190;281	H26, LFQ	HVO_1048	186;190;281
D4GVM8	Transcription initiation factor IIB (TFIIB)	HVO_1052	81	LM08, SILAC	HVO_1052	81
D4GVN0	Glutamyl-tRNA(Gln) amidotransferase subunit A (Glu-ADT subunit A) (EC 6.3.5.7)	HVO_1054	91;305;326	H26, LFQ	HVO_1054	91;305;326
D4GVN2	TrkA domain protein	HVO_1055	131	H26, LFQ	HVO_1055	131
D4GVP4	Coenzyme A biosynthesis bifunctional protein CoaBC (DNA/pantothenate metabolism flavoprotein) (Phosphopantothenoylcysteine synthetase/decarboxylase) (PPCS-PPCDC) [Includes: Phosphopantothenoylcysteine decarboxylase (PPC decarboxylase) (PPC-DC) (EC 4.1.1.36) (CoaC); Phosphopantothenate--cysteine ligase (EC 6.3.2.5) (CoaB) (Phosphopantothenoylcysteine synthetase) (PPC synthetase) (PPC-S)]	HVO_1062	157	H26, LFQ	HVO_1062	157
D4GVR1	HGPRTase-like protein 1 (EC 2.4.2.-)	HVO_1072	44	H26, LFQ	HVO_1072	44
D4GVR6	HNHc domain-containing protein	HVO_1074	81	H26, LFQ	HVO_1074	81
D4GVS0	Sugar nucleotidyltransferase (EC 2.7.7.-)	HVO_1076	19;165	H26, LFQ	HVO_1076	19;165
D4GVS4	Sulfate adenylyltransferase small subunit-like protein	HVO_1079	312	LM08, SILAC
D4GVS4	Sulfate adenylyltransferase small subunit-like protein	HVO_1079	35;312	H26, LFQ	HVO_1079	35;312
D4GVS6	Something about silencing protein 10	HVO_1080	58	LM08, SILAC
D4GVS6	Something about silencing protein 10	HVO_1080	58	RC04, SILAC
D4GVS6	Something about silencing protein 10	HVO_1080	48;58;66	H26, LFQ	HVO_1080	48;58;66
D4GVS8	Glutaredoxin	HVO_1081	31	H26, LFQ	HVO_1081	31
Q8NKQ2	PyrE-like protein	HVO_1082	72	H26, LFQ	HVO_1082	72
D4GVT3	Adenylosuccinate lyase (EC 4.3.2.2)	HVO_1084	349	H26, LFQ	HVO_1084	349
D4GVT4	phosphoribosylglycinamide formyltransferase 1 (EC 2.1.2.2)	HVO_1085	173, 352, 373	LM08, SILAC
D4GVT4	phosphoribosylglycinamide formyltransferase 1 (EC 2.1.2.2)	HVO_1085	352, 173, 373	RC04, SILAC
D4GVT4	phosphoribosylglycinamide formyltransferase 1 (EC 2.1.2.2)	HVO_1085	173;352;373	H26, LFQ	HVO_1085	173;352;373
D4GW02	UspA domain protein	HVO_1087	132	H26, LFQ	HVO_1087	132
Q9V2V6	Proteasome subunit alpha 1 (20S proteasome alpha subunit 1) (Proteasome core protein PsmA 1) [Cleaved into: Proteasome subunit alpha 1, N-terminally processed]	HVO_1091	54;68;163	H26, LFQ	HVO_1091	54;68;163
D4GW15	Ribonuclease P protein component 3 (RNase P component 3) (EC 3.1.26.5) (Rpp30)	HVO_1094	118;223	H26, LFQ	HVO_1094	118;223
D4GW22	Diaminopimelate decarboxylase (DAP decarboxylase) (DAPDC) (EC 4.1.1.20)	HVO_1098	168	H26, LFQ	HVO_1098	168
D4GW26	4-hydroxy-tetrahydrodipicolinate reductase (HTPA reductase) (EC 1.17.1.8)	HVO_1100	151	H26, LFQ	HVO_1100	151
D4GW30	DUF88 family protein	HVO_1102	39	H26, LFQ	HVO_1102	39
D4GW35	MiaB-like tRNA modifying enzyme	HVO_1105	105	LM08, SILAC
D4GW35	MiaB-like tRNA modifying enzyme	HVO_1105	104	RC04, SILAC
D4GW35	MiaB-like tRNA modifying enzyme	HVO_1105	104	H26, LFQ	HVO_1105	104;105
D4GW66	Fe-coproporphyrin synthase AhbC	HVO_1121	34	H26, LFQ	HVO_1121	34
D4GW69	Thioredoxin-disulfide reductase (EC 1.8.1.9)	HVO_1123	341	H26, LFQ	HVO_1123	341
D4GW71	DUF357 family protein	HVO_1124	8	H26, LFQ	HVO_1124	8
D4GW72	Cysteine--tRNA ligase (EC 6.1.1.16) (Cysteinyl-tRNA synthetase) (CysRS)	HVO_1125	160	LM08, SILAC
D4GW72	Cysteine--tRNA ligase (EC 6.1.1.16) (Cysteinyl-tRNA synthetase) (CysRS)	HVO_1125	160	RC04, SILAC
D4GW72	Cysteine--tRNA ligase (EC 6.1.1.16) (Cysteinyl-tRNA synthetase) (CysRS)	HVO_1125	73;160;186	H26, LFQ	HVO_1125	73;160;186
D4GW77	Sirohydrochlorin cobaltochelatase (EC 4.99.1.3)	HVO_1128	43	LM08, SILAC
D4GW77	Sirohydrochlorin cobaltochelatase (EC 4.99.1.3)	HVO_1128	43	H26, LFQ	HVO_1128	43
D4GW79	DUF2185 domain-containing protein	HVO_1129	181	LM08, SILAC
D4GW79	DUF2185 domain-containing protein	HVO_1129	181, 250	RC04, SILAC
D4GW79	DUF2185 domain-containing protein	HVO_1129	181;250	H26, LFQ	HVO_1129	181;250
D4GW80	Cupredoxin_1 domain-containing protein	HVO_1130	86	H26, LFQ	HVO_1130	86
D4GW83	Adenylosuccinate synthetase (AMPSase) (AdSS) (EC 6.3.4.4) (IMP--aspartate ligase)	HVO_1132	138, 166	LM08, SILAC
D4GW83	Adenylosuccinate synthetase (AMPSase) (AdSS) (EC 6.3.4.4) (IMP--aspartate ligase)	HVO_1132	138	RC04, SILAC
D4GW83	Adenylosuccinate synthetase (AMPSase) (AdSS) (EC 6.3.4.4) (IMP--aspartate ligase)	HVO_1132	50;138;166	H26, LFQ	HVO_1132	50;138;166
D4GW85	HTH domain protein	HVO_1133	7;20;32;43;87	H26, LFQ	HVO_1133	7;20;32;43;87
D4GW86	Transcriptional regulator	HVO_1134	731	LM08, SILAC
D4GW86	Transcriptional regulator	HVO_1134	546, 731, 146	RC04, SILAC
D4GW86	Transcriptional regulator	HVO_1134	146;681;731	H26, LFQ	HVO_1134	146;546;681;731
D4GW93	Squalene synthase (EC 2.5.1.21)	HVO_1139	317	H26, LFQ	HVO_1139	317
D4GW94	Acyl-CoA dehydrogenase (EC 1.3.8.-)	HVO_1140	292	H26, LFQ	HVO_1140	292
D4GWA5	30S ribosomal protein S3Ae (Ribosomal protein S1e)	HVO_1145	39, 124	LM08, SILAC
D4GWA5	30S ribosomal protein S3Ae (Ribosomal protein S1e)	HVO_1145	39, 62, 124	RC04, SILAC
D4GWA5	30S ribosomal protein S3Ae (Ribosomal protein S1e)	HVO_1145	8;10;39;99;124	H26, LFQ	HVO_1145	8;10;39;62;99;124
D4GWB2	30S ribosomal protein S15	HVO_1148	125	LM08, SILAC
D4GWB2	30S ribosomal protein S15	HVO_1148	125	RC04, SILAC
D4GWB2	30S ribosomal protein S15	HVO_1148	16;68;113;125	H26, LFQ	HVO_1148	16;68;113;125
D4GWB4	IS200-type transposase HfIRS11	HVO_1150	77	LM08, SILAC
D4GWB4	IS200-type transposase HfIRS11	HVO_1150	77	RC04, SILAC
D4GWB4	IS200-type transposase HfIRS11	HVO_1150	77	H26, LFQ	HVO_1150	77
D4GWC7	Type IV pilus biogenesis complex ATPase subunit	HVO_1160	299	LM08, SILAC
D4GWC7	Type IV pilus biogenesis complex ATPase subunit	HVO_1160	299	H26, LFQ	HVO_1160	299
D4GWD0	HD family hydrolase	HVO_1164	193	H26, LFQ	HVO_1164	193
D4GWR9	Putative glycosyltransferase, type 1 (EC 2.4.-.-)	HVO_1168	115	H26, LFQ	HVO_1168	115
D4GWS3	GalE family epimerase/dehydratase	HVO_1172	8	H26, LFQ	HVO_1172	8
D4GWT0	ATP-NAD/AcoX kinase	HVO_1179	315	H26, LFQ	HVO_1179	315
D4GWT4	PhoU domain protein	HVO_1181	30;57;89;155	H26, LFQ	HVO_1181	30;57;89;155
D4GWU2	START domain protein	HVO_1187	27	H26, LFQ	HVO_1187	27
D4GWU7	Aldehyde dehydrogenase (EC 1.2.1.3)	HVO_1189	91, 301, 245, 503	LM08, SILAC
D4GWU7	Aldehyde dehydrogenase (EC 1.2.1.3)	HVO_1189	503, 245	RC04, SILAC
D4GWU7	Aldehyde dehydrogenase (EC 1.2.1.3)	HVO_1189	490;503	H26, LFQ	HVO_1189	9;245;301;490;503
D4GWW2	Acyl-CoA dehydrogenase (EC 1.3.8.-)	HVO_1199	238	H26, LFQ	HVO_1199	238
D4GWY5	KaiC-type circadian clock protein CirA	HVO_1212	145	LM08, SILAC
D4GWY5	KaiC-type circadian clock protein CirA	HVO_1212	145	RC04, SILAC
D4GWY5	KaiC-type circadian clock protein CirA	HVO_1212	209	H26, LFQ	HVO_1212	145;209
D4GWZ6	Taxis protein CheF	HVO_1221	7	RC04, SILAC	HVO_1221	7
D4GX28	Acyl-CoA synthetase (EC 6.2.1.-)	HVO_1236	403;505	H26, LFQ	HVO_1236	403;505
D4GX51	DUF1918 family protein	HVO_1248	8, 5	LM08, SILAC
D4GX51	DUF1918 family protein	HVO_1248	5	RC04, SILAC
D4GX51	DUF1918 family protein	HVO_1248	5;8	H26, LFQ	HVO_1248	5;8
D4GX52	DUF54 family protein	HVO_1249	126	H26, LFQ	HVO_1249	126
D4GX53	Redoxin domain protein	HVO_1250	183	LM08, SILAC	HVO_1250	183
D4GX88	Receiver box response regulator	HVO_1271	142	H26, LFQ	HVO_1271	142
D4GX92	Inosine-5'-monophosphate dehydrogenase (IMP dehydrogenase) (IMPD) (IMPDH) (EC 1.1.1.205)	HVO_1273	14, 103	LM08, SILAC
D4GX92	Inosine-5'-monophosphate dehydrogenase (IMP dehydrogenase) (IMPD) (IMPDH) (EC 1.1.1.205)	HVO_1273	103, 14	RC04, SILAC
D4GX92	Inosine-5'-monophosphate dehydrogenase (IMP dehydrogenase) (IMPD) (IMPDH) (EC 1.1.1.205)	HVO_1273	103;193;414	H26, LFQ	HVO_1273	14;103;193;414
P15093	Dihydrofolate reductase HdrA (DHFR A) (hDHFR-1) (EC 1.5.1.3)	HVO_1279	30	H26, LFQ	HVO_1279	30
D4GXB4	GTP cyclohydrolase III (EC 3.5.4.29)	HVO_1284	150	H26, LFQ	HVO_1284	150
D4GXB7	HAD superfamily hydrolase	HVO_1286	47	H26, LFQ	HVO_1286	47
D4GXC5	Uncharacterized protein HVO_1289	HVO_1289	59	H26, LFQ	HVO_1289	59
P17736	Histidinol-phosphate aminotransferase (EC 2.6.1.9) (Imidazole acetol-phosphate transaminase)	HVO_1295	345	LM08, SILAC
P17736	Histidinol-phosphate aminotransferase (EC 2.6.1.9) (Imidazole acetol-phosphate transaminase)	HVO_1295	34;273	H26, LFQ	HVO_1295	34;273;345
D4GXD8	Putative adenylate kinase (AK) (EC 2.7.4.3) (ATP-AMP transphosphorylase)	HVO_1296	105	H26, LFQ	HVO_1296	105
D4GXE3	Cro/C1 family transcription regulator	HVO_1299	114, 15, 48	LM08, SILAC
D4GXE3	Cro/C1 family transcription regulator	HVO_1299	114, 48	RC04, SILAC
D4GXE3	Cro/C1 family transcription regulator	HVO_1299	48	H26, LFQ	HVO_1299	15;48;114
D4GXE4	Triosephosphate isomerase (TIM) (TPI) (EC 5.3.1.1) (Triose-phosphate isomerase)	HVO_1300	91	H26, LFQ	HVO_1300	91
D4GXE5	DNA helicase (EC 3.6.4.12)	HVO_1301	181	H26, LFQ	HVO_1301	181
D4GXE9	Pyruvate--ferredoxin oxidoreductase beta subunit (EC 1.2.7.1)	HVO_1304	91, 66, 310, 278, 162	LM08, SILAC
D4GXE9	Pyruvate--ferredoxin oxidoreductase beta subunit (EC 1.2.7.1)	HVO_1304	91, 278, 310, 162	RC04, SILAC
D4GXE9	Pyruvate--ferredoxin oxidoreductase beta subunit (EC 1.2.7.1)	HVO_1304	91;152;154;162;278;310	H26, LFQ	HVO_1304	66;91;152;154;162;278;310
D4GXF1	Pyruvate--ferredoxin oxidoreductase alpha subunit (EC 1.2.7.1)	HVO_1305	27, 63	LM08, SILAC
D4GXF1	Pyruvate--ferredoxin oxidoreductase alpha subunit (EC 1.2.7.1)	HVO_1305	27, 63	RC04, SILAC
D4GXF1	Pyruvate--ferredoxin oxidoreductase alpha subunit (EC 1.2.7.1)	HVO_1305	63	H26, LFQ	HVO_1305	27;63
D4GXF2	Chorismate synthase (CS) (EC 4.2.3.5) (5-enolpyruvylshikimate-3-phosphate phospholyase)	HVO_1306	94	LM08, SILAC
D4GXF2	Chorismate synthase (CS) (EC 4.2.3.5) (5-enolpyruvylshikimate-3-phosphate phospholyase)	HVO_1306	114, 94	RC04, SILAC
D4GXF2	Chorismate synthase (CS) (EC 4.2.3.5) (5-enolpyruvylshikimate-3-phosphate phospholyase)	HVO_1306	94;114	H26, LFQ	HVO_1306	94;114
D4GXF6	Peptidase M24 family protein	HVO_1309	93	H26, LFQ	HVO_1309	93
D4GXI0	Chorismate mutase (EC 5.4.99.5)	HVO_1322	48;53	H26, LFQ	HVO_1322	48;53
D4GXI6	Small CPxCG-related zinc finger protein	HVO_1326	7	RC04, SILAC	HVO_1326	7
D4GXI7	AAA-type ATPase (CDC48 subfamily)	HVO_1327	285	RC04, SILAC
D4GXI7	AAA-type ATPase (CDC48 subfamily)	HVO_1327	78;285;557	H26, LFQ	HVO_1327	78;285;557
D4GXL0	Replication protein A	HVO_1338	371	RC04, SILAC
D4GXL0	Replication protein A	HVO_1338	61	H26, LFQ	HVO_1338	61;371
D4GXL3	Putative glycosyltransferase, type 1 (EC 2.4.-.-)	HVO_1340	209	H26, LFQ	HVO_1340	209
D4GXL9	NifU C-terminal domain protein	HVO_1343	8	H26, LFQ	HVO_1343	8
D4GXM1	Ribosome maturation protein Sdo1	HVO_1344	82	RC04, SILAC
D4GXM1	Ribosome maturation protein Sdo1	HVO_1344	82	H26, LFQ	HVO_1344	82
D4GXM6	GTPase HflX (GTP-binding protein HflX)	HVO_1346	157;370;418	H26, LFQ	HVO_1346	157;370;418
D4GXM7	Probable cyclic pyranopterin monophosphate synthase (EC 4.6.1.17) (Molybdenum cofactor biosynthesis protein C)	HVO_1347	150	LM08, SILAC
D4GXM7	Probable cyclic pyranopterin monophosphate synthase (EC 4.6.1.17) (Molybdenum cofactor biosynthesis protein C)	HVO_1347	150	RC04, SILAC
D4GXM7	Probable cyclic pyranopterin monophosphate synthase (EC 4.6.1.17) (Molybdenum cofactor biosynthesis protein C)	HVO_1347	169	H26, LFQ	HVO_1347	150;169
D4GXN3	DNA repair helicase Rad3 (EC 3.6.4.12)	HVO_1351	81;331;571	H26, LFQ	HVO_1351	81;331;571
D4GXR9	Gamma-glutamyl phosphate reductase (GPR) (EC 1.2.1.41) (Glutamate-5-semialdehyde dehydrogenase) (Glutamyl-gamma-semialdehyde dehydrogenase) (GSA dehydrogenase)	HVO_1370	151	H26, LFQ	HVO_1370	151
D4GXS1	Glutamate 5-kinase (EC 2.7.2.11) (Gamma-glutamyl kinase) (GK)	HVO_1371	281	H26, LFQ	HVO_1371	281
D4GXS7	Acyl-CoA synthetase (EC 6.2.1.-)	HVO_1374	524	LM08, SILAC
D4GXS7	Acyl-CoA synthetase (EC 6.2.1.-)	HVO_1374	524	RC04, SILAC
D4GXS7	Acyl-CoA synthetase (EC 6.2.1.-)	HVO_1374	18;524;527	H26, LFQ	HVO_1374	18;524;527
D4GXT9	Methylmalonyl-CoA mutase subunit A (EC 5.4.99.2)	HVO_1380	46	H26, LFQ	HVO_1380	46
D4GXU9	Transcription factor S (Transcription elongation factor IIS/RNA polymerase subunit homolog)	HVO_1385	79	LM08, SILAC
D4GXU9	Transcription factor S (Transcription elongation factor IIS/RNA polymerase subunit homolog)	HVO_1385	79	RC04, SILAC
D4GXU9	Transcription factor S (Transcription elongation factor IIS/RNA polymerase subunit homolog)	HVO_1385	79	H26, LFQ	HVO_1385	79
D4GXV3	ArsR family transcriptional regulator	HVO_1388	46	H26, LFQ	HVO_1388	46
D4GXV8	Bis(5'-nucleosyl)-tetraphosphatase [asymmetrical] (Diadenosine 5',5'''-P1,P4-tetraphosphate asymmetrical hydrolase)	HVO_1391	26;148	H26, LFQ	HVO_1391	26;148
D4GXW0	30S ribosomal protein S10	HVO_1392	6;25	H26, LFQ	HVO_1392	6;25
D4GXW9	FAD-dependent oxidoreductase	HVO_1396	425	LM08, SILAC
D4GXW9	FAD-dependent oxidoreductase	HVO_1396	425	H26, LFQ	HVO_1396	425
D4GXX3	ABC-type transport system periplasmic substrate-binding protein (Probable substrate sugar)	HVO_1401	81	LM08, SILAC
D4GXX3	ABC-type transport system periplasmic substrate-binding protein (Probable substrate sugar)	HVO_1401	81	RC04, SILAC
D4GXX3	ABC-type transport system periplasmic substrate-binding protein (Probable substrate sugar)	HVO_1401	81	H26, LFQ	HVO_1401	81
D4GXZ1	SRPBCC family protein	HVO_1411	141	LM08, SILAC	HVO_1411	141
D4GXZ3	Phosphomevalonate decarboxylase (PMD) (EC 4.1.1.99) (Mevalonate monophosphate decarboxylase)	HVO_1412	6;15	H26, LFQ	HVO_1412	6;15
D4GXZ5	Putative NADH dehydrogenase	HVO_1413	350	H26, LFQ	HVO_1413	350
D4GY14	DUF4241 domain-containing protein	HVO_1425	138	LM08, SILAC
D4GY14	DUF4241 domain-containing protein	HVO_1425	138	RC04, SILAC
D4GY14	DUF4241 domain-containing protein	HVO_1425	138	H26, LFQ	HVO_1425	138
D4GY35	Recombinase RecA	HVO_1437	64	H26, LFQ	HVO_1437	64
D4GY40	Cell division initiation protein	HVO_1440	8;22;42	H26, LFQ	HVO_1440	8;22;42
D4GY50	3-hydroxyacyl-CoA dehydrogenase (EC 1.1.1.35)	HVO_1444	62;72	H26, LFQ	HVO_1444	62;72
D4GY71	Aspartate carbamoyltransferase (EC 2.1.3.2) (Aspartate transcarbamylase) (ATCase)	HVO_1454	81	RC04, SILAC
D4GY71	Aspartate carbamoyltransferase (EC 2.1.3.2) (Aspartate transcarbamylase) (ATCase)	HVO_1454	63;81	H26, LFQ	HVO_1454	63;81
D4GY73	Aspartate carbamoyltransferase regulatory chain	HVO_1455	95	H26, LFQ	HVO_1455	95
D4GY81	ThuA family protein	HVO_1459	117	RC04, SILAC	HVO_1459	117
D4GY88	Oxidoreductase	HVO_1463	169	H26, LFQ	HVO_1463	169
D4GY93	1,4-dihydroxy-2-naphthoyl-CoA synthase (DHNA-CoA synthase) (EC 4.1.3.36)	HVO_1465	293	LM08, SILAC
D4GY93	1,4-dihydroxy-2-naphthoyl-CoA synthase (DHNA-CoA synthase) (EC 4.1.3.36)	HVO_1465	293	RC04, SILAC
D4GY93	1,4-dihydroxy-2-naphthoyl-CoA synthase (DHNA-CoA synthase) (EC 4.1.3.36)	HVO_1465	293	H26, LFQ	HVO_1465	293
D4GYA1	2-succinyl-5-enolpyruvyl-6-hydroxy-3-cyclohexene-1-carboxylate synthase (SEPHCHC synthase) (EC 2.2.1.9) (Menaquinone biosynthesis protein MenD)	HVO_1469	311	H26, LFQ	HVO_1469	311
D4GYA6	Cell surface protein	HVO_1472	44	H26, LFQ	HVO_1472	44
D4GYA8	UPF0058 family protein	HVO_1473	46;91	H26, LFQ	HVO_1473	46;91
D4GYB3	EDNA utilization nuclease	HVO_1477	142	H26, LFQ	HVO_1477	142
D4GYB5	Transcription initiation factor IIB (TFIIB)	HVO_1478	95	LM08, SILAC
D4GYB5	Transcription initiation factor IIB (TFIIB)	HVO_1478	286, 95	RC04, SILAC	HVO_1478	95;286
D4GYC3	Ferredoxin (2Fe-2S)	HVO_1482	84	LM08, SILAC
D4GYC3	Ferredoxin (2Fe-2S)	HVO_1482	84	H26, LFQ	HVO_1482	84
D4GYD4	D-gluconate dehydratase (EC 4.2.1.39)	HVO_1488	217, 30, 196, 146	LM08, SILAC
D4GYD4	D-gluconate dehydratase (EC 4.2.1.39)	HVO_1488	30, 196, 211, 146, 217	RC04, SILAC
D4GYD4	D-gluconate dehydratase (EC 4.2.1.39)	HVO_1488	30;196;217	H26, LFQ	HVO_1488	30;146;196;211;217
D4GYD8	Mediator complex subunit 17	HVO_1492	107, 134	LM08, SILAC
D4GYD8	Mediator complex subunit 17	HVO_1492	137, 61, 108, 134	RC04, SILAC
D4GYD8	Mediator complex subunit 17	HVO_1492	107;108;113;134;135;137	H26, LFQ	HVO_1492	61;107;108;113;134;135;137
D4GYE1	PTS system fructose-specific EIIB component (EC 2.7.1.202) (EIIB-Fru) (Fructose-specific phosphotransferase enzyme IIB component)	HVO_1495	79	LM08, SILAC
D4GYE1	PTS system fructose-specific EIIB component (EC 2.7.1.202) (EIIB-Fru) (Fructose-specific phosphotransferase enzyme IIB component)	HVO_1495	147	RC04, SILAC
D4GYE1	PTS system fructose-specific EIIB component (EC 2.7.1.202) (EIIB-Fru) (Fructose-specific phosphotransferase enzyme IIB component)	HVO_1495	79;147	H26, LFQ	HVO_1495	79;147
D4GYE2	Phosphoenolpyruvate-protein phosphotransferase (EC 2.7.3.9) (Phosphotransferase system, enzyme I)	HVO_1496	238	H26, LFQ	HVO_1496	238
D4GYE3	Phosphocarrier protein HPr	HVO_1497	20	H26, LFQ	HVO_1497	20
D4GYE4	PTS system fructose-specific EIIA component (EIIA-Fru) (Fructose-specific phosphotransferase enzyme IIA component)	HVO_1498	98	H26, LFQ	HVO_1498	98
D4GYE7	HTH-type transcriptional regulator GlpR	HVO_1501	33	H26, LFQ	HVO_1501	33
D4GYE9	3-isopropylmalate dehydratase (EC 4.2.1.33)	HVO_1503	193	LM08, SILAC
D4GYE9	3-isopropylmalate dehydratase (EC 4.2.1.33)	HVO_1503	184;193	H26, LFQ	HVO_1503	184;193
Q7ZAG7	3-isopropylmalate dehydratase large subunit (EC 4.2.1.33) (Alpha-IPM isomerase) (IPMI) (Isopropylmalate isomerase)	HVO_1504	163	LM08, SILAC
Q7ZAG7	3-isopropylmalate dehydratase large subunit (EC 4.2.1.33) (Alpha-IPM isomerase) (IPMI) (Isopropylmalate isomerase)	HVO_1504	163	RC04, SILAC
Q7ZAG7	3-isopropylmalate dehydratase large subunit (EC 4.2.1.33) (Alpha-IPM isomerase) (IPMI) (Isopropylmalate isomerase)	HVO_1504	163;261;364	H26, LFQ	HVO_1504	163;261;364
D4GYF3	Acetolactate synthase small subunit (EC 2.2.1.6)	HVO_1507	129	LM08, SILAC
D4GYF3	Acetolactate synthase small subunit (EC 2.2.1.6)	HVO_1507	129	RC04, SILAC
D4GYF3	Acetolactate synthase small subunit (EC 2.2.1.6)	HVO_1507	102;196	H26, LFQ	HVO_1507	102;129;196
D4GYF4	Acetolactate synthase (EC 2.2.1.6)	HVO_1508	229	LM08, SILAC
D4GYF4	Acetolactate synthase (EC 2.2.1.6)	HVO_1508	229	RC04, SILAC
D4GYF4	Acetolactate synthase (EC 2.2.1.6)	HVO_1508	229	H26, LFQ	HVO_1508	229
D4GYF6	2-isopropylmalate synthase (EC 2.3.3.13)	HVO_1510	411	RC04, SILAC
D4GYF6	2-isopropylmalate synthase (EC 2.3.3.13)	HVO_1510	83;374;405;411	H26, LFQ	HVO_1510	83;374;405;411
D4GYG5	Hexuronic acid methyltransferase AglP (EC 2.1.1.-) (Archaeal glycosylation protein P)	HVO_1522	17	H26, LFQ	HVO_1522	17
D4GYH1	UTP--glucose-1-phosphate uridylyltransferase AglF (EC 2.7.7.9) (Archaeal glycosylation protein F)	HVO_1527	21	LM08, SILAC
D4GYH1	UTP--glucose-1-phosphate uridylyltransferase AglF (EC 2.7.7.9) (Archaeal glycosylation protein F)	HVO_1527	21	RC04, SILAC
D4GYH1	UTP--glucose-1-phosphate uridylyltransferase AglF (EC 2.7.7.9) (Archaeal glycosylation protein F)	HVO_1527	21;56	H26, LFQ	HVO_1527	21;56
D4GYH3	Glucosyl-dolichyl phosphate glucuronosyltransferase (EC 2.4.1.356) (Archaeal glycosylation protein G) (Glycosyltransferase AglG)	HVO_1529	165, 217	LM08, SILAC
D4GYH3	Glucosyl-dolichyl phosphate glucuronosyltransferase (EC 2.4.1.356) (Archaeal glycosylation protein G) (Glycosyltransferase AglG)	HVO_1529	165, 217	RC04, SILAC
D4GYH3	Glucosyl-dolichyl phosphate glucuronosyltransferase (EC 2.4.1.356) (Archaeal glycosylation protein G) (Glycosyltransferase AglG)	HVO_1529	165;210;217	H26, LFQ	HVO_1529	165;210;217
D4GYH4	Dolichyl-monophosphooligosaccharide--protein glycotransferase AglB (EC 2.4.99.21) (Archaeal glycosylation protein B) (Dolichyl-phosphooligosaccharide-protein glycotransferase) (Oligosaccharyl transferase) (OST) (OTase) (Oligosaccharyl transferase AglB)	HVO_1530	199	H26, LFQ	HVO_1530	199
D4GYH5	UDP-glucose 6-dehydrogenase AglM (UDP-Glc dehydrogenase) (UDP-GlcDH) (UDPGDH) (EC 1.1.1.22) (Archaeal glycosylation protein M)	HVO_1531	203	H26, LFQ	HVO_1531	203
D4GYH8	Putative S-adenosylmethionine-dependent methyltransferase (EC 2.1.1.-)	HVO_1534	13	LM08, SILAC
D4GYH8	Putative S-adenosylmethionine-dependent methyltransferase (EC 2.1.1.-)	HVO_1534	13	RC04, SILAC
D4GYH8	Putative S-adenosylmethionine-dependent methyltransferase (EC 2.1.1.-)	HVO_1534	13	H26, LFQ	HVO_1534	13
D4GYI2	Anaerobic glycerol-3-phosphate dehydrogenase subunit A1 (G-3-P dehydrogenase A1) (G3PDH A1) (EC 1.1.5.3)	HVO_1538	35, 102, 377, 131, 494	LM08, SILAC
D4GYI2	Anaerobic glycerol-3-phosphate dehydrogenase subunit A1 (G-3-P dehydrogenase A1) (G3PDH A1) (EC 1.1.5.3)	HVO_1538	131, 35, 102, 494	RC04, SILAC
D4GYI2	Anaerobic glycerol-3-phosphate dehydrogenase subunit A1 (G-3-P dehydrogenase A1) (G3PDH A1) (EC 1.1.5.3)	HVO_1538	131;138;494	H26, LFQ	HVO_1538	35;102;131;138;377;494
D4GYI3	Glycerol-3-phosphate dehydrogenase subunit B (EC 1.1.5.3)	HVO_1539	175;299	H26, LFQ	HVO_1539	175;299
D4GYI4	Glycerol-3-phosphate dehydrogenase subunit C (EC 1.1.5.3)	HVO_1540	123, 166, 220	LM08, SILAC
D4GYI4	Glycerol-3-phosphate dehydrogenase subunit C (EC 1.1.5.3)	HVO_1540	123, 166	RC04, SILAC
D4GYI4	Glycerol-3-phosphate dehydrogenase subunit C (EC 1.1.5.3)	HVO_1540	123;166	H26, LFQ	HVO_1540	123;166;220
D4GYI5	Glycerol kinase (EC 2.7.1.30) (ATP:glycerol 3-phosphotransferase) (Glycerokinase)	HVO_1541	153	LM08, SILAC
D4GYI5	Glycerol kinase (EC 2.7.1.30) (ATP:glycerol 3-phosphotransferase) (Glycerokinase)	HVO_1541	153	RC04, SILAC
D4GYI5	Glycerol kinase (EC 2.7.1.30) (ATP:glycerol 3-phosphotransferase) (Glycerokinase)	HVO_1541	153	H26, LFQ	HVO_1541	153
D4GYI9	Phosphoenolpyruvate--dihydroxyacetone phosphotransferase subunit DhaL (EC 2.7.1.121)	HVO_1545	175	LM08, SILAC
D4GYI9	Phosphoenolpyruvate--dihydroxyacetone phosphotransferase subunit DhaL (EC 2.7.1.121)	HVO_1545	55;175	H26, LFQ	HVO_1545	55;175
D4GYJ0	Phosphoenolpyruvate--dihydroxyacetone phosphotransferase subunit DhaK (EC 2.7.1.121)	HVO_1546	158	LM08, SILAC	HVO_1546	158
D4GYJ1	Isoleucine--tRNA ligase (EC 6.1.1.5) (Isoleucyl-tRNA synthetase) (IleRS)	HVO_1547	732, 118, 175, 104	LM08, SILAC
D4GYJ1	Isoleucine--tRNA ligase (EC 6.1.1.5) (Isoleucyl-tRNA synthetase) (IleRS)	HVO_1547	732, 175, 104	RC04, SILAC
D4GYJ1	Isoleucine--tRNA ligase (EC 6.1.1.5) (Isoleucyl-tRNA synthetase) (IleRS)	HVO_1547	104;175;732	H26, LFQ	HVO_1547	104;118;175;732
D4GYY3	TraB family protein	HVO_1554	135	H26, LFQ	HVO_1554	135
D4GYY9	UPF0212 protein HVO_1560	HVO_1560	86;93	H26, LFQ	HVO_1560	86;93
D4GYZ1	Proteasome subunit beta (EC 3.4.25.1) (20S proteasome beta subunit) (Proteasome core protein PsmB)	HVO_1562	205	H26, LFQ	HVO_1562	205
D4GYZ9	Type 2 DNA topoisomerase 6 subunit A (EC 5.6.2.2) (Type II DNA topoisomerase VI subunit A)	HVO_1570	153	LM08, SILAC
D4GYZ9	Type 2 DNA topoisomerase 6 subunit A (EC 5.6.2.2) (Type II DNA topoisomerase VI subunit A)	HVO_1570	153	RC04, SILAC
D4GYZ9	Type 2 DNA topoisomerase 6 subunit A (EC 5.6.2.2) (Type II DNA topoisomerase VI subunit A)	HVO_1570	153	H26, LFQ	HVO_1570	153
D4GZ00	Type 2 DNA topoisomerase 6 subunit B (EC 5.6.2.2) (Type II DNA topoisomerase VI subunit B) (TopoVI-B)	HVO_1571	33, 226, 172	LM08, SILAC
D4GZ00	Type 2 DNA topoisomerase 6 subunit B (EC 5.6.2.2) (Type II DNA topoisomerase VI subunit B) (TopoVI-B)	HVO_1571	33	RC04, SILAC
D4GZ00	Type 2 DNA topoisomerase 6 subunit B (EC 5.6.2.2) (Type II DNA topoisomerase VI subunit B) (TopoVI-B)	HVO_1571	33;104;172;226;653;682	H26, LFQ	HVO_1571	33;104;172;226;653;682
D4GZ01	DNA gyrase subunit B (EC 5.6.2.2)	HVO_1572	454	LM08, SILAC
D4GZ01	DNA gyrase subunit B (EC 5.6.2.2)	HVO_1572	454	RC04, SILAC
D4GZ01	DNA gyrase subunit B (EC 5.6.2.2)	HVO_1572	290;344;444;452;454	H26, LFQ	HVO_1572	290;344;444;452;454
D4GZ02	DNA gyrase subunit A (EC 5.6.2.2)	HVO_1573	315	LM08, SILAC
D4GZ02	DNA gyrase subunit A (EC 5.6.2.2)	HVO_1573	315	RC04, SILAC
D4GZ02	DNA gyrase subunit A (EC 5.6.2.2)	HVO_1573	20;242;245	H26, LFQ	HVO_1573	20;242;245;315
D4GZ05	GalE family epimerase/dehydratase	HVO_1576	85	H26, LFQ	HVO_1576	85
D4GZ06	DUF293 domain protein	HVO_1577	144	LM08, SILAC
D4GZ06	DUF293 domain protein	HVO_1577	29;52;64;144	H26, LFQ	HVO_1577	29;52;64;144
D4GZ07	Putative NADH dehydrogenase	HVO_1578	75;138;326;329;388	H26, LFQ	HVO_1578	75;138;326;329;388
D4GZ14	Acyl-CoA synthetase (EC 6.2.1.-)	HVO_1585	634	LM08, SILAC
D4GZ14	Acyl-CoA synthetase (EC 6.2.1.-)	HVO_1585	634	RC04, SILAC
D4GZ14	Acyl-CoA synthetase (EC 6.2.1.-)	HVO_1585	634	H26, LFQ	HVO_1585	634
Q1XBW1	Chaperone protein DnaJ	HVO_1589	60, 30, 380, 77	LM08, SILAC
Q1XBW1	Chaperone protein DnaJ	HVO_1589	30, 60, 380	RC04, SILAC
Q1XBW1	Chaperone protein DnaJ	HVO_1589	27;30;44;60;380	H26, LFQ	HVO_1589	27;30;44;60;77;380
Q1XBW2	Chaperone protein DnaK (HSP70) (Heat shock 70 kDa protein) (Heat shock protein 70)	HVO_1590	278, 501, 128, 576, 388	LM08, SILAC
Q1XBW2	Chaperone protein DnaK (HSP70) (Heat shock 70 kDa protein) (Heat shock protein 70)	HVO_1590	128, 388, 501, 278, 576	RC04, SILAC
Q1XBW2	Chaperone protein DnaK (HSP70) (Heat shock 70 kDa protein) (Heat shock protein 70)	HVO_1590	128;134;278;336;388;501;576	H26, LFQ	HVO_1590	128;134;278;336;388;501;576
Q1XBW3	Protein GrpE (HSP-70 cofactor)	HVO_1592	113	LM08, SILAC
Q1XBW3	Protein GrpE (HSP-70 cofactor)	HVO_1592	113	RC04, SILAC
Q1XBW3	Protein GrpE (HSP-70 cofactor)	HVO_1592	113;163	H26, LFQ	HVO_1592	113;163
D4GZ23	tRNA/rRNA cytosine-C5-methylase (EC 2.1.1.-)	HVO_1594	35	LM08, SILAC
D4GZ23	tRNA/rRNA cytosine-C5-methylase (EC 2.1.1.-)	HVO_1594	35	RC04, SILAC
D4GZ23	tRNA/rRNA cytosine-C5-methylase (EC 2.1.1.-)	HVO_1594	218	H26, LFQ	HVO_1594	35;218
D4GZ27	DNA helicase (EC 3.6.4.12)	HVO_1598	317	H26, LFQ	HVO_1598	317
D4GZ40	DUF2088 domain-containing protein	HVO_1611	49	LM08, SILAC
D4GZ40	DUF2088 domain-containing protein	HVO_1611	49	H26, LFQ	HVO_1611	49
D4GZ44	Ribonuclease H domain protein	HVO_1615	178	H26, LFQ	HVO_1615	178
D4GZ49	XerC/D-like integrase	HVO_1620	315	H26, LFQ	HVO_1620	315
D4GZ53	DUF362 domain-containing protein	HVO_1623	44	H26, LFQ	HVO_1623	44
D4GZ58	PD-(D/E)XK nuclease family protein	HVO_1629	305	H26, LFQ	HVO_1629	305
D4GZ60	2-(3-amino-3-carboxypropyl)histidine synthase (EC 2.5.1.108)	HVO_1631	19;52	H26, LFQ	HVO_1631	19;52
D4GZ66	Peptidyl-prolyl cis-trans isomerase (EC 5.2.1.8)	HVO_1637	305	RC04, SILAC	HVO_1637	305
D4GZ77	S-adenosylmethionine synthase (AdoMet synthase) (EC 2.5.1.6) (Methionine adenosyltransferase)	HVO_1649	102	H26, LFQ	HVO_1649	102
D4GZ78	Polyphosphate kinase (EC 2.7.4.1) (ATP-polyphosphate phosphotransferase) (Polyphosphoric acid kinase)	HVO_1650	62;429;542;792;827	H26, LFQ	HVO_1650	62;429;542;792;827
D4GZM0	Thioredoxin	HVO_1655	74	LM08, SILAC
D4GZM0	Thioredoxin	HVO_1655	74	H26, LFQ	HVO_1655	74
D4GZM2	Phosphoribosylamine--glycine ligase (EC 6.3.4.13) (GARS) (Glycinamide ribonucleotide synthetase) (Phosphoribosylglycinamide synthetase)	HVO_1657	105;169;212	H26, LFQ	HVO_1657	105;169;212
D4GZN0	Phosphopantetheine adenylyltransferase (EC 2.7.7.3) (Dephospho-CoA pyrophosphorylase) (Pantetheine-phosphate adenylyltransferase) (PPAT)	HVO_1666	114	LM08, SILAC
D4GZN0	Phosphopantetheine adenylyltransferase (EC 2.7.7.3) (Dephospho-CoA pyrophosphorylase) (Pantetheine-phosphate adenylyltransferase) (PPAT)	HVO_1666	114	RC04, SILAC
D4GZN0	Phosphopantetheine adenylyltransferase (EC 2.7.7.3) (Dephospho-CoA pyrophosphorylase) (Pantetheine-phosphate adenylyltransferase) (PPAT)	HVO_1666	114	H26, LFQ	HVO_1666	114
D4GZN2	Glutamate--cysteine ligase (EC 6.3.2.2) (Gamma-glutamylcysteine synthetase) (GCS) (Gamma-GCS)	HVO_1668	94	H26, LFQ	HVO_1668	94
D4GZN3	Fibrillarin-like rRNA/tRNA 2'-O-methyltransferase (EC 2.1.1.-)	HVO_1669	171	H26, LFQ	HVO_1669	171
Q9YGA5	Transcription initiation factor IIB 2 (TFIIB 2)	HVO_1676	15	LM08, SILAC	HVO_1676	15
D4GZP3	UPF0058 family protein	HVO_1679	56	H26, LFQ	HVO_1679	56
D4GZP4	UPF0212 protein HVO_1680	HVO_1680	103	H26, LFQ	HVO_1680	103
D4GZP8	Threonine--tRNA ligase (EC 6.1.1.3) (Threonyl-tRNA synthetase) (ThrRS)	HVO_1684	470, 555, 155	LM08, SILAC
D4GZP8	Threonine--tRNA ligase (EC 6.1.1.3) (Threonyl-tRNA synthetase) (ThrRS)	HVO_1684	470, 555, 155	RC04, SILAC
D4GZP8	Threonine--tRNA ligase (EC 6.1.1.3) (Threonyl-tRNA synthetase) (ThrRS)	HVO_1684	148;155;470;555	H26, LFQ	HVO_1684	148;155;470;555
D4GZP9	Alpha/beta hydrolase fold protein	HVO_1685	30	LM08, SILAC
D4GZP9	Alpha/beta hydrolase fold protein	HVO_1685	30	RC04, SILAC
D4GZP9	Alpha/beta hydrolase fold protein	HVO_1685	30;144	H26, LFQ	HVO_1685	30;144
D4H035	DHH/RecJ family phosphoesterase	HVO_1690	146	RC04, SILAC
D4H035	DHH/RecJ family phosphoesterase	HVO_1690	41;146;310	H26, LFQ	HVO_1690	41;146;310
D4H037	Iron-sulfur protein (4Fe-4S) / DUF162 domain protein	HVO_1692	100	LM08, SILAC
D4H037	Iron-sulfur protein (4Fe-4S) / DUF162 domain protein	HVO_1692	100	RC04, SILAC
D4H037	Iron-sulfur protein (4Fe-4S) / DUF162 domain protein	HVO_1692	48	H26, LFQ	HVO_1692	48;100
D4H042	FAD-dependent oxidoreductase (GlcD/DLD_GlcF/GlpC domain fusion protein)	HVO_1697	177	LM08, SILAC
D4H042	FAD-dependent oxidoreductase (GlcD/DLD_GlcF/GlpC domain fusion protein)	HVO_1697	177, 753	RC04, SILAC
D4H042	FAD-dependent oxidoreductase (GlcD/DLD_GlcF/GlpC domain fusion protein)	HVO_1697	177	H26, LFQ	HVO_1697	177;753
D4H044	Aminotransferase (EC 2.6.1.-)	HVO_1699	172	LM08, SILAC
D4H044	Aminotransferase (EC 2.6.1.-)	HVO_1699	172	RC04, SILAC
D4H044	Aminotransferase (EC 2.6.1.-)	HVO_1699	172;268	H26, LFQ	HVO_1699	172;268
D4H055	Glycoside hydrolase domain protein	HVO_1710	297	H26, LFQ	HVO_1710	297
D4H056	Putative glucoamylase (EC 3.2.1.3)	HVO_1711	562	H26, LFQ	HVO_1711	562
D4H061	7-cyano-7-deazaguanine synthase (EC 6.3.4.20) (7-cyano-7-carbaguanine synthase) (Archaeosine biosynthesis protein QueC) (PreQ(0) synthase)	HVO_1716	10	H26, LFQ	HVO_1716	10
D4H067	Putative DNA helicase Rad25 (EC 3.6.4.12)	HVO_1723	215	H26, LFQ	HVO_1723	215
D4H069	ORC1-type DNA replication protein	HVO_1725	128;137	H26, LFQ	HVO_1725	128;137
D4H071	TATA-box-binding protein 2 (Box A-binding protein 2) (BAP 2) (TATA sequence-binding protein 2) (TBP 2) (TATA-box factor 2)	HVO_1727	163	H26, LFQ	HVO_1727	163
D4H072	HTH domain protein	HVO_1733	164	H26, LFQ	HVO_1733	164
D4H074	SWIM zinc finger domain protein	HVO_1735	551, 421	RC04, SILAC
D4H074	SWIM zinc finger domain protein	HVO_1735	398;421	H26, LFQ	HVO_1735	398;421;551
D4H076	DUF790 family protein	HVO_1737	147;269	H26, LFQ	HVO_1737	147;269
D4H080	C2H2-type domain-containing protein	HVO_1741	72	H26, LFQ	HVO_1741	72
D4H085	DUF2800 family protein	HVO_1746	241;276	H26, LFQ	HVO_1746	241;276
D4GSA0	Nitroreductase family protein	HVO_1775	76	H26, LFQ	HVO_1775	76
D4GSA2	Catalase-peroxidase (CP) (EC 1.11.1.21) (Peroxidase/catalase)	HVO_1778	392	LM08, SILAC	HVO_1778	392
D4GSA8	DUF222 domain-containing protein	HVO_1783	91	LM08, SILAC
D4GSA8	DUF222 domain-containing protein	HVO_1783	91	RC04, SILAC	HVO_1783	91
D4GSB2	Putative sulfite/nitrite reductase (Ferredoxin)	HVO_1788	284, 274	LM08, SILAC
D4GSB2	Putative sulfite/nitrite reductase (Ferredoxin)	HVO_1788	284	RC04, SILAC
D4GSB2	Putative sulfite/nitrite reductase (Ferredoxin)	HVO_1788	274;284;562	H26, LFQ	HVO_1788	274;284;562
D4GSC1	Beta-lactamase domain protein	HVO_1797	264	H26, LFQ	HVO_1797	264
D4GSC3	Digeranylgeranylglycerophospholipid reductase (DGGGPL reductase) (EC 1.3.7.11) (2,3-bis-O-geranylgeranylglyceryl phosphate reductase) (Geranylgeranyl reductase) (GGR)	HVO_1799	393	LM08, SILAC
D4GSC3	Digeranylgeranylglycerophospholipid reductase (DGGGPL reductase) (EC 1.3.7.11) (2,3-bis-O-geranylgeranylglyceryl phosphate reductase) (Geranylgeranyl reductase) (GGR)	HVO_1799	393	RC04, SILAC
D4GSC3	Digeranylgeranylglycerophospholipid reductase (DGGGPL reductase) (EC 1.3.7.11) (2,3-bis-O-geranylgeranylglyceryl phosphate reductase) (Geranylgeranyl reductase) (GGR)	HVO_1799	364	H26, LFQ	HVO_1799	364;393
D4GSC8	Nicotinate phosphoribosyltransferase (EC 6.3.4.21)	HVO_1804	317	H26, LFQ	HVO_1804	317
D4GSD5	Sensor box histidine kinase (EC 2.7.13.3)	HVO_1811	623	H26, LFQ	HVO_1811	623
D4GSS9	GNAT family acetyltransferase Pat2 (EC 2.3.1.-)	HVO_1821	125	H26, LFQ	HVO_1821	125
D4GST2	DHH/RecJ family phosphoesterase	HVO_1824	282	LM08, SILAC
D4GST2	DHH/RecJ family phosphoesterase	HVO_1824	282	RC04, SILAC
D4GST2	DHH/RecJ family phosphoesterase	HVO_1824	282	H26, LFQ	HVO_1824	282
D4GST5	30S ribosomal protein S6e	HVO_1827	84	H26, LFQ	HVO_1827	84
D4GST6	Small CPxCG-related zinc finger protein	HVO_1828	63	H26, LFQ	HVO_1828	63
D4GST7	Aminopeptidase (EC 3.4.11.-)	HVO_1829	119	H26, LFQ	HVO_1829	119
D4GSU5	MarR family transcriptional regulator	HVO_1841	150	H26, LFQ	HVO_1841	150
L9VDP5	Death-on-curing family protein	HVO_1841A	90	H26, LFQ	HVO_1841A	90
D4GSV0	Oligoendopeptidase PepF (EC 3.4.24.-)	HVO_1847	203;236	H26, LFQ	HVO_1847	203;236
D4GSV7	Histidine--tRNA ligase (EC 6.1.1.21) (Histidyl-tRNA synthetase) (HisRS)	HVO_1854	89	LM08, SILAC
D4GSV7	Histidine--tRNA ligase (EC 6.1.1.21) (Histidyl-tRNA synthetase) (HisRS)	HVO_1854	89	RC04, SILAC
D4GSV7	Histidine--tRNA ligase (EC 6.1.1.21) (Histidyl-tRNA synthetase) (HisRS)	HVO_1854	89;98;188;191	H26, LFQ	HVO_1854	89;98;188;191
D4GSW0	DNA-binding protein HVO_1857	HVO_1857	54	LM08, SILAC
D4GSW0	DNA-binding protein HVO_1857	HVO_1857	49;54;100;102	H26, LFQ	HVO_1857	49;54;100;102
D4GSW1	30S ribosomal protein S19e	HVO_1858	79	LM08, SILAC
D4GSW1	30S ribosomal protein S19e	HVO_1858	79	RC04, SILAC
D4GSW1	30S ribosomal protein S19e	HVO_1858	79	H26, LFQ	HVO_1858	79
D4GSW7	Probable molybdopterin synthase (MPT synthase) (EC 2.8.1.-)	HVO_1864	247	H26, LFQ	HVO_1864	247
D4GSX0	Lysine--tRNA ligase (EC 6.1.1.6) (Lysyl-tRNA synthetase) (LysRS)	HVO_1867	458	H26, LFQ	HVO_1867	458
D4GSX1	Scramblase	HVO_1868	18;32	H26, LFQ	HVO_1868	18;32
D4GSX4	Coproheme decarboxylase HemQ (EC 1.11.1.-)	HVO_1871	420, 363, 231, 155	LM08, SILAC
D4GSX4	Coproheme decarboxylase HemQ (EC 1.11.1.-)	HVO_1871	137, 363, 231, 155	RC04, SILAC
D4GSX4	Coproheme decarboxylase HemQ (EC 1.11.1.-)	HVO_1871	137;155;188;363;420	H26, LFQ	HVO_1871	137;155;188;231;363;420
D4GSX7	Putative oxidoreductase (Aldo-keto reductase family protein) (EC 1.1.1.-)	HVO_1874	113	LM08, SILAC
D4GSX7	Putative oxidoreductase (Aldo-keto reductase family protein) (EC 1.1.1.-)	HVO_1874	113	RC04, SILAC
D4GSX7	Putative oxidoreductase (Aldo-keto reductase family protein) (EC 1.1.1.-)	HVO_1874	113;297;347	H26, LFQ	HVO_1874	113;297;347
D4GSX8	O-acetyltransferase (EC 2.3.1.-)	HVO_1875	168	RC04, SILAC
D4GSX8	O-acetyltransferase (EC 2.3.1.-)	HVO_1875	168	H26, LFQ	HVO_1875	168
D4GSY6	TrkA domain protein	HVO_1885	34	H26, LFQ	HVO_1885	34
D4GSY7	Probable anion import ATP-binding protein HVO_1886 (EC 7.3.2.-)	HVO_1886	285	H26, LFQ	HVO_1886	285
D4GSY9	Putative ABC transporter anion-binding protein HVO_1888	HVO_1888	246	RC04, SILAC
D4GSY9	Putative ABC transporter anion-binding protein HVO_1888	HVO_1888	246	H26, LFQ	HVO_1888	246
D4GSZ4	XTP/dITP diphosphatase (EC 3.6.1.66)	HVO_1893	11;202	H26, LFQ	HVO_1893	11;202
D4GSZ6	Probable bifunctional tRNA threonylcarbamoyladenosine biosynthesis protein [Includes: tRNA N6-adenosine threonylcarbamoyltransferase (EC 2.3.1.234) (tRNA threonylcarbamoyladenosine biosynthesis protein Kae1) (t(6)A37 threonylcarbamoyladenosine biosynthesis protein Kae1); Serine/threonine-protein kinase Bud32 (EC 2.7.11.1)]	HVO_1895	294	LM08, SILAC
D4GSZ6	Probable bifunctional tRNA threonylcarbamoyladenosine biosynthesis protein [Includes: tRNA N6-adenosine threonylcarbamoyltransferase (EC 2.3.1.234) (tRNA threonylcarbamoyladenosine biosynthesis protein Kae1) (t(6)A37 threonylcarbamoyladenosine biosynthesis protein Kae1); Serine/threonine-protein kinase Bud32 (EC 2.7.11.1)]	HVO_1895	294	RC04, SILAC
D4GSZ6	Probable bifunctional tRNA threonylcarbamoyladenosine biosynthesis protein [Includes: tRNA N6-adenosine threonylcarbamoyltransferase (EC 2.3.1.234) (tRNA threonylcarbamoyladenosine biosynthesis protein Kae1) (t(6)A37 threonylcarbamoyladenosine biosynthesis protein Kae1); Serine/threonine-protein kinase Bud32 (EC 2.7.11.1)]	HVO_1895	182;294	H26, LFQ	HVO_1895	182;294
D4GTC9	30S ribosomal protein S24e	HVO_1896	42;58	H26, LFQ	HVO_1896	42;58
D4GTD2	DNA-directed RNA polymerase subunit Rpo7 (EC 2.7.7.6) (DNA-directed RNA polymerase subunit E)	HVO_1899	166, 33	LM08, SILAC
D4GTD2	DNA-directed RNA polymerase subunit Rpo7 (EC 2.7.7.6) (DNA-directed RNA polymerase subunit E)	HVO_1899	179, 166, 33	RC04, SILAC
D4GTD2	DNA-directed RNA polymerase subunit Rpo7 (EC 2.7.7.6) (DNA-directed RNA polymerase subunit E)	HVO_1899	33;160;166;179	H26, LFQ	HVO_1899	33;160;166;179
D4GTD4	Translation initiation factor 2 subunit gamma (EC 3.6.5.3) (aIF2-gamma) (eIF-2-gamma)	HVO_1901	381	LM08, SILAC
D4GTD4	Translation initiation factor 2 subunit gamma (EC 3.6.5.3) (aIF2-gamma) (eIF-2-gamma)	HVO_1901	381, 4	RC04, SILAC
D4GTD4	Translation initiation factor 2 subunit gamma (EC 3.6.5.3) (aIF2-gamma) (eIF-2-gamma)	HVO_1901	43;381	H26, LFQ	HVO_1901	43;381
D4GTD8	Beta-lactamase domain protein	HVO_1905	119	H26, LFQ	HVO_1905	119
D4GTE0	ArNOG05511 family protein (AAA-type ATPase core domain protein)	HVO_1907	268, 302	LM08, SILAC
D4GTE0	ArNOG05511 family protein (AAA-type ATPase core domain protein)	HVO_1907	108, 268, 302, 274	RC04, SILAC
D4GTE0	ArNOG05511 family protein (AAA-type ATPase core domain protein)	HVO_1907	268;274;302	H26, LFQ	HVO_1907	108;268;274;302
D4GTE5	Kef-type transport system	HVO_1916	427	H26, LFQ	HVO_1916	427
D4GTE6	Acyl-CoA synthetase (EC 6.2.1.-)	HVO_1917	630	LM08, SILAC
D4GTE6	Acyl-CoA synthetase (EC 6.2.1.-)	HVO_1917	630	RC04, SILAC
D4GTE6	Acyl-CoA synthetase (EC 6.2.1.-)	HVO_1917	317;630	H26, LFQ	HVO_1917	317;630
D4GTE7	Beta-lactamase domain protein	HVO_1918	236	RC04, SILAC
D4GTE7	Beta-lactamase domain protein	HVO_1918	236	H26, LFQ	HVO_1918	236
D4GTF0	Serine--tRNA ligase (EC 6.1.1.11) (Seryl-tRNA synthetase) (SerRS) (Seryl-tRNA(Ser/Sec) synthetase)	HVO_1921	459, 216	LM08, SILAC
D4GTF0	Serine--tRNA ligase (EC 6.1.1.11) (Seryl-tRNA synthetase) (SerRS) (Seryl-tRNA(Ser/Sec) synthetase)	HVO_1921	458, 216	RC04, SILAC
D4GTF0	Serine--tRNA ligase (EC 6.1.1.11) (Seryl-tRNA synthetase) (SerRS) (Seryl-tRNA(Ser/Sec) synthetase)	HVO_1921	63;82;216;458	H26, LFQ	HVO_1921	63;82;216;458
D4GTF1	DUF1486 family protein	HVO_1922	58;108	H26, LFQ	HVO_1922	58;108
D4GTF2	16S rRNA aminocarboxypropyltransferase (EC 2.5.1.-)	HVO_1923	14	H26, LFQ	HVO_1923	14
D4GTF4	Putative GTP-binding protein	HVO_1925	18	H26, LFQ	HVO_1925	18
D4GTG0	Probable GTP-binding protein EngB	HVO_1931	178, 33	RC04, SILAC
D4GTG0	Probable GTP-binding protein EngB	HVO_1931	33;166;178	H26, LFQ	HVO_1931	33;166;178
D4GTG1	D-2-hydroxyacid dehydrogenase (NADP) (EC 1.1.1.272)	HVO_1932	296	H26, LFQ	HVO_1932	296
D4GTG5	Coenzyme F420:L-glutamate ligase (EC 6.3.2.31) (EC 6.3.2.34) (Coenzyme F420-0:L-glutamate ligase) (Coenzyme F420-1:gamma-L-glutamate ligase)	HVO_1936	75	RC04, SILAC
D4GTG5	Coenzyme F420:L-glutamate ligase (EC 6.3.2.31) (EC 6.3.2.34) (Coenzyme F420-0:L-glutamate ligase) (Coenzyme F420-1:gamma-L-glutamate ligase)	HVO_1936	75	H26, LFQ	HVO_1936	75
D4GTG6	5,10-methylenetetrahydromethanopterin reductase (EC 1.5.98.2) (Coenzyme F420-dependent N(5),N(10)-methylenetetrahydromethanopterin reductase) (Methylene-H(4)MPT reductase)	HVO_1937	123	LM08, SILAC
D4GTG6	5,10-methylenetetrahydromethanopterin reductase (EC 1.5.98.2) (Coenzyme F420-dependent N(5),N(10)-methylenetetrahydromethanopterin reductase) (Methylene-H(4)MPT reductase)	HVO_1937	122	RC04, SILAC
D4GTG6	5,10-methylenetetrahydromethanopterin reductase (EC 1.5.98.2) (Coenzyme F420-dependent N(5),N(10)-methylenetetrahydromethanopterin reductase) (Methylene-H(4)MPT reductase)	HVO_1937	122	H26, LFQ	HVO_1937	122;123
D4GTH5	Protein translation factor SUI1 homolog	HVO_1946	61, 63	LM08, SILAC
D4GTH5	Protein translation factor SUI1 homolog	HVO_1946	61, 63	RC04, SILAC
D4GTH5	Protein translation factor SUI1 homolog	HVO_1946	61	H26, LFQ	HVO_1946	61;63
D4GTI4	Aconitate hydratase (EC 4.2.1.3)	HVO_1955	288, 431, 495	LM08, SILAC
D4GTI4	Aconitate hydratase (EC 4.2.1.3)	HVO_1955	637, 495, 229	RC04, SILAC
D4GTI4	Aconitate hydratase (EC 4.2.1.3)	HVO_1955	185;229;495;637	H26, LFQ	HVO_1955	185;229;288;431;495;637
Q5UT56	Proteasome-activating nucleotidase 2 (PAN 2) (Proteasomal ATPase 2) (Proteasome regulatory ATPase 2) (Proteasome regulatory particle 2)	HVO_1957	64;204;225;239	H26, LFQ	HVO_1957	64;204;225;239
D4GTJ2	Probable translation initiation factor IF-2	HVO_1963	34;156	H26, LFQ	HVO_1963	34;156
D4GTJ4	rRNA maturation endonuclease Nob1 (EC 3.1.-.-)	HVO_1965	122	LM08, SILAC	HVO_1965	122
D4GTK4	Protein-export membrane protein SecF	HVO_1975	281	H26, LFQ	HVO_1975	281
D4GTK7	Ribonuclease HII (RNase HII) (EC 3.1.26.4)	HVO_1978	37	H26, LFQ	HVO_1978	37
D4GTK8	tRNA pseudouridine synthase Pus10 (EC 5.4.99.25) (tRNA pseudouridine 54/55 synthase) (Psi54/55 synthase)	HVO_1979	304	H26, LFQ	HVO_1979	304
D4GTM3	Conserved protein	HVO_1995	178	H26, LFQ	HVO_1995	178
D4GTN6	Archaeosine synthase (EC 2.6.1.97) (Glutamine:preQ0-tRNA amidinotransferase)	HVO_2008	437	H26, LFQ	HVO_2008	437
D4GU29	Permease	HVO_2016	214	H26, LFQ	HVO_2016	214
D4GU32	PRC domain protein	HVO_2019	69	H26, LFQ	HVO_2019	69
D4GU33	DUF502 family protein	HVO_2020	263	H26, LFQ	HVO_2020	263
D4GU48	TrmB family transcription regulator	HVO_2035	47;115	H26, LFQ	HVO_2035	47;115
D4GU54	GalE family epimerase/dehydratase	HVO_2040	141	LM08, SILAC
D4GU54	GalE family epimerase/dehydratase	HVO_2040	141	RC04, SILAC
D4GU54	GalE family epimerase/dehydratase	HVO_2040	85	H26, LFQ	HVO_2040	85;141
D4GU59	MarR family transcriptional regulator	HVO_2045	45	H26, LFQ	HVO_2045	45
D4GU60	Low-salt glycan biosynthesis sulfotransferase Agl7 (EC 2.8.2.-)	HVO_2046	101;166	H26, LFQ	HVO_2046	101;166
D4GU61	AlkP-core domain protein	HVO_2047	174	H26, LFQ	HVO_2047	174
D4GU62	Low-salt glycan biosynthesis hexosyltransferase Agl9 (EC 2.4.1.-) (Archaeal glycosylation protein 9)	HVO_2048	102;348;357	H26, LFQ	HVO_2048	102;348;357
D4GU66	Low-salt glycan biosynthesis hexosyltransferase Agl5 (EC 2.4.1.-) (Archaeal glycosylation protein 5)	HVO_2053	190	H26, LFQ	HVO_2053	190
D4GU70	Low-salt glycan biosynthesis nucleotidyltransferase Agl11 (EC 2.7.7.-)	HVO_2057	356	LM08, SILAC
D4GU70	Low-salt glycan biosynthesis nucleotidyltransferase Agl11 (EC 2.7.7.-)	HVO_2057	356	RC04, SILAC	HVO_2057	356
D4GU71	Probable low-salt glycan biosynthesis reductase Agl14 (EC 1.1.1.-)	HVO_2058	139	H26, LFQ	HVO_2058	139
D4GU72	Low-salt glycan biosynthesis protein Agl12 (EC 4.2.1.-)	HVO_2059	189, 185	LM08, SILAC
D4GU72	Low-salt glycan biosynthesis protein Agl12 (EC 4.2.1.-)	HVO_2059	189, 185	RC04, SILAC
D4GU72	Low-salt glycan biosynthesis protein Agl12 (EC 4.2.1.-)	HVO_2059	185;189	H26, LFQ	HVO_2059	185;189
D4GU76	Cobalamin biosynthesis protein	HVO_2063	17	H26, LFQ	HVO_2063	17
D4GU79	CARDB domain-containing protein	HVO_2066	140	H26, LFQ	HVO_2066	140
D4GUN7	Transcriptional regulator	HVO_2089	76	H26, LFQ	HVO_2089	76
D4GUQ5	IclR family transcription regulator	HVO_2108	88	H26, LFQ	HVO_2108	88
D4GUS0	ABC-type transport system ATP-binding protein (Probable substrate dipeptide/oligopeptide)	HVO_2123	85	H26, LFQ	HVO_2123	85
D4GUS3	ABC-type transport system periplasmic substrate-binding protein (Probable substrate dipeptide/oligopeptide)	HVO_2126	376, 227, 241	LM08, SILAC
D4GUS3	ABC-type transport system periplasmic substrate-binding protein (Probable substrate dipeptide/oligopeptide)	HVO_2126	232	RC04, SILAC
D4GUS3	ABC-type transport system periplasmic substrate-binding protein (Probable substrate dipeptide/oligopeptide)	HVO_2126	232;241	H26, LFQ	HVO_2126	227;232;241;376
D4GUS4	M20 family amidohydrolase	HVO_2127	271	H26, LFQ	HVO_2127	271
D4GUS7	IclR family transcription regulator	HVO_2130	102;122	H26, LFQ	HVO_2130	102;122
D4GUS8	Fructose-1,6-bisphosphatase class 1 (FBPase class 1) (EC 3.1.3.11) (D-fructose-1,6-bisphosphate 1-phosphohydrolase class 1)	HVO_2131	198	H26, LFQ	HVO_2131	198
D4GUT0	Orc1-type DNA replication protein	HVO_2133	342	H26, LFQ	HVO_2133	342
D4GV86	Putative copper-containing oxidoreductase	HVO_2153	302	LM08, SILAC
D4GV86	Putative copper-containing oxidoreductase	HVO_2153	302	RC04, SILAC
D4GV86	Putative copper-containing oxidoreductase	HVO_2153	302	H26, LFQ	HVO_2153	302
D4GV87	Phosphomethylpyrimidine synthase (EC 4.1.99.17) (Hydroxymethylpyrimidine phosphate synthase) (HMP-P synthase) (HMP-phosphate synthase) (HMPP synthase) (Thiamine biosynthesis protein ThiC)	HVO_2154	19;404	H26, LFQ	HVO_2154	19;404
D4GV89	UspA domain protein	HVO_2156	283	H26, LFQ	HVO_2156	283
D4GV91	Malate dehydrogenase (Oxaloacetate-decarboxylating) (NAD(P)) (EC 1.1.1.38)	HVO_2158	344;402;436	H26, LFQ	HVO_2158	344;402;436
D4GVA1	AAA-type ATPase (MoxR subfamily)	HVO_2168	274	H26, LFQ	HVO_2168	274
D4GVA7	ASCH domain-containing protein	HVO_2174	57	H26, LFQ	HVO_2174	57
D4GVC0	TIGR01210 family protein	HVO_2187	20;162	H26, LFQ	HVO_2187	20;162
D4GVC2	Phosphoribosylformylglycinamidine synthase subunit PurS (FGAM synthase) (EC 6.3.5.3) (Formylglycinamide ribonucleotide amidotransferase subunit III) (FGAR amidotransferase III) (FGAR-AT III) (Phosphoribosylformylglycinamidine synthase subunit III)	HVO_2189	25	H26, LFQ	HVO_2189	25
D4GVC4	Formyltetrahydrofolate deformylase (EC 3.5.1.10)	HVO_2191	249	H26, LFQ	HVO_2191	249
D4GVC6	Phosphoribosylaminoimidazole-succinocarboxamide synthase (EC 6.3.2.6) (SAICAR synthetase)	HVO_2193	274	LM08, SILAC
D4GVC6	Phosphoribosylaminoimidazole-succinocarboxamide synthase (EC 6.3.2.6) (SAICAR synthetase)	HVO_2193	274	RC04, SILAC
D4GVC6	Phosphoribosylaminoimidazole-succinocarboxamide synthase (EC 6.3.2.6) (SAICAR synthetase)	HVO_2193	5;274	H26, LFQ	HVO_2193	5;274
D4GVD7	Tubulin-like protein CetZ1 (Cell-structure-related euryarchaeota tubulin/FtsZ homolog 1)	HVO_2204	2, 18, 339	LM08, SILAC
D4GVD7	Tubulin-like protein CetZ1 (Cell-structure-related euryarchaeota tubulin/FtsZ homolog 1)	HVO_2204	339, 18	RC04, SILAC
D4GVD7	Tubulin-like protein CetZ1 (Cell-structure-related euryarchaeota tubulin/FtsZ homolog 1)	HVO_2204	2;18;41;48	H26, LFQ	HVO_2204	2;18;41;48;339
D4GVD8	ArNOG06768 family NADH-binding domain protein	HVO_2205	218	H26, LFQ	HVO_2205	218
D4GVE0	Probable thymidylate kinase (EC 2.7.4.9) (dTMP kinase)	HVO_2207	81;145	H26, LFQ	HVO_2207	81;145
D4GVE4	TrkA domain protein	HVO_2211	107	H26, LFQ	HVO_2211	107
D4GVU1	AstE domain protein	HVO_2225	184	H26, LFQ	HVO_2225	184
D4GVU2	Putative phosphoribosyltransferase	HVO_2226	14	RC04, SILAC
D4GVU2	Putative phosphoribosyltransferase	HVO_2226	14;133	H26, LFQ	HVO_2226	14;133
D4GVU3	siroheme decarboxylase (EC 4.1.1.111)	HVO_2227	236	RC04, SILAC
D4GVU3	siroheme decarboxylase (EC 4.1.1.111)	HVO_2227	331	H26, LFQ	HVO_2227	236;331
D4GVU4	PHP domain protein	HVO_2228	249	LM08, SILAC
D4GVU4	PHP domain protein	HVO_2228	249	H26, LFQ	HVO_2228	249
D4GVU5	Flavin-containing amine-oxidoreductase	HVO_2229	33	LM08, SILAC
D4GVU5	Flavin-containing amine-oxidoreductase	HVO_2229	33	RC04, SILAC
D4GVU5	Flavin-containing amine-oxidoreductase	HVO_2229	115	H26, LFQ	HVO_2229	33;115
D4GVV0	Peptide methionine sulfoxide reductase MsrB (R-form specific) (EC 1.8.4.12)	HVO_2234	117	LM08, SILAC
D4GVV0	Peptide methionine sulfoxide reductase MsrB (R-form specific) (EC 1.8.4.12)	HVO_2234	117	RC04, SILAC	HVO_2234	117
D4GVV8	Translation initiation factor aIF-2 beta subunit / probable RNA-binding protein	HVO_2242	190, 133, 171	LM08, SILAC
D4GVV8	Translation initiation factor aIF-2 beta subunit / probable RNA-binding protein	HVO_2242	171, 133	RC04, SILAC
D4GVV8	Translation initiation factor aIF-2 beta subunit / probable RNA-binding protein	HVO_2242	171;190	H26, LFQ	HVO_2242	133;171;190
D4GVW4	Uncharacterized motility-related protein HVO_2248	HVO_2248	231;254	H26, LFQ	HVO_2248	231;254
D4GVW9	AGPT-Pplase3 domain-containing protein	HVO_2253	233	RC04, SILAC
D4GVW9	AGPT-Pplase3 domain-containing protein	HVO_2253	248;293	H26, LFQ	HVO_2253	233;248;293
D4GVX1	GIY-YIG nuclease family protein	HVO_2255	129	H26, LFQ	HVO_2255	129
D4GVX2	DUF262 family protein	HVO_2256	30, 172	LM08, SILAC
D4GVX2	DUF262 family protein	HVO_2256	115, 148, 30	RC04, SILAC
D4GVX2	DUF262 family protein	HVO_2256	30;115;148;156;269;343	H26, LFQ	HVO_2256	30;115;148;156;172;269;343
D4GVX9	HTH domain protein	HVO_2263	90, 757	LM08, SILAC
D4GVX9	HTH domain protein	HVO_2263	90, 757	RC04, SILAC
D4GVX9	HTH domain protein	HVO_2263	90;155;691;700;757	H26, LFQ	HVO_2263	90;155;691;700;757
D4GVY1	CBFD_NFYB_HMF domain-containing protein	HVO_2265	19	H26, LFQ	HVO_2265	19
D4GVY2	DNA helicase	HVO_2266	214, 187	LM08, SILAC
D4GVY2	DNA helicase	HVO_2266	214, 187	RC04, SILAC
D4GVY2	DNA helicase	HVO_2266	61;187;214	H26, LFQ	HVO_2266	61;187;214
D4GVY5	type I site-specific deoxyribonuclease (EC 3.1.21.3)	HVO_2269	79, 695, 609, 626	LM08, SILAC
D4GVY5	type I site-specific deoxyribonuclease (EC 3.1.21.3)	HVO_2269	79, 609, 626	RC04, SILAC
D4GVY5	type I site-specific deoxyribonuclease (EC 3.1.21.3)	HVO_2269	21;26;79;141;229;406;416;445;609;619;626;688;695	H26, LFQ	HVO_2269	21;26;79;141;229;406;416;445;609;619;626;688;695
D4GVY6	site-specific DNA-methyltransferase (adenine-specific) (EC 2.1.1.72)	HVO_2270	159;364	H26, LFQ	HVO_2270	159;364
D4GVY7	Type I site-specific deoxyribonuclease subunit RmeS (EC 3.1.21.3)	HVO_2271	295, 160	RC04, SILAC
D4GVY7	Type I site-specific deoxyribonuclease subunit RmeS (EC 3.1.21.3)	HVO_2271	160;243;295	H26, LFQ	HVO_2271	160;243;295
D4GVZ2	ATP-binding protein	HVO_2276	231;643	H26, LFQ	HVO_2276	231;643
D4GVZ4	TrwB_AAD_bind domain-containing protein	HVO_2278	536	H26, LFQ	HVO_2278	536
D4GWG0	Deoxyhypusine synthase (EC 2.5.1.46)	HVO_2297	329	LM08, SILAC
D4GWG0	Deoxyhypusine synthase (EC 2.5.1.46)	HVO_2297	329	RC04, SILAC
D4GWG0	Deoxyhypusine synthase (EC 2.5.1.46)	HVO_2297	144;329	H26, LFQ	HVO_2297	144;329
D4GWG6	Translation initiation factor 5A (Hypusine-containing protein) (eIF-5A)	HVO_2300	22, 53, 25, 64	LM08, SILAC
D4GWG6	Translation initiation factor 5A (Hypusine-containing protein) (eIF-5A)	HVO_2300	22, 53, 25, 64	RC04, SILAC
D4GWG6	Translation initiation factor 5A (Hypusine-containing protein) (eIF-5A)	HVO_2300	53;54;64	H26, LFQ	HVO_2300	22;25;53;54;64
D4GWG7	Molybdopterin molybdenumtransferase (EC 2.10.1.1)	HVO_2304	12	LM08, SILAC
D4GWG7	Molybdopterin molybdenumtransferase (EC 2.10.1.1)	HVO_2304	12	H26, LFQ	HVO_2304	12
D4GWD6	Molybdopterin molybdenumtransferase (EC 2.10.1.1)	HVO_2305	286	H26, LFQ	HVO_2305	286
D4GWE2	4a-hydroxytetrahydrobiopterin dehydratase (EC 4.2.1.96)	HVO_2309	79	H26, LFQ	HVO_2309	79
D4GWE6	Glutamyl-tRNA reductase (GluTR) (EC 1.2.1.70)	HVO_2311	348	LM08, SILAC
D4GWE6	Glutamyl-tRNA reductase (GluTR) (EC 1.2.1.70)	HVO_2311	329	H26, LFQ	HVO_2311	329;348
D4GWE7	precorrin-2 dehydrogenase (EC 1.3.1.76)	HVO_2312	190	H26, LFQ	HVO_2312	190
D4GWG8	YfiH family protein	HVO_2322	189	H26, LFQ	HVO_2322	189
D4GWH4	Amphi-Trp domain-containing protein	HVO_2325	28	H26, LFQ	HVO_2325	28
D4GWH7	Uncharacterized isochorismatase family protein HVO_2328 (EC 3.-.-.-)	HVO_2328	90	H26, LFQ	HVO_2328	90
D4GWI5	Pyridoxal 5'-phosphate synthase subunit PdxS (PLP synthase subunit PdxS) (EC 4.3.3.6) (Pdx1)	HVO_2336	18	RC04, SILAC
D4GWI5	Pyridoxal 5'-phosphate synthase subunit PdxS (PLP synthase subunit PdxS) (EC 4.3.3.6) (Pdx1)	HVO_2336	176;296	H26, LFQ	HVO_2336	18;176;296
D4GWI6	UspA domain protein	HVO_2337	125	LM08, SILAC
D4GWI6	UspA domain protein	HVO_2337	125	RC04, SILAC
D4GWI6	UspA domain protein	HVO_2337	125	H26, LFQ	HVO_2337	125
D4GWI8	Sensor box histidine kinase (EC 2.7.13.3)	HVO_2339	101	H26, LFQ	HVO_2339	101
D4GWJ3	HTH domain protein	HVO_2344	71	LM08, SILAC
D4GWJ3	HTH domain protein	HVO_2344	71;92	H26, LFQ	HVO_2344	71;92
D4GWJ4	Flavin-dependent pyridine nucleotide oxidoreductase	HVO_2345	360;378	H26, LFQ	HVO_2345	360;378
D4GWJ6	HAD family hydrolase	HVO_2347	37;45	H26, LFQ	HVO_2347	37;45
D4GWJ7	GTP cyclohydrolase MptA (EC 3.5.4.39) (GTP cyclohydrolase I) (GCYH-I) (GTP cyclohydrolase IV)	HVO_2348	250	RC04, SILAC	HVO_2348	250
D4GWK4	GNAT family acetyltransferase (EC 2.3.1.-)	HVO_2356	290	H26, LFQ	HVO_2356	290
D4GWK7	Nucleotide pyrophosphohydrolase	HVO_2359	31	H26, LFQ	HVO_2359	31
D4GWK9	Carbamoyl-phosphate synthase large chain (EC 6.3.5.5) (Carbamoyl-phosphate synthetase ammonia chain)	HVO_2361	147, 422	RC04, SILAC
D4GWK9	Carbamoyl-phosphate synthase large chain (EC 6.3.5.5) (Carbamoyl-phosphate synthetase ammonia chain)	HVO_2361	147;894	H26, LFQ	HVO_2361	147;422;894
D4GWL5	ArNOG05179 family protein (DUF87-related AAA-type ATPase)	HVO_2367	257, 565	LM08, SILAC
D4GWL5	ArNOG05179 family protein (DUF87-related AAA-type ATPase)	HVO_2367	465, 565	RC04, SILAC
D4GWL5	ArNOG05179 family protein (DUF87-related AAA-type ATPase)	HVO_2367	257;465;565	H26, LFQ	HVO_2367	257;465;565
D4GWL7	NurA domain protein	HVO_2369	243;405	H26, LFQ	HVO_2369	243;405
D4GWM6	ABC-type transport system ATP-binding protein (Probable substrate phosphate)	HVO_2378	139	H26, LFQ	HVO_2378	139
D4GWM8	AAA-type ATPase (CDC48 subfamily)	HVO_2380	216	LM08, SILAC
D4GWM8	AAA-type ATPase (CDC48 subfamily)	HVO_2380	216, 542, 535	RC04, SILAC
D4GWM8	AAA-type ATPase (CDC48 subfamily)	HVO_2380	45;121;210;216;406;514;535;723	H26, LFQ	HVO_2380	45;121;210;216;406;514;535;542;723
D4GWM9	Putative nickel insertion protein	HVO_2381	380	LM08, SILAC
D4GWM9	Putative nickel insertion protein	HVO_2381	380	RC04, SILAC
D4GWM9	Putative nickel insertion protein	HVO_2381	380	H26, LFQ	HVO_2381	380
D4GWN1	DNA repair and recombination protein RadB	HVO_2383	218	RC04, SILAC
D4GWN1	DNA repair and recombination protein RadB	HVO_2383	218	H26, LFQ	HVO_2383	218
D4GWN2	CBS domain protein	HVO_2384	50, 311	LM08, SILAC
D4GWN2	CBS domain protein	HVO_2384	311	RC04, SILAC
D4GWN2	CBS domain protein	HVO_2384	311;313;361	H26, LFQ	HVO_2384	50;311;313;361
D4GWN4	Type IV pilus biogenesis complex membrane subunit	HVO_2386	156	H26, LFQ	HVO_2386	156
D4GWN5	Putative secreted glycoprotein	HVO_2387	8	H26, LFQ	HVO_2387	8
D4GWN7	Haloacid dehalogenase, type II (EC 3.8.1.-)	HVO_2389	41	H26, LFQ	HVO_2389	41
D4GWP5	ABC-type transport system ATP-binding protein (Probable substrate zinc)	HVO_2398	169	H26, LFQ	HVO_2398	169
D4GWQ9	Lrp/AsnC family transcription regulator	HVO_2412	31	H26, LFQ	HVO_2412	31
D4GWR0	Elongation factor 1-alpha (EF-1-alpha) (Elongation factor Tu) (EF-Tu)	HVO_2413	83	LM08, SILAC
D4GWR0	Elongation factor 1-alpha (EF-1-alpha) (Elongation factor Tu) (EF-Tu)	HVO_2413	4; 83	RC04, SILAC
D4GWR0	Elongation factor 1-alpha (EF-1-alpha) (Elongation factor Tu) (EF-Tu)	HVO_2413	83;158;161;295	H26, LFQ	HVO_2413	4;83;158;161;295
D4GWR6	Hydroxymethylglutaryl-CoA synthase (HMG-CoA synthase) (HMGCS) (EC 2.3.3.10) (3-hydroxy-3-methylglutaryl coenzyme A synthase)	HVO_2419	34, 209	RC04, SILAC
D4GWR6	Hydroxymethylglutaryl-CoA synthase (HMG-CoA synthase) (HMGCS) (EC 2.3.3.10) (3-hydroxy-3-methylglutaryl coenzyme A synthase)	HVO_2419	34;209;303;343	H26, LFQ
D4GWR6	Hydroxymethylglutaryl-CoA synthase (HMG-CoA synthase) (HMGCS) (EC 2.3.3.10) (3-hydroxy-3-methylglutaryl coenzyme A synthase)	HVO_2419	34	LM08, SILAC	HVO_2419	34;209;303;343
D4GSM9	GNAT family acetyltransferase (EC 2.3.1.-)	HVO_2425	157	LM08, SILAC
D4GSM9	GNAT family acetyltransferase (EC 2.3.1.-)	HVO_2425	157	RC04, SILAC
D4GSM9	GNAT family acetyltransferase (EC 2.3.1.-)	HVO_2425	43;157	H26, LFQ	HVO_2425	43;157
D4GSN5	ABC-type transport system ATP-binding protein (Probable substrate glutamine/glutamate/polar amino acids)	HVO_2430	94;106;240	H26, LFQ	HVO_2430	94;106;240
D4GSQ3	Malate dehydrogenase (Oxaloacetate-decarboxylating) (NADP) (EC 1.1.1.40)	HVO_2436	344, 210	LM08, SILAC
D4GSQ3	Malate dehydrogenase (Oxaloacetate-decarboxylating) (NADP) (EC 1.1.1.40)	HVO_2436	344, 210	RC04, SILAC
D4GSQ3	Malate dehydrogenase (Oxaloacetate-decarboxylating) (NADP) (EC 1.1.1.40)	HVO_2436	235;344;436	H26, LFQ	HVO_2436	210;235;344;436
D4GT19	Putative oxidoreductase (Aldo-keto reductase family protein) (EC 1.1.1.-)	HVO_2448	184	H26, LFQ	HVO_2448	184
D4GT33	Vitamin B12-dependent ribonucleotide reductase (EC 1.17.4.1)	HVO_2452	519, 295, 75, 16	LM08, SILAC
D4GT33	Vitamin B12-dependent ribonucleotide reductase (EC 1.17.4.1)	HVO_2452	519, 295, 75, 16	RC04, SILAC
D4GT33	Vitamin B12-dependent ribonucleotide reductase (EC 1.17.4.1)	HVO_2452	16;145;273;295;519	H26, LFQ	HVO_2452	16;75;145;273;295;519
D4GT59	Succinate--CoA ligase [ADP-forming] subunit alpha (EC 6.2.1.5) (Succinyl-CoA synthetase subunit alpha) (SCS-alpha)	HVO_2464	22	LM08, SILAC
D4GT59	Succinate--CoA ligase [ADP-forming] subunit alpha (EC 6.2.1.5) (Succinyl-CoA synthetase subunit alpha) (SCS-alpha)	HVO_2464	22	RC04, SILAC
D4GT59	Succinate--CoA ligase [ADP-forming] subunit alpha (EC 6.2.1.5) (Succinyl-CoA synthetase subunit alpha) (SCS-alpha)	HVO_2464	22	H26, LFQ	HVO_2464	22
D4GT62	Succinate--CoA ligase [ADP-forming] subunit beta (EC 6.2.1.5) (Succinyl-CoA synthetase subunit beta) (SCS-beta)	HVO_2465	2	LM08, SILAC
D4GT62	Succinate--CoA ligase [ADP-forming] subunit beta (EC 6.2.1.5) (Succinyl-CoA synthetase subunit beta) (SCS-beta)	HVO_2465	2;81	H26, LFQ	HVO_2465	2;81
D4GT75	Propionyl-CoA carboxylase carboxyltransferase component (EC 6.4.1.3)	HVO_2471	63, 342	LM08, SILAC
D4GT75	Propionyl-CoA carboxylase carboxyltransferase component (EC 6.4.1.3)	HVO_2471	342, 63, 70	RC04, SILAC
D4GT75	Propionyl-CoA carboxylase carboxyltransferase component (EC 6.4.1.3)	HVO_2471	19;63	H26, LFQ	HVO_2471	19;63;70;342
D4GTA3	Amidohydrolase domain protein	HVO_2483	77;89	H26, LFQ	HVO_2483	77;89
D4GTB0	HTH domain protein / biotin--[acetyl-CoA-carboxylase] ligase (EC 6.3.4.15)	HVO_2485	164	H26, LFQ	HVO_2485	164
D4GTB5	Propionyl-CoA carboxylase biotin carboxylase component (EC 6.4.1.3)	HVO_2486	438, 37, 185	LM08, SILAC
D4GTB5	Propionyl-CoA carboxylase biotin carboxylase component (EC 6.4.1.3)	HVO_2486	438,37, 185, 482	RC04, SILAC
D4GTB5	Propionyl-CoA carboxylase biotin carboxylase component (EC 6.4.1.3)	HVO_2486	37;158;185;438	H26, LFQ	HVO_2486	37;158;185;438;482
D4GTB8	Aspartate-semialdehyde dehydrogenase (EC 1.2.1.11)	HVO_2487	315, 49	LM08, SILAC
D4GTB8	Aspartate-semialdehyde dehydrogenase (EC 1.2.1.11)	HVO_2487	49	RC04, SILAC
D4GTB8	Aspartate-semialdehyde dehydrogenase (EC 1.2.1.11)	HVO_2487	49	H26, LFQ	HVO_2487	49;315
D4GTQ2	DUF106 family protein	HVO_2495	54	LM08, SILAC
D4GTQ2	DUF106 family protein	HVO_2495	54	RC04, SILAC
D4GTQ2	DUF106 family protein	HVO_2495	54;174;200	H26, LFQ	HVO_2495	54;174;200
D4GTR4	UspA domain protein	HVO_2499	48	RC04, SILAC
D4GTR4	UspA domain protein	HVO_2499	48;55	H26, LFQ	HVO_2499	48;55
D4GTS3	Putative oxidoreductase (Short-chain dehydrogenase family) (EC 1.1.1.-)	HVO_2504	203;215;222	H26, LFQ	HVO_2504	203;215;222
D4GTS6	isopentenyl-diphosphate Delta-isomerase (EC 5.3.3.2)	HVO_2506	13, 117	LM08, SILAC
D4GTS6	isopentenyl-diphosphate Delta-isomerase (EC 5.3.3.2)	HVO_2506	117	RC04, SILAC
D4GTS6	isopentenyl-diphosphate Delta-isomerase (EC 5.3.3.2)	HVO_2506	117	H26, LFQ	HVO_2506	13;117
D4GTU3	Glutamyl-tRNA(Gln) amidotransferase subunit D (Glu-ADT subunit D) (EC 6.3.5.-)	HVO_2511	382	H26, LFQ	HVO_2511	382
D4GTW3	phosphoribosylamine--glycine ligase (EC 6.3.4.13)	HVO_2530	150	H26, LFQ	HVO_2530	150
D4GTW6	UspA domain protein	HVO_2534	107	LM08, SILAC	HVO_2534	107
D4GTX4	50S ribosomal protein L15	HVO_2542	85, 66, 69, 53	LM08, SILAC
D4GTX4	50S ribosomal protein L15	HVO_2542	66, 69, 85	RC04, SILAC
D4GTX4	50S ribosomal protein L15	HVO_2542	53;66;69	H26, LFQ	HVO_2542	53;66;69;85
D4GTX6	30S ribosomal protein S5	HVO_2544	106, 111, 187, 194	LM08, SILAC
D4GTX6	30S ribosomal protein S5	HVO_2544	106, 111, 187, 194	RC04, SILAC
D4GTX6	30S ribosomal protein S5	HVO_2544	106;111;187;194	H26, LFQ	HVO_2544	106;111;187;194
P50563	50S ribosomal protein L18 (HVOL18)	HVO_2545	100	LM08, SILAC
P50563	50S ribosomal protein L18 (HVOL18)	HVO_2545	100	RC04, SILAC	HVO_2545	100
D4GTX8	50S ribosomal protein L19e	HVO_2546	19, 5	LM08, SILAC
D4GTX8	50S ribosomal protein L19e	HVO_2546	19	RC04, SILAC
D4GTX8	50S ribosomal protein L19e	HVO_2546	19	H26, LFQ	HVO_2546	5;19
D4GTX9	50S ribosomal protein L32e	HVO_2547	147, 20, 100, 115	LM08, SILAC
D4GTX9	50S ribosomal protein L32e	HVO_2547	100, 115	RC04, SILAC
D4GTX9	50S ribosomal protein L32e	HVO_2547	100;101;115	H26, LFQ	HVO_2547	20;100;101;115;147
D4GTY0	50S ribosomal protein L6	HVO_2548	112	LM08, SILAC
D4GTY0	50S ribosomal protein L6	HVO_2548	112	RC04, SILAC
D4GTY0	50S ribosomal protein L6	HVO_2548	112;172	H26, LFQ	HVO_2548	112;172
D4GTY1	30S ribosomal protein S8	HVO_2549	88, 76	LM08, SILAC
D4GTY1	30S ribosomal protein S8	HVO_2549	88, 76	RC04, SILAC
D4GTY1	30S ribosomal protein S8	HVO_2549	88	H26, LFQ	HVO_2549	76;88
D4GTY2	30S ribosomal protein S14 type Z	HVO_2550	35	LM08, SILAC
D4GTY2	30S ribosomal protein S14 type Z	HVO_2550	35	RC04, SILAC	HVO_2550	35
P50559	50S ribosomal protein L5 (HVoL5)	HVO_2551	16	RC04, SILAC
P50559	50S ribosomal protein L5 (HVoL5)	HVO_2551	16	H26, LFQ	HVO_2551	16
D4GTY4	30S ribosomal protein S4e	HVO_2552	53	LM08, SILAC
D4GTY4	30S ribosomal protein S4e	HVO_2552	53	RC04, SILAC
D4GTY4	30S ribosomal protein S4e	HVO_2552	53	H26, LFQ	HVO_2552	53
D4GTY6	50S ribosomal protein L14	HVO_2554	30, 110, 5	LM08, SILAC
D4GTY6	50S ribosomal protein L14	HVO_2554	5, 30	RC04, SILAC
D4GTY6	50S ribosomal protein L14	HVO_2554	5;30;110	H26, LFQ	HVO_2554	5;30;110
D4GTY7	30S ribosomal protein S17	HVO_2555	62	H26, LFQ	HVO_2555	62
D4GTY8	Ribonuclease P protein component 1 (RNase P component 1) (EC 3.1.26.5) (Rpp29)	HVO_2556	83	H26, LFQ	HVO_2556	83
D4GTZ0	30S ribosomal protein S3	HVO_2558	50, 145, 47	LM08, SILAC
D4GTZ0	30S ribosomal protein S3	HVO_2558	145, 47, 50, 57	RC04, SILAC
D4GTZ0	30S ribosomal protein S3	HVO_2558	37;47;50;57;145	H26, LFQ	HVO_2558	37;47;50;57;145
D4GTZ1	50S ribosomal protein L22	HVO_2559	27	LM08, SILAC
D4GTZ1	50S ribosomal protein L22	HVO_2559	27	RC04, SILAC
D4GTZ1	50S ribosomal protein L22	HVO_2559	27;84;113;119	H26, LFQ	HVO_2559	27;84;113;119
D4GTZ2	30S ribosomal protein S19P	HVO_2560	61, 53	RC04, SILAC
D4GTZ2	30S ribosomal protein S19P	HVO_2560	53;57;61;135	H26, LFQ	HVO_2560	53;57;61;135
D4GTZ3	50S ribosomal protein L2	HVO_2561	146, 167, 139, 171, 231	LM08, SILAC
D4GTZ3	50S ribosomal protein L2	HVO_2561	139, 231, 146, 167, 139, 231, 171	RC04, SILAC
D4GTZ3	50S ribosomal protein L2	HVO_2561	134;139;146;167;171;231	H26, LFQ	HVO_2561	134;139;146;167;171;231
D4GTZ4	50S ribosomal protein L23	HVO_2562	58	H26, LFQ	HVO_2562	58
D4GTZ5	50S ribosomal protein L4	HVO_2563	204	LM08, SILAC
D4GTZ5	50S ribosomal protein L4	HVO_2563	204	H26, LFQ	HVO_2563	204
D4GTZ6	50S ribosomal protein L3	HVO_2564	307, 217, 223	LM08, SILAC
D4GTZ6	50S ribosomal protein L3	HVO_2564	217, 223	RC04, SILAC
D4GTZ6	50S ribosomal protein L3	HVO_2564	307	H26, LFQ	HVO_2564	217;223;307
D4GU05	Translation elongation factor aEF-1 alpha-like protein	HVO_2575	25;427	H26, LFQ	HVO_2575	25;427
D4GU06	DnaJ N-terminal domain protein	HVO_2576	185	LM08, SILAC
D4GU06	DnaJ N-terminal domain protein	HVO_2576	185	H26, LFQ	HVO_2576	185
D4GU13	L-aspartate oxidase (EC 1.4.3.16) (Quinolinate synthase B)	HVO_2580	434	H26, LFQ	HVO_2580	434
D4GU15	Quinolinate synthase (EC 2.5.1.72)	HVO_2581	78;195	H26, LFQ	HVO_2581	78;195
D4GU20	DUF5817 domain-containing protein	HVO_2584	61	LM08, SILAC
D4GU20	DUF5817 domain-containing protein	HVO_2584	61;162	H26, LFQ	HVO_2584	61;162
D4GU92	Isocitrate dehydrogenase [NADP] (IDH) (EC 1.1.1.42) (ICDH) (IDP) (NADP(+)-specific ICDH) (Oxalosuccinate decarboxylase)	HVO_2588	233, 349	LM08, SILAC
D4GU92	Isocitrate dehydrogenase [NADP] (IDH) (EC 1.1.1.42) (ICDH) (IDP) (NADP(+)-specific ICDH) (Oxalosuccinate decarboxylase)	HVO_2588	233	RC04, SILAC
D4GU92	Isocitrate dehydrogenase [NADP] (IDH) (EC 1.1.1.42) (ICDH) (IDP) (NADP(+)-specific ICDH) (Oxalosuccinate decarboxylase)	HVO_2588	77;98;205;233;349;369;373;401;410;416	H26, LFQ	HVO_2588	77;98;205;233;349;369;373;401;410;416
D4GUB5	Polyphosphate kinase (EC 2.7.4.1) (ATP-polyphosphate phosphotransferase) (Polyphosphoric acid kinase)	HVO_2598	213	LM08, SILAC
D4GUB5	Polyphosphate kinase (EC 2.7.4.1) (ATP-polyphosphate phosphotransferase) (Polyphosphoric acid kinase)	HVO_2598	213	RC04, SILAC
D4GUB5	Polyphosphate kinase (EC 2.7.4.1) (ATP-polyphosphate phosphotransferase) (Polyphosphoric acid kinase)	HVO_2598	213;591	H26, LFQ	HVO_2598	213;591
D4GUB7	Metallophosphoesterase domain protein	HVO_2599	89	H26, LFQ	HVO_2599	89
D4GUB9	Methionine aminopeptidase (MAP) (MetAP) (EC 3.4.11.18) (Peptidase M)	HVO_2600	236	H26, LFQ	HVO_2600	236
D4GUC0	Histidine triad family protein	HVO_2601	47	H26, LFQ	HVO_2601	47
D4GUC8	tRNA-t(6)A37 methylthiotransferase (EC 2.8.4.5)	HVO_2605	334	H26, LFQ	HVO_2605	334
D4GUE6	Uridine phosphorylase (EC 2.4.2.3)	HVO_2614	222	LM08, SILAC
D4GUE6	Uridine phosphorylase (EC 2.4.2.3)	HVO_2614	222	H26, LFQ	HVO_2614	222
D4GUF1	TrkA-C domain protein	HVO_2617	211	LM08, SILAC
D4GUF1	TrkA-C domain protein	HVO_2617	211	RC04, SILAC
D4GUF1	TrkA-C domain protein	HVO_2617	211	H26, LFQ	HVO_2617	211
D4GUF8	Cytochrome bc1 complex Rieske iron-sulfur protein	HVO_2620	6	LM08, SILAC	HVO_2620	6
D4GUG0	phosphoenolpyruvate carboxylase (EC 4.1.1.31)	HVO_2621	639, 278, 284	LM08, SILAC
D4GUG0	phosphoenolpyruvate carboxylase (EC 4.1.1.31)	HVO_2621	639, 278, 284	RC04, SILAC
D4GUG0	phosphoenolpyruvate carboxylase (EC 4.1.1.31)	HVO_2621	278	H26, LFQ	HVO_2621	278;284;639
D4GUG2	Putative oxidoreductase (Aldo-keto reductase family protein) (EC 1.1.1.-)	HVO_2622	13	LM08, SILAC
D4GUG2	Putative oxidoreductase (Aldo-keto reductase family protein) (EC 1.1.1.-)	HVO_2622	13	H26, LFQ	HVO_2622	13
D4GUG6	CTP synthase (EC 6.3.4.2) (Cytidine 5'-triphosphate synthase) (Cytidine triphosphate synthetase) (CTP synthetase) (CTPS) (UTP--ammonia ligase)	HVO_2624	204, 111, 133	RC04, SILAC
D4GUG6	CTP synthase (EC 6.3.4.2) (Cytidine 5'-triphosphate synthase) (Cytidine triphosphate synthetase) (CTP synthetase) (CTPS) (UTP--ammonia ligase)	HVO_2624	111;133;204	H26, LFQ	HVO_2624	111;133;204
D4GUG8	GMP synthase [glutamine-hydrolyzing] subunit B (EC 6.3.5.2) (GMP synthetase)	HVO_2625	166;297	H26, LFQ	HVO_2625	166;297
D4GUW2	PspA domain protein	HVO_2636	70	LM08, SILAC
D4GUW2	PspA domain protein	HVO_2636	44, 54, 70, 61, 203	RC04, SILAC
D4GUW2	PspA domain protein	HVO_2636	35;44;54;70;268	H26, LFQ	HVO_2636	35;44;54;61;70;203;268
D4GUW6	Dipeptide epimerase-like protein	HVO_2638	258	H26, LFQ	HVO_2638	258
D4GUW8	DUF1611 family protein	HVO_2639	14	H26, LFQ	HVO_2639	14
D4GUX6	NADPH:quinone reductase (EC 1.6.5.5)	HVO_2643	253	RC04, SILAC
D4GUX6	NADPH:quinone reductase (EC 1.6.5.5)	HVO_2643	249;253	H26, LFQ	HVO_2643	249;253
D4GUY2	Dihydroxy-acid dehydratase (DAD) (EC 4.2.1.9)	HVO_2646	34	LM08, SILAC
D4GUY2	Dihydroxy-acid dehydratase (DAD) (EC 4.2.1.9)	HVO_2646	34	RC04, SILAC
D4GUY2	Dihydroxy-acid dehydratase (DAD) (EC 4.2.1.9)	HVO_2646	34;273	H26, LFQ	HVO_2646	34;273
D4GV02	Putative D-2-hydroxyacid dehydrogenase (EC 1.1.1.-)	HVO_2648	177	H26, LFQ	HVO_2648	177
D4GV06	FAD-dependent oxidoreductase	HVO_2650	425, 434, 112, 274	LM08, SILAC
D4GV06	FAD-dependent oxidoreductase	HVO_2650	112, 414, 434, 425	RC04, SILAC
D4GV06	FAD-dependent oxidoreductase	HVO_2650	112;410;414;419;434;450	H26, LFQ	HVO_2650	112;274;410;414;419;425;434;450
D4GV29	Pyridoxal phosphate-dependent aminotransferase (EC 2.6.1.-)	HVO_2661	123	H26, LFQ	HVO_2661	123
D4GV52	Histidinol dehydrogenase (HDH) (EC 1.1.1.23)	HVO_2675	97;212	H26, LFQ	HVO_2675	97;212
D4GVQ6	GFO family oxidoreductase	HVO_2690	49	LM08, SILAC
D4GVQ6	GFO family oxidoreductase	HVO_2690	49	RC04, SILAC	HVO_2690	49
D4GVR2	ABC-type transport system ATP-binding protein (Probable substrate sugar)	HVO_2692	107	H26, LFQ	HVO_2692	107
D4GVS1	DNA primase small subunit PriS (EC 2.7.7.-)	HVO_2697	296	H26, LFQ	HVO_2697	296
D4GVS7	AAA-type ATPase (CDC48 subfamily)	HVO_2700	649	LM08, SILAC
D4GVS7	AAA-type ATPase (CDC48 subfamily)	HVO_2700	85;217;439;536;543;659	H26, LFQ	HVO_2700	85;217;439;536;543;649;659
D4GVT1	Alpha/beta hydrolase fold protein	HVO_2702	153	LM08, SILAC
D4GVT1	Alpha/beta hydrolase fold protein	HVO_2702	153	RC04, SILAC	HVO_2702	153
D4GW08	eIF-2B domain protein	HVO_2706	23	RC04, SILAC
D4GW08	eIF-2B domain protein	HVO_2706	23;54	H26, LFQ	HVO_2706	23;54
D4GW10	GFO family oxidoreductase	HVO_2707	4	LM08, SILAC
D4GW10	GFO family oxidoreductase	HVO_2707	4	H26, LFQ	HVO_2707	4
D4GW16	GNAT family acetyltransferase (EC 2.3.1.-)	HVO_2709	36	RC04, SILAC
D4GW16	GNAT family acetyltransferase (EC 2.3.1.-)	HVO_2709	36;151	H26, LFQ	HVO_2709	36;151
D4GW23	tRNA-splicing ligase RtcB (EC 6.5.1.-)	HVO_2712	47	LM08, SILAC
D4GW23	tRNA-splicing ligase RtcB (EC 6.5.1.-)	HVO_2712	474	RC04, SILAC
D4GW23	tRNA-splicing ligase RtcB (EC 6.5.1.-)	HVO_2712	191;337;437;457;474	H26, LFQ	HVO_2712	47;191;337;437;457;474
D4GW32	Acyl-CoA dehydrogenase (EC 1.3.8.-)	HVO_2716	279	H26, LFQ	HVO_2716	279
D4GW38	Cro/C1 family transcription regulator	HVO_2718	102, 96, 81	LM08, SILAC
D4GW38	Cro/C1 family transcription regulator	HVO_2718	96, 81	RC04, SILAC
D4GW38	Cro/C1 family transcription regulator	HVO_2718	3;81;102	H26, LFQ	HVO_2718	3;81;96;102
D4GW43	Amidophosphoribosyltransferase (ATase) (EC 2.4.2.14) (Glutamine phosphoribosylpyrophosphate amidotransferase) (GPATase)	HVO_2721	354	LM08, SILAC
D4GW43	Amidophosphoribosyltransferase (ATase) (EC 2.4.2.14) (Glutamine phosphoribosylpyrophosphate amidotransferase) (GPATase)	HVO_2721	354	RC04, SILAC
D4GW43	Amidophosphoribosyltransferase (ATase) (EC 2.4.2.14) (Glutamine phosphoribosylpyrophosphate amidotransferase) (GPATase)	HVO_2721	354;359;425	H26, LFQ	HVO_2721	354;359;425
D4GW44	50S ribosomal protein L37e	HVO_2722	42	LM08, SILAC	HVO_2722	42
D4GW49	Ribonuclease J (RNase J) (EC 3.1.-.-)	HVO_2724	112, 278, 263, 191, 120	LM08, SILAC
D4GW49	Ribonuclease J (RNase J) (EC 3.1.-.-)	HVO_2724	112, 120, 191, 112, 278	RC04, SILAC
D4GW49	Ribonuclease J (RNase J) (EC 3.1.-.-)	HVO_2724	191;263;278	H26, LFQ	HVO_2724	112;120;191;263;278
D4GW51	Bifunctional short chain isoprenyl diphosphate synthase (EC 2.5.1.10, EC 2.5.1.29)	HVO_2725	321	LM08, SILAC
D4GW51	Bifunctional short chain isoprenyl diphosphate synthase (EC 2.5.1.10, EC 2.5.1.29)	HVO_2725	321	RC04, SILAC
D4GW51	Bifunctional short chain isoprenyl diphosphate synthase (EC 2.5.1.10, EC 2.5.1.29)	HVO_2725	8;46;50;146;321	H26, LFQ	HVO_2725	8;46;50;146;321
D4GW53	Glutamate--tRNA ligase (EC 6.1.1.17) (Glutamyl-tRNA synthetase) (GluRS)	HVO_2726	317, 494, 259	LM08, SILAC
D4GW53	Glutamate--tRNA ligase (EC 6.1.1.17) (Glutamyl-tRNA synthetase) (GluRS)	HVO_2726	317, 317	RC04, SILAC
D4GW53	Glutamate--tRNA ligase (EC 6.1.1.17) (Glutamyl-tRNA synthetase) (GluRS)	HVO_2726	15;317;374;494	H26, LFQ	HVO_2726	15;259;317;374;494
D4GW76	50S ribosomal protein L7Ae (Ribosomal protein L8e)	HVO_2737	31	H26, LFQ	HVO_2737	31
D4GW78	30S ribosomal protein S28e	HVO_2738	32	LM08, SILAC
D4GW78	30S ribosomal protein S28e	HVO_2738	21	H26, LFQ	HVO_2738	21;32
D4GW81	50S ribosomal protein L24e	HVO_2739	39, 33	LM08, SILAC
D4GW81	50S ribosomal protein L24e	HVO_2739	39, 33	RC04, SILAC
D4GW81	50S ribosomal protein L24e	HVO_2739	33	H26, LFQ	HVO_2739	33;39
D4GW84	Nucleoside diphosphate kinase (NDK) (NDP kinase) (EC 2.7.4.6) (Nucleoside-2-P kinase)	HVO_2740	34;39	H26, LFQ	HVO_2740	34;39
D4GW90	Methionine synthase (EC 2.1.1.-) (Homocysteine methyltransferase)	HVO_2742	333	LM08, SILAC
D4GW90	Methionine synthase (EC 2.1.1.-) (Homocysteine methyltransferase)	HVO_2742	333	RC04, SILAC
D4GW90	Methionine synthase (EC 2.1.1.-) (Homocysteine methyltransferase)	HVO_2742	297;301;333	H26, LFQ	HVO_2742	297;301;333
D4GWA2	Putative tRNA-specific adenosine deaminase (EC 3.5.4.-)	HVO_2747	137;187	H26, LFQ	HVO_2747	137;187
D4GWA6	50S ribosomal protein L21e	HVO_2749	73, 14	LM08, SILAC
D4GWA6	50S ribosomal protein L21e	HVO_2749	73	RC04, SILAC
D4GWA6	50S ribosomal protein L21e	HVO_2749	14;18;73;81	H26, LFQ	HVO_2749	14;18;73;81
D4GWB3	Zinc finger protein HVO_2753 (Small CPxCG-related zinc finger protein) (Zinc finger u-protein HVO_2753) (Zn-ribbon RNA-binding protein)	HVO_2753	28	LM08, SILAC
D4GWB3	Zinc finger protein HVO_2753 (Small CPxCG-related zinc finger protein) (Zinc finger u-protein HVO_2753) (Zn-ribbon RNA-binding protein)	HVO_2753	28	RC04, SILAC	HVO_2753	28
P41198	50S ribosomal protein L10 (Acidic ribosomal protein P0 homolog) (L10e)	HVO_2756	16	LM08, SILAC
P41198	50S ribosomal protein L10 (Acidic ribosomal protein P0 homolog) (L10e)	HVO_2756	16	H26, LFQ	HVO_2756	16
P41199	50S ribosomal protein L1	HVO_2757	41	H26, LFQ	HVO_2757	41
P41200	50S ribosomal protein L11 (L11E)	HVO_2758	102, 118	LM08, SILAC
P41200	50S ribosomal protein L11 (L11E)	HVO_2758	108;118	H26, LFQ	HVO_2758	102;108;118
D4GWV5	DNA helicase (EC 3.6.4.12)	HVO_2767	418	H26, LFQ	HVO_2767	418
D4GWW6	Rhodanese domain protein / beta-lactamase domain protein	HVO_2772	351	H26, LFQ	HVO_2772	351
D4GWW8	30S ribosomal protein S2	HVO_2773	148	LM08, SILAC
D4GWW8	30S ribosomal protein S2	HVO_2773	148	RC04, SILAC
D4GWW8	30S ribosomal protein S2	HVO_2773	148	H26, LFQ	HVO_2773	148
D4GWX0	Enolase (EC 4.2.1.11) (2-phospho-D-glycerate hydro-lyase) (2-phosphoglycerate dehydratase)	HVO_2774	387	LM08, SILAC
D4GWX0	Enolase (EC 4.2.1.11) (2-phospho-D-glycerate hydro-lyase) (2-phosphoglycerate dehydratase)	HVO_2774	387	RC04, SILAC
D4GWX0	Enolase (EC 4.2.1.11) (2-phospho-D-glycerate hydro-lyase) (2-phosphoglycerate dehydratase)	HVO_2774	387	H26, LFQ	HVO_2774	387
D4GWY1	50S ribosomal protein L13	HVO_2778	90, 128	LM08, SILAC
D4GWY1	50S ribosomal protein L13	HVO_2778	128	RC04, SILAC
D4GWY1	50S ribosomal protein L13	HVO_2778	90	H26, LFQ	HVO_2778	90;128
D4GWY3	50S ribosomal protein L18e	HVO_2779	16	LM08, SILAC
D4GWY3	50S ribosomal protein L18e	HVO_2779	16	RC04, SILAC
D4GWY3	50S ribosomal protein L18e	HVO_2779	16;36	H26, LFQ	HVO_2779	16;36
D4GWZ1	30S ribosomal protein S11	HVO_2782	45	LM08, SILAC
D4GWZ1	30S ribosomal protein S11	HVO_2782	45	RC04, SILAC
D4GWZ1	30S ribosomal protein S11	HVO_2782	45	H26, LFQ	HVO_2782	45
D4GWZ3	30S ribosomal protein S4	HVO_2783	8	LM08, SILAC
D4GWZ3	30S ribosomal protein S4	HVO_2783	8	RC04, SILAC
D4GWZ3	30S ribosomal protein S4	HVO_2783	8	H26, LFQ	HVO_2783	8
D4GWZ7	30S ribosomal protein S13	HVO_2784	113	LM08, SILAC
D4GWZ7	30S ribosomal protein S13	HVO_2784	113	RC04, SILAC
D4GWZ7	30S ribosomal protein S13	HVO_2784	113;128	H26, LFQ	HVO_2784	113;128
D4GX07	Probable GTP 3',8-cyclase (EC 4.1.99.22) (Molybdenum cofactor biosynthesis protein A)	HVO_2789	69	H26, LFQ	HVO_2789	69
D4GX09	Iron-sulfur cluster carrier protein	HVO_2790	158	H26, LFQ	HVO_2790	158
D4GX12	DUF4129 domain-containing protein	HVO_2791	102	H26, LFQ	HVO_2791	102
D4GX15	Glycosyltransferase domain protein	HVO_2793	143	H26, LFQ	HVO_2793	143
D4GX16	GNAT family acetyltransferase (EC 2.3.1.-)	HVO_2795	28	H26, LFQ	HVO_2795	28
D4GX17	Methyltransferase	HVO_2796	26	H26, LFQ	HVO_2796	26
D4GX19	Uridine kinase (EC 2.7.1.48) (Cytidine monophosphokinase) (Uridine monophosphokinase)	HVO_2797	43	H26, LFQ	HVO_2797	43
D4GX23	ABC-type transport system ATP-binding protein (Probable substrate branched-chain amino acids)	HVO_2800	66	H26, LFQ	HVO_2800	66
D4GX38	Succinate dehydrogenase subunit A (EC 1.3.5.1)	HVO_2808	410, 92, 163, 395	LM08, SILAC
D4GX38	Succinate dehydrogenase subunit A (EC 1.3.5.1)	HVO_2808	92	RC04, SILAC
D4GX38	Succinate dehydrogenase subunit A (EC 1.3.5.1)	HVO_2808	34;92;163;395;410;507;606	H26, LFQ	HVO_2808	34;92;163;395;410;507;606
D4GX40	Succinate dehydrogenase subunit B (EC 1.3.5.1)	HVO_2809	47, 242	LM08, SILAC
D4GX40	Succinate dehydrogenase subunit B (EC 1.3.5.1)	HVO_2809	47;58;242	H26, LFQ	HVO_2809	47;58;242
D4GX45	AstE domain protein	HVO_2812	123;251	H26, LFQ	HVO_2812	123;251
D4GX49	RimK family protein	HVO_2813	276, 284	LM08, SILAC
D4GX49	RimK family protein	HVO_2813	276, 142, 284	RC04, SILAC
D4GX49	RimK family protein	HVO_2813	142;154;276;284;378;383	H26, LFQ	HVO_2813	142;154;276;284;378;383
D4GX56	enoyl-CoA hydratase (EC 4.2.1.17)	HVO_2815	599	H26, LFQ	HVO_2815	599
D4GX78	RQC domain-containing protein	HVO_2826	234	H26, LFQ	HVO_2826	234
D4GXC8	Putative PrkA-type serine/threonine protein kinase (EC 2.7.11.1)	HVO_2848	332	H26, LFQ	HVO_2848	332
D4GXF0	fructose-bisphosphatase (EC 3.1.3.11)	HVO_2857	47	LM08, SILAC
D4GXF0	fructose-bisphosphatase (EC 3.1.3.11)	HVO_2857	35;47	H26, LFQ	HVO_2857	35;47
D4GXF3	Lrp/AsnC family transcription regulator	HVO_2858	79	H26, LFQ	HVO_2858	79
D4GXG2	Serine hydroxymethyltransferase (SHMT) (Serine methylase) (EC 2.1.2.1)	HVO_2862	60	LM08, SILAC
D4GXG2	Serine hydroxymethyltransferase (SHMT) (Serine methylase) (EC 2.1.2.1)	HVO_2862	60	RC04, SILAC
D4GXG2	Serine hydroxymethyltransferase (SHMT) (Serine methylase) (EC 2.1.2.1)	HVO_2862	60	H26, LFQ	HVO_2862	60
D4GXG9	Bifunctional protein FolD [Includes: Methylenetetrahydrofolate dehydrogenase (EC 1.5.1.5); Methenyltetrahydrofolate cyclohydrolase (EC 3.5.4.9)]	HVO_2865	201	LM08, SILAC
D4GXG9	Bifunctional protein FolD [Includes: Methylenetetrahydrofolate dehydrogenase (EC 1.5.1.5); Methenyltetrahydrofolate cyclohydrolase (EC 3.5.4.9)]	HVO_2865	52;201	H26, LFQ	HVO_2865	52;201
D4GXH2	TFIIB-type zinc ribbon-containing protein	HVO_2867	72	H26, LFQ	HVO_2867	72
D4GXH6	PadR family transcription regulator	HVO_2869	36	H26, LFQ	HVO_2869	36
D4GXJ0	GNAT family acetyltransferase (EC 2.3.1.-)	HVO_2874	27	RC04, SILAC	HVO_2874	27
D4GXJ7	Ornithine cyclodeaminase family protein	HVO_2879	159	H26, LFQ	HVO_2879	159
D4GXK0	Protein pelota homolog (EC 3.1.-.-)	HVO_2880	241	LM08, SILAC
D4GXK0	Protein pelota homolog (EC 3.1.-.-)	HVO_2880	241	RC04, SILAC
D4GXK0	Protein pelota homolog (EC 3.1.-.-)	HVO_2880	241;250	H26, LFQ	HVO_2880	241;250
D4GXK6	Archaeal Rqc2 homolog aRqcH (aRqcH)	HVO_2883	676, 311, 424, 518, 602, 29	LM08, SILAC
D4GXK6	Archaeal Rqc2 homolog aRqcH (aRqcH)	HVO_2883	676, 424, 29, 518, 602	RC04, SILAC
D4GXK6	Archaeal Rqc2 homolog aRqcH (aRqcH)	HVO_2883	29;424;448;518;592;676	H26, LFQ	HVO_2883	29;311;424;448;518;592;602;676
D4GXL4	GNAT family acetyltransferase (EC 2.3.1.-)	HVO_2886	74	H26, LFQ	HVO_2886	74
A0A8D4B856	Elongator complex protein ELP3-like protein	HVO_2888	290	LM08, SILAC
A0A8D4B856	Elongator complex protein ELP3-like protein	HVO_2888	290	RC04, SILAC
A0A8D4B856	Elongator complex protein ELP3-like protein	HVO_2888	290	H26, LFQ	HVO_2888	290
D4GXM0	DHH/RecJ family phosphoesterase	HVO_2889	691, 579, 128	LM08, SILAC
D4GXM0	DHH/RecJ family phosphoesterase	HVO_2889	691, 579, 128	RC04, SILAC
D4GXM0	DHH/RecJ family phosphoesterase	HVO_2889	128;691	H26, LFQ	HVO_2889	128;579;691
D4GXP5	Fumarate hydratase class II (Fumarase C) (EC 4.2.1.2) (Aerobic fumarase) (Iron-independent fumarase)	HVO_2900	391	LM08, SILAC
D4GXP5	Fumarate hydratase class II (Fumarase C) (EC 4.2.1.2) (Aerobic fumarase) (Iron-independent fumarase)	HVO_2900	184;211;421;427;428;434	H26, LFQ	HVO_2900	184;211;391;421;427;428;434
D4GXP9	Glutamyl-tRNA(Gln) amidotransferase subunit E (Glu-ADT subunit E) (EC 6.3.5.-)	HVO_2902	338	H26, LFQ	HVO_2902	338
D4GXR3	6-hydroxymethyl-7,8-dihydropterin pyrophosphokinase (HPPK) (EC 2.7.6.3) (2-amino-4-hydroxy-6-hydroxymethyldihydropteridine pyrophosphokinase) (6-hydroxymethyl-7,8-dihydropterin diphosphokinase) (6-HMPDK) (7,8-dihydro-6-hydroxymethylpterin diphosphokinase) (7,8-dihydro-6-hydroxymethylpterin pyrophosphokinase) (PPPK)	HVO_2909	173	H26, LFQ	HVO_2909	173
D4GXT3	dihydrofolate reductase (EC 1.5.1.3)	HVO_2919	46	H26, LFQ	HVO_2919	46
D4GXU1	UPF0339 family protein	HVO_2922	3;38;49	H26, LFQ	HVO_2922	3;38;49
Q9V2V5	Proteasome subunit alpha 2 (20S proteasome alpha subunit 2) (Proteasome core protein PsmA 2)	HVO_2923	6;70;162	H26, LFQ	HVO_2923	6;70;162
D4GXW1	GTP-binding protein	HVO_2932	4	LM08, SILAC
D4GXW1	GTP-binding protein	HVO_2932	4	RC04, SILAC
D4GXW1	GTP-binding protein	HVO_2932	4;76;225	H26, LFQ	HVO_2932	4;76;225
D4GXX8	Nonhistone chromosomal protein	HVO_2941	81	LM08, SILAC
D4GXX8	Nonhistone chromosomal protein	HVO_2941	34, 81	RC04, SILAC
D4GXX8	Nonhistone chromosomal protein	HVO_2941	34;49;91;96	H26, LFQ	HVO_2941	34;49;81;91;96
D4GXY0	AbrB/MazE/SpoVT family DNA-binding domain-containing protein	HVO_2942	50;55	H26, LFQ	HVO_2942	50;55
D4GXY5	Valine--tRNA ligase (EC 6.1.1.9) (Valyl-tRNA synthetase) (ValRS)	HVO_2945	332, 111, 586, 685, 162	LM08, SILAC
D4GXY5	Valine--tRNA ligase (EC 6.1.1.9) (Valyl-tRNA synthetase) (ValRS)	HVO_2945	332, 111, 685, 162, 586	RC04, SILAC
D4GXY5	Valine--tRNA ligase (EC 6.1.1.9) (Valyl-tRNA synthetase) (ValRS)	HVO_2945	162;586;635;685	H26, LFQ	HVO_2945	111;162;332;586;635;685
D4GXY9	Phenylalanine--tRNA ligase beta subunit (EC 6.1.1.20) (Phenylalanyl-tRNA synthetase beta subunit) (PheRS)	HVO_2947	500	LM08, SILAC
D4GXY9	Phenylalanine--tRNA ligase beta subunit (EC 6.1.1.20) (Phenylalanyl-tRNA synthetase beta subunit) (PheRS)	HVO_2947	500	RC04, SILAC
D4GXY9	Phenylalanine--tRNA ligase beta subunit (EC 6.1.1.20) (Phenylalanyl-tRNA synthetase beta subunit) (PheRS)	HVO_2947	500	H26, LFQ	HVO_2947	500
D4GXZ2	phenylalanine--tRNA ligase (EC 6.1.1.20)	HVO_2948	362	H26, LFQ	HVO_2948	362
O07118	tRNA-splicing endonuclease (EC 4.6.1.16) (tRNA-intron endonuclease)	HVO_2952	266	RC04, SILAC
O07118	tRNA-splicing endonuclease (EC 4.6.1.16) (tRNA-intron endonuclease)	HVO_2952	266	H26, LFQ	HVO_2952	266
D4GY08	DEAD/DEAH box helicase (EC 3.6.4.-)	HVO_2955	496, 225	LM08, SILAC
D4GY08	DEAD/DEAH box helicase (EC 3.6.4.-)	HVO_2955	225, 496	RC04, SILAC
D4GY08	DEAD/DEAH box helicase (EC 3.6.4.-)	HVO_2955	225;496	H26, LFQ	HVO_2955	225;496
D4GY12	Lipoyl synthase (EC 2.8.1.8) (Lip-syn) (LS) (Lipoate synthase) (Lipoic acid synthase) (Sulfur insertion protein LipA)	HVO_2957	24	RC04, SILAC	HVO_2957	24
D4GY15	2-oxo-3-methylvalerate dehydrogenase E1 component alpha subunit (EC 1.2.4.4)	HVO_2958	359	H26, LFQ	HVO_2958	359
D4GY17	2-oxo-3-methylvalerate dehydrogenase E1 component beta subunit (EC 1.2.4.4)	HVO_2959	254	H26, LFQ	HVO_2959	254
D4GY19	Dihydrolipoamide S-acyltransferase (EC 2.3.1.-)	HVO_2960	419	LM08, SILAC
D4GY19	Dihydrolipoamide S-acyltransferase (EC 2.3.1.-)	HVO_2960	419	RC04, SILAC
D4GY19	Dihydrolipoamide S-acyltransferase (EC 2.3.1.-)	HVO_2960	419	H26, LFQ	HVO_2960	419
Q04829	Dihydrolipoyl dehydrogenase (EC 1.8.1.4) (Dihydrolipoamide dehydrogenase)	HVO_2961	271	H26, LFQ	HVO_2961	271
D4GY31	phosphoserine phosphatase (EC 3.1.3.3) (O-phosphoserine phosphohydrolase)	HVO_2965	108;124;203	H26, LFQ	HVO_2965	108;124;203
D4GY36	D-3-phosphoglycerate dehydrogenase (EC 1.1.1.95)	HVO_2968	400	LM08, SILAC
D4GY36	D-3-phosphoglycerate dehydrogenase (EC 1.1.1.95)	HVO_2968	400	RC04, SILAC
D4GY36	D-3-phosphoglycerate dehydrogenase (EC 1.1.1.95)	HVO_2968	156;400;510	H26, LFQ	HVO_2968	156;400;510
D4GY38	Threonine synthase (EC 4.2.3.1)	HVO_2969	117;167	H26, LFQ	HVO_2969	117;167
D4GY41	TrmB family transcription regulator	HVO_2970	71	H26, LFQ	HVO_2970	71
D4GY45	FliH domain-containing protein	HVO_2972	9, 73, 83	LM08, SILAC
D4GY45	FliH domain-containing protein	HVO_2972	59, 9, 73	RC04, SILAC
D4GY45	FliH domain-containing protein	HVO_2972	9;73;83;88	H26, LFQ	HVO_2972	9;73;83;88
D4GY53	ArsA family ATPase (EC 3.6.-.-)	HVO_2977	84;170	H26, LFQ	HVO_2977	84;170
D4GY62	Uracil phosphoribosyltransferase (EC 2.4.2.9) (UMP pyrophosphorylase) (UPRTase)	HVO_2981	40	LM08, SILAC
D4GY62	Uracil phosphoribosyltransferase (EC 2.4.2.9) (UMP pyrophosphorylase) (UPRTase)	HVO_2981	40;97	H26, LFQ	HVO_2981	40;97
D4GY68	HalOD1 domain-containing protein	HVO_2985	173	H26, LFQ	HVO_2985	173
D4GY74	1-(5-phosphoribosyl)-5-[(5-phosphoribosylamino)methylideneamino] imidazole-4-carboxamide isomerase (EC 5.3.1.16) (Phosphoribosylformimino-5-aminoimidazole carboxamide ribotide isomerase)	HVO_2988	30	H26, LFQ	HVO_2988	30
D4GY77	Phosphohexomutase (Phosphoglucomutase / phosphomannomutase) (EC 5.4.2.-)	HVO_2989	2	H26, LFQ	HVO_2989	2
D4GY83	Phosphoribosyl-AMP cyclohydrolase (PRA-CH) (EC 3.5.4.19)	HVO_2992	58	LM08, SILAC
D4GY83	Phosphoribosyl-AMP cyclohydrolase (PRA-CH) (EC 3.5.4.19)	HVO_2992	58	RC04, SILAC
D4GY83	Phosphoribosyl-AMP cyclohydrolase (PRA-CH) (EC 3.5.4.19)	HVO_2992	58	H26, LFQ	HVO_2992	58
D4GY89	Ferredoxin (2Fe-2S)	HVO_2995	119, 113, 97	LM08, SILAC
D4GY89	Ferredoxin (2Fe-2S)	HVO_2995	97, 117	RC04, SILAC
D4GY89	Ferredoxin (2Fe-2S)	HVO_2995	97;119	H26, LFQ	HVO_2995	97;113;117;119
D4GY94	Homoserine O-acetyltransferase (HAT) (EC 2.3.1.31) (Homoserine transacetylase) (HTA)	HVO_2998	281	LM08, SILAC
D4GY94	Homoserine O-acetyltransferase (HAT) (EC 2.3.1.31) (Homoserine transacetylase) (HTA)	HVO_2998	281	RC04, SILAC	HVO_2998	281
D4GYB4	UvrABC system protein C (Protein UvrC) (Excinuclease ABC subunit C)	HVO_3006	351	RC04, SILAC
D4GYB4	UvrABC system protein C (Protein UvrC) (Excinuclease ABC subunit C)	HVO_3006	138;351	H26, LFQ	HVO_3006	138;351
Q9P9L2	Malate dehydrogenase (EC 1.1.1.37)	HVO_3007	186	RC04, SILAC	HVO_3007	186
D4GYB7	UPF0148 family protein	HVO_3008	36	LM08, SILAC
D4GYB7	UPF0148 family protein	HVO_3008	36	RC04, SILAC
D4GYB7	UPF0148 family protein	HVO_3008	23;36	H26, LFQ	HVO_3008	23;36
D4GYB9	UspA domain protein	HVO_3009	14	H26, LFQ	HVO_3009	14
D4GYC2	ATP-dependent DNA helicase/nuclease Hef (EC 3.6.4.12)	HVO_3010	293, 278	LM08, SILAC
D4GYC2	ATP-dependent DNA helicase/nuclease Hef (EC 3.6.4.12)	HVO_3010	293, 499, 278	RC04, SILAC
D4GYC2	ATP-dependent DNA helicase/nuclease Hef (EC 3.6.4.12)	HVO_3010	261;293	H26, LFQ	HVO_3010	261;278;293;499
D4GYC6	Origin-associated protein OapC	HVO_3012	30	LM08, SILAC
D4GYC6	Origin-associated protein OapC	HVO_3012	207	H26, LFQ	HVO_3012	30;207
D4GYC7	Origin-associated protein OapB	HVO_3013	32;103	H26, LFQ	HVO_3013	32;103
D4GYC9	Origin-associated GTP-binding protein OapA	HVO_3014	107	RC04, SILAC
D4GYC9	Origin-associated GTP-binding protein OapA	HVO_3014	25;98;107	H26, LFQ	HVO_3014	25;98;107
D4GQ34	ORC1-type DNA replication protein	HVO_A0001	257;276	H26, LFQ	HVO_A0001	257;276
D4GQ35	DUF2795 domain-containing protein	HVO_A0002	40	H26, LFQ	HVO_A0002	40
D4GQ36	ParA domain protein	HVO_A0003	11	H26, LFQ	HVO_A0003	11
D4GQ37	Integrase family protein	HVO_A0005	76	H26, LFQ	HVO_A0005	76
D4GQ40	IS1341-type transposase ISHvo19	HVO_A0008	9	LM08, SILAC	HVO_A0008	9
D4GQ44	ArsR family transcriptional regulator	HVO_A0012	121	H26, LFQ	HVO_A0012	121
D4GQ52	DUF2208 domain-containing protein	HVO_A0020	119	LM08, SILAC	HVO_A0020	119
D4GQ53	PC4 domain-containing protein	HVO_A0021	110	H26, LFQ	HVO_A0021	110
D4GQ77	HtpX-like protease (EC 3.4.24.-)	HVO_A0045	227	LM08, SILAC
D4GQ77	HtpX-like protease (EC 3.4.24.-)	HVO_A0045	227	RC04, SILAC
D4GQ77	HtpX-like protease (EC 3.4.24.-)	HVO_A0045	212;288	H26, LFQ	HVO_A0045	212;227;288
D4GQ80	Amphi-Trp domain-containing protein	HVO_A0048	8	H26, LFQ	HVO_A0048	8
D4GQ96	ORC1-type DNA replication protein	HVO_A0064	361;378	H26, LFQ	HVO_A0064	361;378
D4GQA6	AAA-type ATPase domain protein	HVO_A0074	177	H26, LFQ	HVO_A0074	177
D4GQB5	Rieske-type iron-sulfur protein (2Fe-2S)	HVO_A0083	74	H26, LFQ	HVO_A0083	74
D4GQB8	UspA domain protein	HVO_A0086	50	H26, LFQ	HVO_A0086	50
D4GQB9	Fumarylacetoacetase family protein	HVO_A0087	62	H26, LFQ	HVO_A0087	62
D4GQC4	Acyl-CoA dehydrogenase (EC 1.3.8.-)	HVO_A0092	17;295	H26, LFQ	HVO_A0092	17;295
D4GQC5	IclR family transcription regulator	HVO_A0093	230	H26, LFQ	HVO_A0093	230
L9UXM8	Acyl-CoA synthetase (EC 6.2.1.-)	HVO_A0097A	345	LM08, SILAC	HVO_A0097A	345
D4GQE9	ISH9-type transposase ISHvo1	HVO_A0117	10	H26, LFQ	HVO_A0117	10
D4GQG1	Nucleic acid-binding protein	HVO_A0130	46	RC04, SILAC	HVO_A0130	46
D4GQG3	Tat pathway signal sequence domain protein	HVO_A0133	83, 52, 119	LM08, SILAC
D4GQG3	Tat pathway signal sequence domain protein	HVO_A0133	83, 52, 119	RC04, SILAC
D4GQG3	Tat pathway signal sequence domain protein	HVO_A0133	36;52;83;119	H26, LFQ	HVO_A0133	36;52;83;119
D4GQG9	5'-deoxynucleotidase (EC 3.1.3.89)	HVO_A0140	92	H26, LFQ	HVO_A0140	92
D4GQH9	TrmB family transcription regulator	HVO_A0150	113	H26, LFQ	HVO_A0150	113
D4GQI6	Integrase family protein / bat box HTH-10 family transcription regulator	HVO_A0157	523	H26, LFQ	HVO_A0157	523
D4GQI7	Acyl-CoA synthetase (EC 6.2.1.-)	HVO_A0158	370	H26, LFQ	HVO_A0158	370
D4GQJ8	DUF106 family protein	HVO_A0169	75	H26, LFQ	HVO_A0169	75
D4GQK9	Smc-like protein Sph1	HVO_A0180	251	H26, LFQ	HVO_A0180	251
D4GQN4	CRISPR-associated endoribonuclease Cas6 (EC 3.1.-.-)	HVO_A0205	22, 225	LM08, SILAC
D4GQN4	CRISPR-associated endoribonuclease Cas6 (EC 3.1.-.-)	HVO_A0205	22, 225	RC04, SILAC
D4GQN4	CRISPR-associated endoribonuclease Cas6 (EC 3.1.-.-)	HVO_A0205	22;225	H26, LFQ	HVO_A0205	22;225
D4GQN5	CRISPR-associated protein Cas8b	HVO_A0206	102, 633, 89, 269	LM08, SILAC
D4GQN5	CRISPR-associated protein Cas8b	HVO_A0206	102, 700, 374, 633, 673	RC04, SILAC
D4GQN5	CRISPR-associated protein Cas8b	HVO_A0206	89;102;269;374;633;673;700	H26, LFQ	HVO_A0206	89;102;269;374;633;673;700
D4GQN6	CRISPR-associated protein Cas7	HVO_A0207	64, 231	LM08, SILAC
D4GQN6	CRISPR-associated protein Cas7	HVO_A0207	64, 183, 231	RC04, SILAC
D4GQN6	CRISPR-associated protein Cas7	HVO_A0207	64;223;231	H26, LFQ	HVO_A0207	64;183;223;231
D4GQN7	CRISPR-associated protein Cas5	HVO_A0208	109	LM08, SILAC
D4GQN7	CRISPR-associated protein Cas5	HVO_A0208	109	RC04, SILAC
D4GQN7	CRISPR-associated protein Cas5	HVO_A0208	27;109	H26, LFQ	HVO_A0208	27;109
D4GQP0	CRISPR-associated endonuclease Cas1 (EC 3.1.-.-)	HVO_A0211	142	H26, LFQ	HVO_A0211	142
D4GQQ9	Peptide methionine sulfoxide reductase MsrA (Protein-methionine-S-oxide reductase) (EC 1.8.4.11) (Peptide-methionine (S)-S-oxide reductase) (Peptide Met(O) reductase)	HVO_A0230	108	LM08, SILAC
D4GQQ9	Peptide methionine sulfoxide reductase MsrA (Protein-methionine-S-oxide reductase) (EC 1.8.4.11) (Peptide-methionine (S)-S-oxide reductase) (Peptide Met(O) reductase)	HVO_A0230	108, 176	RC04, SILAC
D4GQQ9	Peptide methionine sulfoxide reductase MsrA (Protein-methionine-S-oxide reductase) (EC 1.8.4.11) (Peptide-methionine (S)-S-oxide reductase) (Peptide Met(O) reductase)	HVO_A0230	108	H26, LFQ	HVO_A0230	108;176
D4GQS1	Lipoprotein	HVO_A0242	97	RC04, SILAC	HVO_A0242	97
D4GQS4	HTH domain protein	HVO_A0245	55	LM08, SILAC	HVO_A0245	55
D4GQT2	HTH domain protein	HVO_A0253	63	H26, LFQ	HVO_A0253	63
D4GQT3	DUF234 domain protein	HVO_A0254	161;275	H26, LFQ	HVO_A0254	161;275
D4GQT6	ORC1-type DNA replication protein	HVO_A0257	413	RC04, SILAC
D4GQT6	ORC1-type DNA replication protein	HVO_A0257	44;365	H26, LFQ	HVO_A0257	44;365;413
D4GQU3	IclR family transcription regulator	HVO_A0266	230	H26, LFQ	HVO_A0266	230
D4GQU5	L-fuculose phosphate aldolase (EC 4.1.2.17) (L-fuculose-1-phosphate aldolase)	HVO_A0268	15	LM08, SILAC
D4GQU5	L-fuculose phosphate aldolase (EC 4.1.2.17) (L-fuculose-1-phosphate aldolase)	HVO_A0268	15	RC04, SILAC
D4GQU5	L-fuculose phosphate aldolase (EC 4.1.2.17) (L-fuculose-1-phosphate aldolase)	HVO_A0268	15	H26, LFQ	HVO_A0268	15
D4GQV7	IclR family transcription regulator	HVO_A0280	7	LM08, SILAC	HVO_A0280	7
D4GQY3	Methylmalonate-semialdehyde dehydrogenase (EC 1.2.1.27)	HVO_A0305	184;242	H26, LFQ	HVO_A0305	184;242
D4GR05	2-dehydro-3-deoxygalactonokinase (EC 2.7.1.58) (2-keto-3-deoxygalactonate kinase) (KDGal kinase) (KDGK-2)	HVO_A0328	171	H26, LFQ	HVO_A0328	171
D4GR13	ABC-type transport system ATP-binding protein (Substrate D-galactose)	HVO_A0336	500;520	H26, LFQ	HVO_A0336	500;520
D4GR16	ABC-type transport system periplasmic substrate-binding protein (Substrate D-galactose)	HVO_A0339	312	LM08, SILAC
D4GR16	ABC-type transport system periplasmic substrate-binding protein (Substrate D-galactose)	HVO_A0339	312	H26, LFQ	HVO_A0339	312
D4GR19	IclR family transcription regulator	HVO_A0342	14;59;136	H26, LFQ	HVO_A0342	14;59;136
D4GR21	XerC/D-like integrase	HVO_A0346	169	H26, LFQ	HVO_A0346	169
D4GR24	Twin-arginine translocation signal domain-containing protein	HVO_A0350	115, 147, 208	LM08, SILAC
D4GR24	Twin-arginine translocation signal domain-containing protein	HVO_A0350	208, 147	RC04, SILAC
D4GR24	Twin-arginine translocation signal domain-containing protein	HVO_A0350	115;144;147;175;202;208	H26, LFQ	HVO_A0350	115;144;147;175;202;208
D4GR35	Uncharacterized protein	HVO_A0366	6	LM08, SILAC	HVO_A0366	6
D4GR46	N-methylhydantoinase (ATP-hydrolyzing) B (EC 3.5.2.14)	HVO_A0378	587	H26, LFQ	HVO_A0378	587
D4GR48	ABC-type transport system periplasmic substrate-binding protein (Probable substrate dipeptide/oligopeptide)	HVO_A0380	518	H26, LFQ	HVO_A0380	518
D4GR60	HTH domain protein	HVO_A0394	17	H26, LFQ	HVO_A0394	17
D4GR69	ISHwa16-type transposase ISHvo16	HVO_A0403	59	H26, LFQ	HVO_A0403	59
D4GR72	SHOCT domain-containing protein	HVO_A0406	704	LM08, SILAC
D4GR72	SHOCT domain-containing protein	HVO_A0406	374, 28	RC04, SILAC	HVO_A0406	28;374;704
D4GR73	DNA-binding protein	HVO_A0409	251	LM08, SILAC	HVO_A0409	251
D4GR79	Cyclase family protein	HVO_A0415	2;49;210	H26, LFQ	HVO_A0415	2;49;210
D4GR83	HTH domain protein	HVO_A0419	201	H26, LFQ	HVO_A0419	201
D4GR98	SHOCT domain-containing protein	HVO_A0432	28	LM08, SILAC	HVO_A0432	28;270
D4GR98	SHOCT domain-containing protein	HVO_A0432	28;270	H26, LFQ	HVO_A0439	317
D4GRA5	DUF2800 family protein	HVO_A0439	317	H26, LFQ	HVO_A0440	72;98;147;269;334
D4GRA6	DUF790 family protein	HVO_A0440	72;98;147;269;334	H26, LFQ	HVO_A0441	304
D4GRA7	DNA helicase (EC 3.6.4.12)	HVO_A0441	304	H26, LFQ
D4GRA9	Zinc ribbon domain-containing protein	HVO_A0443	84	LM08, SILAC
D4GRA9	Zinc ribbon domain-containing protein	HVO_A0443	84	H26, LFQ	HVO_A0443	84
D4GRB3	Peptidase S54 family protein	HVO_A0447	10	LM08, SILAC
D4GRB3	Peptidase S54 family protein	HVO_A0447	10	RC04, SILAC
D4GRB3	Peptidase S54 family protein	HVO_A0447	10	H26, LFQ	HVO_A0447	10
D4GRC4	Ubiquitin-like domain-containing protein	HVO_A0459	62	LM08, SILAC
D4GRC4	Ubiquitin-like domain-containing protein	HVO_A0459	62	RC04, SILAC
D4GRC4	Ubiquitin-like domain-containing protein	HVO_A0459	62;81	H26, LFQ	HVO_A0459	62;81
D4GRC9	RNA_ligase domain-containing protein	HVO_A0464	257	H26, LFQ	HVO_A0464	257
D4GRD4	Pirin domain protein	HVO_A0469	23	LM08, SILAC
D4GRD4	Pirin domain protein	HVO_A0469	23	RC04, SILAC
D4GRD4	Pirin domain protein	HVO_A0469	23	H26, LFQ	HVO_A0469	23
D4GRE1	Halo transducer protein	HVO_A0476	106	H26, LFQ	HVO_A0476	106
D4GRE5	ABC-type transport system ATP-binding protein (Probable substrate phosphate)	HVO_A0480	315	H26, LFQ	HVO_A0480	315
D4GRF9	UspA domain protein	HVO_A0496	125	H26, LFQ	HVO_A0496	125
D4GRG1	Halo transducer protein	HVO_A0498	269	H26, LFQ	HVO_A0498	269
D4GRI3	Phenylacetyl-coenzyme A ligase (EC 6.2.1.30)	HVO_A0521	419	H26, LFQ	HVO_A0521	419
D4GRI7	Enoyl-CoA hydratase (EC 4.2.1.17)	HVO_A0525	160	H26, LFQ	HVO_A0525	160
D4GRK7	TetR family transcription regulator	HVO_A0545	14;178	H26, LFQ	HVO_A0545	14;178
D4GRK9	DUF1028 family protein	HVO_A0547	162	LM08, SILAC
D4GRK9	DUF1028 family protein	HVO_A0547	162	RC04, SILAC
D4GRK9	DUF1028 family protein	HVO_A0547	162	H26, LFQ	HVO_A0547	162
D4GRL3	Acetyl-CoA synthetase (EC 6.2.1.1)	HVO_A0551	517, 520	LM08, SILAC
D4GRL3	Acetyl-CoA synthetase (EC 6.2.1.1)	HVO_A0551	517	RC04, SILAC
D4GRL3	Acetyl-CoA synthetase (EC 6.2.1.1)	HVO_A0551	517;520	H26, LFQ	HVO_A0551	517;520
D4GRM5	Glyoxalase domain protein	HVO_A0564	44	H26, LFQ	HVO_A0564	44
D4GRN2	Isochorismatase family protein	HVO_A0571	193	H26, LFQ	HVO_A0571	193
D4GRP8	HTH domain protein	HVO_A0588	57	H26, LFQ	HVO_A0588	57
D4GRP9	HxlR family transcription regulator	HVO_A0589	44	H26, LFQ	HVO_A0589	44
D4GRS6	Flavin-dependent pyridine nucleotide oxidoreductase	HVO_A0618	36	LM08, SILAC
D4GRS6	Flavin-dependent pyridine nucleotide oxidoreductase	HVO_A0618	36	RC04, SILAC
D4GRS6	Flavin-dependent pyridine nucleotide oxidoreductase	HVO_A0618	36	H26, LFQ	HVO_A0618	36
D4GRU4	YbaK domain protein	HVO_A0636	7	H26, LFQ	HVO_A0636	7
D4GP02	ORC1-type DNA replication protein	HVO_B0001	335	LM08, SILAC
D4GP02	ORC1-type DNA replication protein	HVO_B0001	335	RC04, SILAC
D4GP02	ORC1-type DNA replication protein	HVO_B0001	70;183;335;397	H26, LFQ	HVO_B0001	70;183;335;397
D4GP19	ParA domain protein	HVO_B0018	209	H26, LFQ	HVO_B0018	209
D4GP27	Putative oxidoreductase (Short-chain dehydrogenase family) (EC 1.1.1.-)	HVO_B0026	176	H26, LFQ	HVO_B0026	176
D4GP28	Probable 2-keto-3-deoxyxylonate dehydratase (KDXD) (EC 4.2.1.141)	HVO_B0027	119	H26, LFQ	HVO_B0027	119
D4GP42	HTH-type transcriptional regulator XacR (Pentose-specific regulator XacR)	HVO_B0040	57	LM08, SILAC
D4GP42	HTH-type transcriptional regulator XacR (Pentose-specific regulator XacR)	HVO_B0040	57;164	H26, LFQ	HVO_B0040	57;164
D4GP43	Siderophore biosynthesis protein IucC (EC 6.3.2.-)	HVO_B0041	163;174;289	H26, LFQ	HVO_B0041	163;174;289
D4GP46	Siderophore biosynthesis protein IucA	HVO_B0044	210;294	H26, LFQ	HVO_B0044	210;294
D4GP47	Diaminobutyrate decarboxylase (EC 4.1.1.86)	HVO_B0045	20	H26, LFQ	HVO_B0045	20
D4GP49	ABC-type transport system periplasmic substrate-binding protein	HVO_B0047	284	H26, LFQ	HVO_B0047	284
D4GP50	Cobalt-precorrin-7 C5-methyltransferase (EC 2.1.1.289)	HVO_B0048	131	H26, LFQ	HVO_B0048	131
D4GP51	Cobalt-precorrin-8 methylmutase (EC 5.4.99.60)	HVO_B0049	86;194	H26, LFQ	HVO_B0049	86;194
D4GP52	ATP-dependent cobaltochelatase subunit CobN (EC 6.6.1.2)	HVO_B0050	88, 1034	LM08, SILAC
D4GP52	ATP-dependent cobaltochelatase subunit CobN (EC 6.6.1.2)	HVO_B0050	1034	RC04, SILAC	HVO_B0050	88;1034
D4GP53	ATP-dependent cobaltochelatase subunit ChlID (EC 6.6.1.2)	HVO_B0051	262	LM08, SILAC
D4GP53	ATP-dependent cobaltochelatase subunit ChlID (EC 6.6.1.2)	HVO_B0051	262	RC04, SILAC
D4GP53	ATP-dependent cobaltochelatase subunit ChlID (EC 6.6.1.2)	HVO_B0051	262	H26, LFQ	HVO_B0051	262
D4GP54	PQQ repeat protein	HVO_B0052	241	LM08, SILAC
D4GP54	PQQ repeat protein	HVO_B0052	241	H26, LFQ	HVO_B0052	241
D4GP55	DUF3209 family protein	HVO_B0053	25	LM08, SILAC
D4GP55	DUF3209 family protein	HVO_B0053	25	RC04, SILAC
D4GP55	DUF3209 family protein	HVO_B0053	25	H26, LFQ	HVO_B0053	25
D4GP59	Cobalt-factor-III C17-methyltransferase (EC 2.1.1.272)	HVO_B0057	110, 267, 341	LM08, SILAC
D4GP59	Cobalt-factor-III C17-methyltransferase (EC 2.1.1.272)	HVO_B0057	341, 267	RC04, SILAC
D4GP59	Cobalt-factor-III C17-methyltransferase (EC 2.1.1.272)	HVO_B0057	110;341	H26, LFQ	HVO_B0057	110;267;341
D4GP61	Cobalt-precorrin-5A hydrolase (EC 3.7.1.12)	HVO_B0059	313, 46, 201	LM08, SILAC
D4GP61	Cobalt-precorrin-5A hydrolase (EC 3.7.1.12)	HVO_B0059	201, 46, 313	RC04, SILAC
D4GP61	Cobalt-precorrin-5A hydrolase (EC 3.7.1.12)	HVO_B0059	46;201;313	H26, LFQ	HVO_B0059	46;201;313
D4GP63	Cobalt-factor-II C20-methyltransferase (EC 2.1.1.151)	HVO_B0061	161, 171	LM08, SILAC
D4GP63	Cobalt-factor-II C20-methyltransferase (EC 2.1.1.151)	HVO_B0061	161	RC04, SILAC
D4GP63	Cobalt-factor-II C20-methyltransferase (EC 2.1.1.151)	HVO_B0061	19;161;171	H26, LFQ	HVO_B0061	19;161;171
D4GP64	Probable cobalt-precorrin-6B C(15)-methyltransferase (decarboxylating) (EC 2.1.1.196)	HVO_B0062	11	H26, LFQ	HVO_B0062	11
D4GP68	Lrp/AsnC family transcription regulator	HVO_B0066	4	H26, LFQ	HVO_B0066	4
D4GP71	Succinate-semialdehyde dehydrogenase (EC 1.2.1.-)	HVO_B0069	404	H26, LFQ	HVO_B0069	404
D4GP73	Alcohol dehydrogenase (NADP) (EC 1.1.1.2)	HVO_B0071	17	LM08, SILAC
D4GP73	Alcohol dehydrogenase (NADP) (EC 1.1.1.2)	HVO_B0071	17	RC04, SILAC
D4GP73	Alcohol dehydrogenase (NADP) (EC 1.1.1.2)	HVO_B0071	17;342	H26, LFQ	HVO_B0071	17;342
D4GP81	ABC-type transport system ATP-binding protein (Probable substrate dipeptide/oligopeptide)	HVO_B0079	60	H26, LFQ	HVO_B0079	60
D4GP86	DUF336 family protein	HVO_B0084	49	H26, LFQ	HVO_B0084	49
D4GP89	Mandelate racemase-like protein / muconate lactonizing enzyme-like protein	HVO_B0087	94	H26, LFQ	HVO_B0087	94
D4GP91	ABC-type transport system ATP-binding protein (Probable substrate dipeptide/oligopeptide)	HVO_B0089	237	H26, LFQ	HVO_B0089	237
D4GP92	ABC-type transport system ATP-binding protein (Probable substrate dipeptide/oligopeptide)	HVO_B0090	213	H26, LFQ	HVO_B0090	213
D4GPA3	IclR family transcription regulator	HVO_B0101	7	LM08, SILAC	HVO_B0101	7
D4GPB1	ABC-type transport system ATP-binding protein (Substrate L-rhamnose)	HVO_B0109	11	H26, LFQ	HVO_B0109	11
D4GPB3	L-rhamnonate dehydratase (EC 4.2.1.90)	HVO_B0111	199;200	H26, LFQ	HVO_B0111	199;200
D4GPB5	IclR family transcription regulator RhcR	HVO_B0114	33	H26, LFQ	HVO_B0114	33
D4GPB8	DNA repair protein RecN	HVO_B0117	92	H26, LFQ	HVO_B0117	92
A0A8D3W5K5	Smc-like protein Sph2	HVO_B0118	186, 372, 407, 179, 171, 145, 210	LM08, SILAC
A0A8D3W5K5	Smc-like protein Sph2	HVO_B0118	145, 186, 210, 171, 179, 372, 407	RC04, SILAC
A0A8D3W5K5	Smc-like protein Sph2	HVO_B0118	171;179;210;354;372;407	H26, LFQ	HVO_B0118	145;171;179;186;210;354;372;407
D4GPC0	IclR family transcription regulator	HVO_B0119	11	H26, LFQ	HVO_B0119	11
D4GPD5	ABC-type transport system ATP-binding protein	HVO_B0134	135	RC04, SILAC	HVO_B0134	135
D4GPF0	Oleate hydratase (EC 4.2.1.53)	HVO_B0149	109	H26, LFQ	HVO_B0149	109
D4GPF2	Putative nickel-responsive regulator	HVO_B0151	46	H26, LFQ	HVO_B0151	46
D4GPF6	Receiver/sensor box histidine kinase (EC 2.7.13.3)	HVO_B0154	389	LM08, SILAC
D4GPF6	Receiver/sensor box histidine kinase (EC 2.7.13.3)	HVO_B0154	389, 756	RC04, SILAC
D4GPF6	Receiver/sensor box histidine kinase (EC 2.7.13.3)	HVO_B0154	174;655;756;880	H26, LFQ	HVO_B0154	174;389;655;756;880
D4GPF8	MarR family transcriptional regulator	HVO_B0156	69;113;152	H26, LFQ	HVO_B0156	69;113;152
D4GPJ9	ABC-type transport system periplasmic substrate-binding protein	HVO_B0198	124	LM08, SILAC
D4GPJ9	ABC-type transport system periplasmic substrate-binding protein	HVO_B0198	124	RC04, SILAC
D4GPJ9	ABC-type transport system periplasmic substrate-binding protein	HVO_B0198	124	H26, LFQ	HVO_B0198	124
D4GPN4	Alpha-L-arabinofuranosidase (EC 3.2.1.55)	HVO_B0233	287	H26, LFQ	HVO_B0233	287
D4GPP7	Putative oxidoreductase (Short-chain dehydrogenase family) (EC 1.1.1.-)	HVO_B0248	161	LM08, SILAC
D4GPP7	Putative oxidoreductase (Short-chain dehydrogenase family) (EC 1.1.1.-)	HVO_B0248	29	H26, LFQ	HVO_B0248	29;161
D4GPQ4	Pyridoxal phosphate-dependent aminotransferase (EC 2.6.1.-)	HVO_B0257	32	H26, LFQ	HVO_B0257	32
D4GPQ6	Translin	HVO_B0259	45	H26, LFQ	HVO_B0259	45
D4GPR4	Peptidase M24 family protein	HVO_B0267	316	H26, LFQ	HVO_B0267	316
D4GPR5	Monooxygenase (EC 1.14.14.-)	HVO_B0268	251	RC04, SILAC
D4GPR5	Monooxygenase (EC 1.14.14.-)	HVO_B0268	251	H26, LFQ	HVO_B0268	251
D4GPT4	TRAM domain protein	HVO_B0287	132	LM08, SILAC
D4GPT4	TRAM domain protein	HVO_B0287	132	H26, LFQ	HVO_B0287	132
D4GPU2	ABC-type transport system ATP-binding protein (Probable substrate glycerol-3-phosphate)	HVO_B0295	97	H26, LFQ	HVO_B0295	97
D4GPW7	IclR family transcription regulator	HVO_B0320	8	LM08, SILAC
D4GPW7	IclR family transcription regulator	HVO_B0320	8	RC04, SILAC	HVO_B0320	8
D4GPX0	Oxidoreductase domain protein	HVO_B0323	337	H26, LFQ	HVO_B0323	337
D4GPX1	DUF362 domain-containing protein	HVO_B0324	314	H26, LFQ	HVO_B0324	314
D4GPX6	ABC-type transport system permease protein (Probable substrate dipeptide/oligopeptide)	HVO_B0329	4	H26, LFQ	HVO_B0329	4
D4GPZ4	GFO family oxidoreductase	HVO_B0347	140	H26, LFQ	HVO_B0347	140
D4GQ18	Aldehyde dehydrogenase (EC 1.2.1.3)	HVO_B0371	145	H26, LFQ	HVO_B0371	145
D4GQ21	Spo0M family protein	HVO_B0375	47	H26, LFQ	HVO_B0375	47
D4GQ28	TATA-box-binding protein (Box A-binding protein) (BAP) (TATA sequence-binding protein) (TBP) (TATA-box factor)	HVO_B0382	165	H26, LFQ	HVO_B0382	165
D4H092	ORC1-type DNA replication protein	HVO_C0001	189;407	H26, LFQ	HVO_C0001	189;407
D4H093	DUF2497 domain-containing protein	HVO_C0002	6	H26, LFQ	HVO_C0002	6
D4H097	UPF0395 family protein	HVO_C0006	17, 54	LM08, SILAC
D4H097	UPF0395 family protein	HVO_C0006	17	RC04, SILAC
D4H097	UPF0395 family protein	HVO_C0006	17;54	H26, LFQ	HVO_C0006	17;54
D4H0A7	ParA domain protein	HVO_C0017	270	H26, LFQ	HVO_C0017	270
D4H0A8	DNA ligase	HVO_C0018	11	H26, LFQ	HVO_C0018	11
D4H0B6	Uncharacterized protein	HVO_C0028	272	H26, LFQ	HVO_C0028	272
D4H0C4	TrwB_AAD_bind domain-containing protein	HVO_C0036	610	LM08, SILAC	HVO_C0036	610
D4H0C8	DNA (cytosine-5-)-methyltransferase (EC 2.1.1.37)	HVO_C0040	148, 282	LM08, SILAC
D4H0C8	DNA (cytosine-5-)-methyltransferase (EC 2.1.1.37)	HVO_C0040	282	RC04, SILAC
D4H0C8	DNA (cytosine-5-)-methyltransferase (EC 2.1.1.37)	HVO_C0040	148;160;227;282	H26, LFQ	HVO_C0040	148;160;227;282
D4H0C9	SF3 helicase domain-containing protein	HVO_C0041	570	RC04, SILAC
D4H0C9	SF3 helicase domain-containing protein	HVO_C0041	280	H26, LFQ	HVO_C0041	280;570
D4H0D0	Helicase domain protein	HVO_C0042	648, 664, 667	LM08, SILAC
D4H0D0	Helicase domain protein	HVO_C0042	664, 975, 648	RC04, SILAC
D4H0D0	Helicase domain protein	HVO_C0042	76;98;468;498;511;648;664;975	H26, LFQ	HVO_C0042	76;98;468;498;511;648;664;667;975
D4H0D1	DUF1998 domain-containing protein	HVO_C0043	286	RC04, SILAC
D4H0D1	DUF1998 domain-containing protein	HVO_C0043	286	H26, LFQ	HVO_C0043	286
D4H0D4	HTH domain protein	HVO_C0046	41	H26, LFQ	HVO_C0046	41
D4H0D9	HTH domain protein	HVO_C0051	22;84	H26, LFQ	HVO_C0051	22;84
D4H0E1	Tat (Twin-arginine translocation) pathway signal sequence	HVO_C0054	312	LM08, SILAC
D4H0E1	Tat (Twin-arginine translocation) pathway signal sequence	HVO_C0054	312	H26, LFQ	HVO_C0054	312
D4H0E4	ORC1-type DNA replication protein	HVO_C0057	282	RC04, SILAC
D4H0E4	ORC1-type DNA replication protein	HVO_C0057	78;282;319	H26, LFQ	HVO_C0057	78;282;319
D4H0F1	GFO family oxidoreductase	HVO_C0069	44	LM08, SILAC
D4H0F1	GFO family oxidoreductase	HVO_C0069	21	RC04, SILAC
D4H0F1	GFO family oxidoreductase	HVO_C0069	2;21	H26, LFQ	HVO_C0069	2;21;44
D4H0F6	ABC-type transport system ATP-binding protein (Probable substrate dipeptide/oligopeptide)	HVO_C0074	515	H26, LFQ	HVO_C0074	515
D4H0F7	ABC-type transport system periplasmic substrate-binding protein (Probable substrate dipeptide/oligopeptide)	HVO_C0075	508	LM08, SILAC	HVO_C0075	508
D4H0F8	IclR family transcription regulator	HVO_C0076	132	RC04, SILAC
D4H0F8	IclR family transcription regulator	HVO_C0076	132	H26, LFQ	HVO_C0076	132
Q52046	Phage protein	HVO_D0004	4	H26, LFQ	HVO_D0004	4

## Sheet: B_Hvo KAc sites-merged
B. Quantification of the H. volcanii lysine acetylome based on the number of Kac sites detected per protein and per amino acid residue.
Uniprot Acc.	Name	ORF	Lysine Acetylation Sites (position no.)																Total no. Kac sites	Protein size (AA)	Kac/residue
D4GUU7	Phosphoserine phosphatase [EC:3.1.3.3],chromosome segregation protein,uncharacterized protein	HVO_0880	28	34	39	68	72	78	94	115	156	160	225	259	260	286	288	300	16	307	19.1875
D4GUL6	Glutamate synthase (Ferredoxin) (EC 1.4.7.1)	HVO_0869	5	176	308	536	595	786	823	836	867	914	942	958	1026	1429	1491		15	1511	100.733
D4GVY5	type I site-specific deoxyribonuclease (EC 3.1.21.3)	HVO_2269	21	26	79	141	229	406	416	445	609	619	626	688	695				13	740	56.9231
D4GUK7	Fe-S cluster assembly complex protein SufB	HVO_0860	9	31	60	110	115	149	232	285	291	316	350	356					12	476	39.6667
D4GZX6	DNA-directed RNA polymerase subunit Rpo1N (EC 2.7.7.6) (DNA-directed RNA polymerase subunit A')	HVO_0349	120	136	162	233	310	368	388	463	512	756	787	945					12	976	81.3333
D4GT30	Chromosome partition protein Smc	HVO_0689	60	120	220	252	340	386	422	479	706	894	1035						11	1240	112.727
D4GZY6	Elongation factor 1-alpha (EF-1-alpha) (Elongation factor Tu) (EF-Tu)	HVO_0359	4	48	156	158	161	166	169	295	372	414							10	421	42.1
D4GU92	Isocitrate dehydrogenase [NADP] (IDH) (EC 1.1.1.42) (ICDH) (IDP) (NADP(+)-specific ICDH) (Oxalosuccinate decarboxylase)	HVO_2588	77	98	205	233	349	369	373	401	410	416							10	419	41.9
D4GZX4	DNA-directed RNA polymerase (EC 2.7.7.6)	HVO_0347	122	178	186	195	288	293	361	370	376	497							10	521	52.1
D4H019	UvrABC system protein A	HVO_0393	72	326	483	548	588	676	739	756	801	866							10	983	98.3
D4GUJ7	Proteasome-activating nucleotidase 1 (PAN 1) (Proteasomal ATPase 1) (Proteasome regulatory ATPase 1) (Proteasome regulatory particle 1)	HVO_0850	23	54	58	67	68	126	202	223	230								9	406	45.1111
D4GUV4	Oxoglutarate--ferredoxin oxidoreductase beta subunit (EC 1.2.7.3)	HVO_0887	11	39	56	68	94	130	156	235	237								9	287	31.8889
D4GWM8	AAA-type ATPase (CDC48 subfamily)	HVO_2380	45	121	210	216	406	514	535	542	723								9	743	82.5556
D4H0D0	Helicase domain protein	HVO_C0042	76	98	468	498	511	648	664	667	975								9	1274	141.556
A0A8D3W5K5	Smc-like protein Sph2	HVO_B0118	145	171	179	186	210	354	372	407									8	649	81.125
D4GV06	FAD-dependent oxidoreductase	HVO_2650	112	274	410	414	419	425	434	450									8	461	57.625
D4GUV5	Oxoglutarate--ferredoxin oxidoreductase alpha subunit (EC 1.2.7.3)	HVO_0888	39	53	169	170	456	460	465	560									8	586	73.25
D4GUK1	DNA double-strand break repair Rad50 ATPase	HVO_0854	184	249	273	436	438	556	604	652									8	893	111.625
D4GXK6	Archaeal Rqc2 homolog aRqcH (aRqcH)	HVO_2883	29	311	424	448	518	592	602	676									8	702	87.75
D4GZY3	Elongation factor 2 (EF-2)	HVO_0356	13	17	149	166	486	527	619	717									8	727	90.875
D4GRZ3	Leucine--tRNA ligase (EC 6.1.1.4) (Leucyl-tRNA synthetase) (LeuRS)	HVO_0452	133	158	175	391	394	399	713	760									8	958	119.75
D4GUK5	DNA polymerase (EC 2.7.7.7)	HVO_0858	356	357	548	710	718	1125	1136	1152									8	1335	166.875
D4GYD8	Mediator complex subunit 17	HVO_1492	61	107	108	113	134	135	137										7	147	21
D4GUW2	PspA domain protein	HVO_2636	35	44	54	61	70	203	268										7	276	39.4286
Q48327	Cell division protein FtsZ 1	HVO_0717	42	74	77	103	213	221	279										7	379	54.1429
D4GXE9	Pyruvate--ferredoxin oxidoreductase beta subunit (EC 1.2.7.1)	HVO_1304	66	91	152	154	162	278	310										7	312	44.5714
D4GVX2	DUF262 family protein	HVO_2256	30	115	148	156	172	269	343										7	462	66
D4GXP5	Fumarate hydratase class II (Fumarase C) (EC 4.2.1.2) (Aerobic fumarase) (Iron-independent fumarase)	HVO_2900	184	211	391	421	427	428	434										7	469	67
Q9HHA2	Thermosome subunit 3 (Heat shock protein CCT3)	HVO_0778	164	176	243	312	315	316	500										7	524	74.8571
Q1XBW2	Chaperone protein DnaK (HSP70) (Heat shock 70 kDa protein) (Heat shock protein 70)	HVO_1590	128	134	278	336	388	501	576										7	625	89.2857
D4GUM1	Transcription termination factor FttA (EC 3.1.-.-)	HVO_0874	6	128	154	304	569	594	602										7	640	91.4286
D4GX38	Succinate dehydrogenase subunit A (EC 1.3.5.1)	HVO_2808	34	92	163	395	410	507	606										7	615	87.8571
D4GVS7	AAA-type ATPase (CDC48 subfamily)	HVO_2700	85	217	439	536	543	649	659										7	754	107.714
D4GQN5	CRISPR-associated protein Cas8b	HVO_A0206	89	102	269	374	633	673	700										7	717	102.429
D4GT50	50S ribosomal protein L44e	HVO_0701	24	34	52	61	64	69											6	93	15.5
D4GWA5	30S ribosomal protein S3Ae (Ribosomal protein S1e)	HVO_1145	8	10	39	62	99	124											6	220	36.6667
D4GZY0	30S ribosomal protein S12	HVO_0353	5	52	74	120	123	139											6	142	23.6667
D4GZY1	30S ribosomal protein S7	HVO_0354	45	59	86	121	129	152											6	204	34
D4GR24	Twin-arginine translocation signal domain-containing protein	HVO_A0350	115	144	147	175	202	208											6	213	35.5
D4GTZ3	50S ribosomal protein L2	HVO_2561	134	139	146	167	171	231											6	241	40.1667
D4GUZ0	GTP-binding protein Drg	HVO_0911	33	164	178	230	249	300											6	369	61.5
Q1XBW1	Chaperone protein DnaJ	HVO_1589	27	30	44	60	77	380											6	385	64.1667
D4GX49	RimK family protein	HVO_2813	142	154	276	284	378	383											6	453	75.5
D4GZV0	Peptide chain release factor subunit 1 (Translation termination factor aRF1)	HVO_0321	79	164	172	181	294	385											6	414	69
D4GSX4	Coproheme decarboxylase HemQ (EC 1.11.1.-)	HVO_1871	137	155	188	231	363	420											6	501	83.5
D4GW23	tRNA-splicing ligase RtcB (EC 6.5.1.-)	HVO_2712	47	191	337	437	457	474											6	486	81
D4GYI2	Anaerobic glycerol-3-phosphate dehydrogenase subunit A1 (G-3-P dehydrogenase A1) (G3PDH A1) (EC 1.1.5.3)	HVO_1538	35	102	131	138	377	494											6	586	97.6667
D4GT33	Vitamin B12-dependent ribonucleotide reductase (EC 1.17.4.1)	HVO_2452	16	75	145	273	295	519											6	1033	172.167
D4GTT9	Archaeal Lon protease (EC 3.4.21.-) (ATP-dependent protease La homolog)	HVO_0783	5	102	169	281	454	539											6	694	115.667
D4GTI4	Aconitate hydratase (EC 4.2.1.3)	HVO_1955	185	229	288	431	495	637											6	654	109
D4GZ00	Type 2 DNA topoisomerase 6 subunit B (EC 5.6.2.2) (Type II DNA topoisomerase VI subunit B) (TopoVI-B)	HVO_1571	33	104	172	226	653	682											6	798	133
D4GXY5	Valine--tRNA ligase (EC 6.1.1.9) (Valyl-tRNA synthetase) (ValRS)	HVO_2945	111	162	332	586	635	685											6	870	145
D4GUD0	Phosphoenolpyruvate synthase (PEP synthase) (EC 2.7.9.2) (Pyruvate, water dikinase)	HVO_0812	240	451	462	508	633	749											6	761	126.833
D4GWG6	Translation initiation factor 5A (Hypusine-containing protein) (eIF-5A)	HVO_2300	22	25	53	54	64												5	124	24.8
D4GW85	HTH domain protein	HVO_1133	7	20	32	43	87												5	101	20.2
D4GXX8	Nonhistone chromosomal protein	HVO_2941	34	49	81	91	96												5	104	20.8
D4GTZ0	30S ribosomal protein S3	HVO_2558	37	47	50	57	145												5	304	60.8
D4GTX9	50S ribosomal protein L32e	HVO_2547	20	100	101	115	147												5	235	47
D4GYD4	D-gluconate dehydratase (EC 4.2.1.39)	HVO_1488	30	146	196	211	217												5	412	82.4
D4GUA4	Stomatin family protein	HVO_0801	117	143	216	227	259												5	424	84.8
D4GW49	Ribonuclease J (RNase J) (EC 3.1.-.-)	HVO_2724	112	120	191	263	278												5	450	90
D4GWR0	Elongation factor 1-alpha (EF-1-alpha) (Elongation factor Tu) (EF-Tu)	HVO_2413	4	83	158	161	295												5	420	84
D4GW51	Bifunctional short chain isoprenyl diphosphate synthase (EC 2.5.1.10, EC 2.5.1.29)	HVO_2725	8	46	50	146	321												5	348	69.6
Q977V2	Signal recognition particle 54 kDa protein (SRP54) (Hv54h)	HVO_0123	16	33	123	295	328												5	465	93
D4H014	Ribonuclease R (EC 3.1.13.1)	HVO_0388	170	251	283	322	329												5	439	87.8
D4GRA5	DUF2800 family protein	HVO_A0440	72	98	147	269	334												5	326	65.2
D4GVD7	Tubulin-like protein CetZ1 (Cell-structure-related euryarchaeota tubulin/FtsZ homolog 1)	HVO_2204	2	18	41	48	339												5	395	79
D4GT23	Aspartyl/glutamyl-tRNA(Asn/Gln) amidotransferase subunit B (Asp/Glu-ADT subunit B) (EC 6.3.5.-)	HVO_0684	238	244	248	291	339												5	496	99.2
D4GTB7	Putative phosphodiesterase (EC 3.1.4.-)	HVO_0743	142	159	165	218	385												5	449	89.8
D4GZ07	Putative NADH dehydrogenase	HVO_1578	75	138	326	329	388												5	397	79.4
D4GZ01	DNA gyrase subunit B (EC 5.6.2.2)	HVO_1572	290	344	444	452	454												5	639	127.8
D4GTB5	Propionyl-CoA carboxylase biotin carboxylase component (EC 6.4.1.3)	HVO_2486	37	158	185	438	482												5	599	119.8
D4GYJ7	ORC1-type DNA replication protein	HVO_0001	165	175	215	311	484												5	564	112.8
D4GW53	Glutamate--tRNA ligase (EC 6.1.1.17) (Glutamyl-tRNA synthetase) (GluRS)	HVO_2726	15	259	317	374	494												5	585	117
D4GWU7	Aldehyde dehydrogenase (EC 1.2.1.3)	HVO_1189	9	245	301	490	503												5	508	101.6
D4GZX5	DNA-directed RNA polymerase subunit beta (EC 2.7.7.6)	HVO_0348	321	350	367	490	545												5	609	121.8
D4GVX9	HTH domain protein	HVO_2263	90	155	691	700	757												5	801	160.2
D4GZF1	Alanine--tRNA ligase (EC 6.1.1.7) (Alanyl-tRNA synthetase) (AlaRS)	HVO_0206	68	304	517	723	791												5	922	184.4
D4GZ78	Polyphosphate kinase (EC 2.7.4.1) (ATP-polyphosphate phosphotransferase) (Polyphosphoric acid kinase)	HVO_1650	62	429	542	792	827												5	832	166.4
D4GPF6	Receiver/sensor box histidine kinase (EC 2.7.13.3)	HVO_B0154	174	389	655	756	880												5	1301	260.2
D4H026	DUF5611 domain protein	HVO_0400	2	5	61	65													4	126	31.5
D4GWA6	50S ribosomal protein L21e	HVO_2749	14	18	73	81													4	96	24
D4GTX4	50S ribosomal protein L15	HVO_2542	53	66	69	85													4	165	41.25
D4GY45	FliH domain-containing protein	HVO_2972	9	73	83	88													4	230	57.5
D4GW38	Cro/C1 family transcription regulator	HVO_2718	3	81	96	102													4	173	43.25
D4GSW0	DNA-binding protein HVO_1857	HVO_1857	49	54	100	102													4	120	30
D4GVF6	NADH dehydrogenase-like complex subunit B	HVO_0979	34	48	51	112													4	233	58.25
D4GQG3	Tat pathway signal sequence domain protein	HVO_A0133	36	52	83	119													4	292	73
D4GTZ1	50S ribosomal protein L22	HVO_2559	27	84	113	119													4	153	38.25
D4GY89	Ferredoxin (2Fe-2S)	HVO_2995	97	113	117	119													4	129	32.25
D4GS24	50S ribosomal protein L10e	HVO_0484	4	78	83	121													4	176	44
D4GWB2	30S ribosomal protein S15	HVO_1148	16	68	113	125													4	155	38.75
D4GTZ2	30S ribosomal protein S19P	HVO_2560	53	57	61	135													4	140	35
D4GZ06	DUF293 domain protein	HVO_1577	29	52	64	144													4	177	44.25
D4GWT4	PhoU domain protein	HVO_1181	30	57	89	155													4	343	85.75
D4GSF6	50S ribosomal protein L15e	HVO_0561	10	14	20	169													4	196	49
D4GTD2	DNA-directed RNA polymerase subunit Rpo7 (EC 2.7.7.6) (DNA-directed RNA polymerase subunit E)	HVO_1899	33	160	166	179													4	190	47.5
D4GSV7	Histidine--tRNA ligase (EC 6.1.1.21) (Histidyl-tRNA synthetase) (HisRS)	HVO_1854	89	98	188	191													4	431	107.75
D4GTX6	30S ribosomal protein S5	HVO_2544	106	111	187	194													4	214	53.5
D4GUK6	Fe-S cluster assembly complex ATPase SufC	HVO_0859	7	175	184	199													4	301	75.25
D4GQN6	CRISPR-associated protein Cas7	HVO_A0207	64	183	223	231													4	340	85
Q5UT56	Proteasome-activating nucleotidase 2 (PAN 2) (Proteasomal ATPase 2) (Proteasome regulatory ATPase 2) (Proteasome regulatory particle 2)	HVO_1957	64	204	225	239													4	412	103
D4H0C8	DNA (cytosine-5-)-methyltransferase (EC 2.1.1.37)	HVO_C0040	148	160	227	282													4	406	101.5
D4GTE0	ArNOG05511 family protein (AAA-type ATPase core domain protein)	HVO_1907	108	268	274	302													4	474	118.5
O30560	Thermosome subunit 2 (Heat shock protein CCT2)	HVO_0455	136	157	280	310													4	557	139.25
D4GZ02	DNA gyrase subunit A (EC 5.6.2.2)	HVO_1573	20	242	245	315													4	862	215.5
D4GT75	Propionyl-CoA carboxylase carboxyltransferase component (EC 6.4.1.3)	HVO_2471	19	63	70	342													4	516	129
D4GWR6	Hydroxymethylglutaryl-CoA synthase (HMG-CoA synthase) (HMGCS) (EC 2.3.3.10) (3-hydroxy-3-methylglutaryl coenzyme A synthase)	HVO_2419	34	209	303	343													4	445	111.25
D4GWN2	CBS domain protein	HVO_2384	50	311	313	361													4	380	95
D4GUS3	ABC-type transport system periplasmic substrate-binding protein (Probable substrate dipeptide/oligopeptide)	HVO_2126	227	232	241	376													4	573	143.25
D4GP02	ORC1-type DNA replication protein	HVO_B0001	70	183	335	397													4	410	102.5
D4GYF6	2-isopropylmalate synthase (EC 2.3.3.13)	HVO_1510	83	374	405	411													4	440	110
D4GX92	Inosine-5'-monophosphate dehydrogenase (IMP dehydrogenase) (IMPD) (IMPDH) (EC 1.1.1.205)	HVO_1273	14	103	193	414													4	498	124.5
D4GSQ3	Malate dehydrogenase (Oxaloacetate-decarboxylating) (NADP) (EC 1.1.1.40)	HVO_2436	210	235	344	436													4	751	187.75
D4GTF0	Serine--tRNA ligase (EC 6.1.1.11) (Seryl-tRNA synthetase) (SerRS) (Seryl-tRNA(Ser/Sec) synthetase)	HVO_1921	63	82	216	458													4	460	115
D4GRV8	Metal-dependent carboxypeptidase (EC 3.4.17.19)	HVO_0417	18	121	138	476													4	502	125.5
D4GUW1	Acetyl-CoA synthetase (EC 6.2.1.1)	HVO_0894	102	373	403	486													4	662	165.5
D4GZG5	DNA helicase (EC 3.6.4.12)	HVO_0220	83	182	428	488													4	702	175.5
D4GYC2	ATP-dependent DNA helicase/nuclease Hef (EC 3.6.4.12)	HVO_3010	261	278	293	499													4	858	214.5
D4GZP8	Threonine--tRNA ligase (EC 6.1.1.3) (Threonyl-tRNA synthetase) (ThrRS)	HVO_1684	148	155	470	555													4	643	160.75
D4GYQ7	ABC-type transport system periplasmic substrate-binding protein (Probable substrate dipeptide/oligopeptide)	HVO_0062	356	380	471	604													4	612	153
D4GUC3	Methionine--tRNA ligase (EC 6.1.1.10) (Methionyl-tRNA synthetase) (MetRS)	HVO_0809	84	510	595	664													4	740	185
D4GW86	Transcriptional regulator	HVO_1134	146	546	681	731													4	757	189.25
D4GYJ1	Isoleucine--tRNA ligase (EC 6.1.1.5) (Isoleucyl-tRNA synthetase) (IleRS)	HVO_1547	104	118	175	732													4	1043	260.75
D4GYR0	DNA polymerase II large subunit (Pol II) (EC 2.7.7.7) (Exodeoxyribonuclease large subunit) (EC 3.1.11.1)	HVO_0065	328	653	785	815													4	1202	300.5
D4GS73	Aconitate hydratase (EC 4.2.1.3)	HVO_0541	500	524	653	827													4	938	234.5
D4GZE0	DUF1931 domain protein	HVO_0196	7	11	15														3	55	18.3333
D4GY40	Cell division initiation protein	HVO_1440	8	22	42														3	107	35.6667
D4H0F1	GFO family oxidoreductase	HVO_C0069	2	21	44														3	324	108
D4GXU1	UPF0339 family protein	HVO_2922	3	38	49														3	60	20
D4GZX3	DNA-directed RNA polymerase subunit Rpo5 (EC 2.7.7.6) (DNA-directed RNA polymerase subunit H)	HVO_0346	8	56	66														3	75	25
D4GVS6	Something about silencing protein 10	HVO_1080	48	58	66														3	188	62.6667
D4GYW2	50S ribosomal protein L31e	HVO_0116	40	43	70														3	92	30.6667
D4GSR4	50S ribosomal protein L43e	HVO_0654	38	53	74														3	89	29.6667
D4GVL6	DnaJ N-terminal domain protein	HVO_1040	21	75	82														3	379	126.333
D4GYC9	Origin-associated GTP-binding protein OapA	HVO_3014	25	98	107														3	213	71
D4GTY6	50S ribosomal protein L14	HVO_2554	5	30	110														3	132	44
D4GXE3	Cro/C1 family transcription regulator	HVO_1299	15	48	114														3	173	57.6667
P41200	50S ribosomal protein L11 (L11E)	HVO_2758	102	108	118														3	159	53
D4GS31	FMN-binding domain protein	HVO_0491	62	111	124														3	153	51
D4GTB6	DUF444 family protein	HVO_0742	45	55	131														3	146	48.6667
D4GR19	IclR family transcription regulator	HVO_A0342	14	59	136														3	271	90.3333
D4GPF8	MarR family transcriptional regulator	HVO_B0156	69	113	152														3	182	60.6667
D4GUZ3	Glyoxalase domain protein	HVO_0914	125	131	154														3	259	86.3333
D4GT97	Inorganic pyrophosphatase (PPA) (EC 3.6.1.1) (Pyrophosphate phospho-hydrolase) (PPase)	HVO_0729	36	96	158														3	177	59
Q9V2V5	Proteasome subunit alpha 2 (20S proteasome alpha subunit 2) (Proteasome core protein PsmA 2)	HVO_2923	6	70	162														3	249	83
Q9V2V6	Proteasome subunit alpha 1 (20S proteasome alpha subunit 1) (Proteasome core protein PsmA 1) [Cleaved into: Proteasome subunit alpha 1, N-terminally processed]	HVO_1091	54	68	163														3	252	84
D4GZU8	V-type ATP synthase subunit D (V-ATPase subunit D)	HVO_0319	32	154	163														3	235	78.3333
D4GW83	Adenylosuccinate synthetase (AMPSase) (AdSS) (EC 6.3.4.4) (IMP--aspartate ligase)	HVO_1132	50	138	166														3	443	147.667
D4GP63	Cobalt-factor-II C20-methyltransferase (EC 2.1.1.151)	HVO_B0061	19	161	171														3	235	78.3333
D4GYP1	Putative glutamate--argW ligase (EC 6.3.2.-)	HVO_0046	15	30	175														3	291	97
D4GTG0	Probable GTP-binding protein EngB	HVO_1931	33	166	178														3	205	68.3333
D4GW72	Cysteine--tRNA ligase (EC 6.1.1.16) (Cysteinyl-tRNA synthetase) (CysRS)	HVO_1125	73	160	186														3	494	164.667
D4GVV8	Translation initiation factor aIF-2 beta subunit / probable RNA-binding protein	HVO_2242	133	171	190														3	202	67.3333
D4GYF3	Acetolactate synthase small subunit (EC 2.2.1.6)	HVO_1507	102	129	196														3	218	72.6667
D4GTQ2	DUF106 family protein	HVO_2495	54	174	200														3	305	101.667
D4GS16	UCP015877 family protein	HVO_0476	119	189	200														3	218	72.6667
D4GY31	phosphoserine phosphatase (EC 3.1.3.3) (O-phosphoserine phosphohydrolase)	HVO_2965	108	124	203														3	215	71.6667
D4GUG6	CTP synthase (EC 6.3.4.2) (Cytidine 5'-triphosphate synthase) (Cytidine triphosphate synthetase) (CTP synthetase) (CTPS) (UTP--ammonia ligase)	HVO_2624	111	133	204														3	549	183
D4GR79	Cyclase family protein	HVO_A0415	2	49	210														3	227	75.6667
D4GZM2	Phosphoribosylamine--glycine ligase (EC 6.3.4.13) (GARS) (Glycinamide ribonucleotide synthetase) (Phosphoribosylglycinamide synthetase)	HVO_1657	105	169	212														3	428	142.667
D4GVY2	DNA helicase	HVO_2266	61	187	214														3	493	164.333
D4GYH3	Glucosyl-dolichyl phosphate glucuronosyltransferase (EC 2.4.1.356) (Archaeal glycosylation protein G) (Glycosyltransferase AglG)	HVO_1529	165	210	217														3	313	104.333
D4GYI4	Glycerol-3-phosphate dehydrogenase subunit C (EC 1.1.5.3)	HVO_1540	123	166	220														3	436	145.333
D4GTS3	Putative oxidoreductase (Short-chain dehydrogenase family) (EC 1.1.1.-)	HVO_2504	203	215	222														3	232	77.3333
D4GXW1	GTP-binding protein	HVO_2932	4	76	225														3	396	132
D4GT46	Translation initiation factor 2 subunit alpha (aIF2-alpha) (eIF-2-alpha)	HVO_0699	96	100	231														3	266	88.6667
D4GYS3	Probable porphobilinogen deaminase (EC 2.5.1.61)	HVO_0078	80	155	233														3	363	121
D4GSN5	ABC-type transport system ATP-binding protein (Probable substrate glutamine/glutamate/polar amino acids)	HVO_2430	94	106	240														3	242	80.6667
D4GX40	Succinate dehydrogenase subunit B (EC 1.3.5.1)	HVO_2809	47	58	242														3	293	97.6667
D4GU95	Transcription initiation factor IIB (TFIIB)	HVO_0795	148	221	270														3	335	111.667
D4GVM4	Phosphoribosylformylglycinamidine synthase subunit PurL (FGAM synthase) (EC 6.3.5.3) (Formylglycinamide ribonucleotide amidotransferase subunit II) (FGAR amidotransferase II) (FGAR-AT II) (Glutamine amidotransferase PurL) (Phosphoribosylformylglycinamidine synthase subunit II)	HVO_1048	186	190	281														3	702	234
D4GQ77	HtpX-like protease (EC 3.4.24.-)	HVO_A0045	212	227	288														3	295	98.3333
D4GP43	Siderophore biosynthesis protein IucC (EC 6.3.2.-)	HVO_B0041	163	174	289														3	612	204
D4GVW9	AGPT-Pplase3 domain-containing protein	HVO_2253	233	248	293														3	359	119.667
D4GVY7	Type I site-specific deoxyribonuclease subunit RmeS (EC 3.1.21.3)	HVO_2271	160	243	295														3	410	136.667
D4GWI5	Pyridoxal 5'-phosphate synthase subunit PdxS (PLP synthase subunit PdxS) (EC 4.3.3.6) (Pdx1)	HVO_2336	18	176	296														3	302	100.667
D4GTZ6	50S ribosomal protein L3	HVO_2564	217	223	307														3	338	112.667
D4H035	DHH/RecJ family phosphoesterase	HVO_1690	41	146	310														3	485	161.667
D4GP61	Cobalt-precorrin-5A hydrolase (EC 3.7.1.12)	HVO_B0059	46	201	313														3	326	108.667
D4H0E4	ORC1-type DNA replication protein	HVO_C0057	78	282	319														3	415	138.333
O30561	Thermosome subunit 1 (Heat shock protein CCT1)	HVO_0133	48	315	320														3	560	186.667
D4GVN0	Glutamyl-tRNA(Gln) amidotransferase subunit A (Glu-ADT subunit A) (EC 6.3.5.7)	HVO_1054	91	305	326														3	423	141
D4GW90	Methionine synthase (EC 2.1.1.-) (Homocysteine methyltransferase)	HVO_2742	297	301	333														3	357	119
D4GYN8	Putative [LysW]-aminoadipate semialdehyde/glutamate semialdehyde transaminase (EC 2.6.1.118)	HVO_0043	135	327	335														3	378	126
D4GP59	Cobalt-factor-III C17-methyltransferase (EC 2.1.1.272)	HVO_B0057	110	267	341														3	344	114.667
P17736	Histidinol-phosphate aminotransferase (EC 2.6.1.9) (Imidazole acetol-phosphate transaminase)	HVO_1295	34	273	345														3	361	120.333
D4GSX7	Putative oxidoreductase (Aldo-keto reductase family protein) (EC 1.1.1.-)	HVO_1874	113	297	347														3	357	119
D4GUL7	Proline--tRNA ligase (EC 6.1.1.15) (Prolyl-tRNA synthetase) (ProRS)	HVO_0870	286	341	348														3	488	162.667
D4GU24	3-dehydroquinate synthase (DHQ synthase) (EC 1.4.1.24) (3-dehydroquinate synthase II)	HVO_0792	265	325	351														3	392	130.667
D4GU62	Low-salt glycan biosynthesis hexosyltransferase Agl9 (EC 2.4.1.-) (Archaeal glycosylation protein 9)	HVO_2048	102	348	357														3	359	119.667
Q7ZAG7	3-isopropylmalate dehydratase large subunit (EC 4.2.1.33) (Alpha-IPM isomerase) (IPMI) (Isopropylmalate isomerase)	HVO_1504	163	261	364														3	473	157.667
D4GYW6	Signal recognition particle receptor FtsY (SRP receptor)	HVO_0120	280	277	364														3	456	152
D4GS06	Citrate synthase (EC 2.3.3.16)	HVO_0466	133	271	369														3	379	126.333
D4GVT4	phosphoribosylglycinamide formyltransferase 1 (EC 2.1.2.2)	HVO_1085	173	352	373														3	525	175
D4GT09	Aspartate--tRNA(Asp/Asn) ligase (EC 6.1.1.23) (Aspartyl-tRNA synthetase) (AspRS) (Non-discriminating aspartyl-tRNA synthetase) (ND-AspRS)	HVO_0677	42	46	393														3	434	144.667
D4GQT6	ORC1-type DNA replication protein	HVO_A0257	44	365	413														3	425	141.667
D4GXM6	GTPase HflX (GTP-binding protein HflX)	HVO_1346	157	370	418														3	433	144.333
D4GW43	Amidophosphoribosyltransferase (ATase) (EC 2.4.2.14) (Glutamine phosphoribosylpyrophosphate amidotransferase) (GPATase)	HVO_2721	354	359	425														3	493	164.333
D4GSQ2	2-isopropylmalate synthase / (R)-citramalate synthase (EC 2.3.1.182, EC 2.3.3.13)	HVO_0644	118	327	430														3	512	170.667
D4GV91	Malate dehydrogenase (Oxaloacetate-decarboxylating) (NAD(P)) (EC 1.1.1.38)	HVO_2158	344	402	436														3	751	250.333
D4GZV3	Arginine--tRNA ligase (EC 6.1.1.19) (Arginyl-tRNA synthetase) (ArgRS)	HVO_0324	267	348	446														3	587	195.667
D4GZ84	DUF460 domain protein	HVO_0140	178	249	449														3	689	229.667
D4GY36	D-3-phosphoglycerate dehydrogenase (EC 1.1.1.95)	HVO_2968	156	400	510														3	525	175
D4GVF7	NADH-quinone oxidoreductase subunit C/D (EC 7.1.1.-) (NADH dehydrogenase I subunit C/D) (NDH-1 subunit C/D)	HVO_0980	356	397	512														3	557	185.667
D4GRW2	ArNOG04375 family protein	HVO_0421	118	454	527														3	626	208.667
D4GXS7	Acyl-CoA synthetase (EC 6.2.1.-)	HVO_1374	18	524	527														3	553	184.333
D4H074	SWIM zinc finger domain protein	HVO_1735	398	421	551														3	660	220
D4GXI7	AAA-type ATPase (CDC48 subfamily)	HVO_1327	78	285	557														3	736	245.333
D4GSB2	Putative sulfite/nitrite reductase (Ferredoxin)	HVO_1788	274	284	562														3	592	197.333
D4GWL5	ArNOG05179 family protein (DUF87-related AAA-type ATPase)	HVO_2367	257	465	565														3	658	219.333
D4GXN3	DNA repair helicase Rad3 (EC 3.6.4.12)	HVO_1351	81	331	571														3	784	261.333
D4GYK9	ATP-dependent DNA helicase Hel308 (EC 3.6.4.12)	HVO_0014	427	543	619														3	827	275.667
D4GUG0	phosphoenolpyruvate carboxylase (EC 4.1.1.31)	HVO_2621	278	284	639														3	897	299
D4GXM0	DHH/RecJ family phosphoesterase	HVO_2889	128	579	691														3	729	243
D4GR72	SHOCT domain-containing protein	HVO_A0406	28	374	704														3	382	127.333
D4GT20	DNA topoisomerase 1 (EC 5.6.2.1) (DNA topoisomerase I)	HVO_0681	511	600	810														3	840	280
D4GWK9	Carbamoyl-phosphate synthase large chain (EC 6.3.5.5) (Carbamoyl-phosphate synthetase ammonia chain)	HVO_2361	147	422	894														3	1082	360.667
D4GSE9	DNA mismatch repair protein MutS	HVO_0552	47	507	917														3	924	308
D4GX51	DUF1918 family protein	HVO_1248	5	8															2	69	34.5
D4GXZ3	Phosphomevalonate decarboxylase (PMD) (EC 4.1.1.99) (Mevalonate monophosphate decarboxylase)	HVO_1412	6	15															2	324	162
D4GZH9	Lipoprotein	HVO_0234	11	17															2	275	137.5
D4GTX8	50S ribosomal protein L19e	HVO_2546	5	19															2	151	75.5
D4GXW0	30S ribosomal protein S10	HVO_1392	6	25															2	109	54.5
D4GTQ1	Small CPxCG-related zinc finger protein	HVO_0758	15	31															2	56	28
D4GSX1	Scramblase	HVO_1868	18	32															2	179	89.5
D4GW78	30S ribosomal protein S28e	HVO_2738	21	32															2	74	37
D4GWY3	50S ribosomal protein L18e	HVO_2779	16	36															2	116	58
D4GYB7	UPF0148 family protein	HVO_3008	23	36															2	201	100.5
D4GW81	50S ribosomal protein L24e	HVO_2739	33	39															2	66	33
D4GW84	Nucleoside diphosphate kinase (NDK) (NDP kinase) (EC 2.7.4.6) (Nucleoside-2-P kinase)	HVO_2740	34	39															2	154	77
D4GVF9	NADH dehydrogenase-like complex subunit I	HVO_0982	6	41															2	153	76.5
D4GWJ6	HAD family hydrolase	HVO_2347	37	45															2	140	70
D4GXF0	fructose-bisphosphatase (EC 3.1.3.11)	HVO_2857	35	47															2	265	132.5
D4GVH6	DRTGG domain protein	HVO_0999	37	49															2	378	189
A0A1C9J6T3	Phage tail protein	HVO_0379B	9	50															2	199	99.5
D4GZ60	2-(3-amino-3-carboxypropyl)histidine synthase (EC 2.5.1.108)	HVO_1631	19	52															2	344	172
D4GXI0	Chorismate mutase (EC 5.4.99.5)	HVO_1322	48	53															2	103	51.5
D4H097	UPF0395 family protein	HVO_C0006	17	54															2	81	40.5
D4GW08	eIF-2B domain protein	HVO_2706	23	54															2	282	141
D4GTR4	UspA domain protein	HVO_2499	48	55															2	156	78
D4GXY0	AbrB/MazE/SpoVT family DNA-binding domain-containing protein	HVO_2942	50	55															2	65	32.5
D4GYH1	UTP--glucose-1-phosphate uridylyltransferase AglF (EC 2.7.7.9) (Archaeal glycosylation protein F)	HVO_1527	21	56															2	243	121.5
D4GYP7	Putative Kef-type transport system accessory protein	HVO_0052	34	56															2	161	80.5
D4GTC9	30S ribosomal protein S24e	HVO_1896	42	58															2	101	50.5
D4GXF1	Pyruvate--ferredoxin oxidoreductase alpha subunit (EC 1.2.7.1)	HVO_1305	27	63															2	631	315.5
D4GTH5	Protein translation factor SUI1 homolog	HVO_1946	61	63															2	97	48.5
Q48329	V-type ATP synthase subunit E (V-ATPase subunit E)	HVO_0313	67	71															2	194	97
D4GYQ4	ABC-type transport system ATP-binding protein (Probable substrate dipeptide/oligopeptide)	HVO_0059	30	72															2	359	179.5
D4GY50	3-hydroxyacyl-CoA dehydrogenase (EC 1.1.1.35)	HVO_1444	62	72															2	286	143
D4GRX0	Archaemetzincin (EC 3.4.-.-)	HVO_0429	68	75															2	173	86.5
D4GYK3	Aspartokinase (EC 2.7.2.4)	HVO_0008	6	78															2	392	196
D4GV71	Thioredoxin	HVO_0964	20	78															2	141	70.5
D4GS75	Thioredoxin	HVO_0543	69	80															2	86	43
D4GT62	Succinate--CoA ligase [ADP-forming] subunit beta (EC 6.2.1.5) (Succinyl-CoA synthetase subunit beta) (SCS-beta)	HVO_2465	2	81															2	381	190.5
D4GRC4	Ubiquitin-like domain-containing protein	HVO_A0459	62	81															2	136	68
D4GY71	Aspartate carbamoyltransferase (EC 2.1.3.2) (Aspartate transcarbamylase) (ATCase)	HVO_1454	63	81															2	304	152
D4H0D9	HTH domain protein	HVO_C0051	22	84															2	162	81
D4GTA8	DUF302 family protein	HVO_0736	11	85															2	151	75.5
D4GZT8	Putative demethylmenaquinone methyltransferase (EC 2.1.1.163)	HVO_0309	15	86															2	207	103.5
D4GTY1	30S ribosomal protein S8	HVO_2549	76	88															2	130	65
D4GTA3	Amidohydrolase domain protein	HVO_2483	77	89															2	337	168.5
D4GYA8	UPF0058 family protein	HVO_1473	46	91															2	92	46
D4GWJ3	HTH domain protein	HVO_2344	71	92															2	302	151
D4GYY9	UPF0212 protein HVO_1560	HVO_1560	86	93															2	119	59.5
D4GY62	Uracil phosphoribosyltransferase (EC 2.4.2.9) (UMP pyrophosphorylase) (UPRTase)	HVO_2981	40	97															2	226	113
D4H037	Iron-sulfur protein (4Fe-4S) / DUF162 domain protein	HVO_1692	48	100															2	733	366.5
D4GYC7	Origin-associated protein OapB	HVO_3013	32	103															2	130	65
D4GW35	MiaB-like tRNA modifying enzyme	HVO_1105	104	105															2	159	79.5
D4GTF1	DUF1486 family protein	HVO_1922	58	108															2	117	58.5
D4GQN7	CRISPR-associated protein Cas5	HVO_A0208	27	109															2	265	132.5
D4GUM5	Endonuclease 3 (EC 4.2.99.18)	HVO_0878	12	113															2	268	134
D4GSG3	TrmB family transcription regulator	HVO_0568	45	113															2	349	174.5
D4GXF2	Chorismate synthase (CS) (EC 4.2.3.5) (5-enolpyruvylshikimate-3-phosphate phospholyase)	HVO_1306	94	114															2	385	192.5
D4GVU5	Flavin-containing amine-oxidoreductase	HVO_2229	33	115															2	344	172
D4GU48	TrmB family transcription regulator	HVO_2035	47	115															2	372	186
D4GTS6	isopentenyl-diphosphate Delta-isomerase (EC 5.3.3.2)	HVO_2506	13	117															2	189	94.5
D4GZD8	ORC1-type DNA replication protein	HVO_0194	43	122															2	374	187
D4GUS7	IclR family transcription regulator	HVO_2130	102	122															2	272	136
D4GTG6	5,10-methylenetetrahydromethanopterin reductase (EC 1.5.98.2) (Coenzyme F420-dependent N(5),N(10)-methylenetetrahydromethanopterin reductase) (Methylene-H(4)MPT reductase)	HVO_1937	122	123															2	328	164
D4GZV5	Riboflavin kinase (RFK) (EC 2.7.1.161) (CTP-dependent riboflavin kinase) (CTP:riboflavin 5'-phosphotransferase) (Flavokinase)	HVO_0326	32	124															2	237	118.5
D4GZI7	Aminopeptidase (EC 3.4.11.-)	HVO_0242	112	125															2	360	180
D4GWY1	50S ribosomal protein L13	HVO_2778	90	128															2	145	72.5
D4GWZ7	30S ribosomal protein S13	HVO_2784	113	128															2	167	83.5
D4GVU2	Putative phosphoribosyltransferase	HVO_2226	14	133															2	360	180
D4GYV3	Iron-sulfur cluster assembly protein	HVO_0107	17	134															2	142	71
D4GTB4	DNA polymerase beta (EC 2.7.7.7)	HVO_0741	26	134															2	582	291
D4H069	ORC1-type DNA replication protein	HVO_1725	128	137															2	401	200.5
D4GU54	GalE family epimerase/dehydratase	HVO_2040	85	141															2	306	153
D4GZP9	Alpha/beta hydrolase fold protein	HVO_1685	30	144															2	485	242.5
D4GVE0	Probable thymidylate kinase (EC 2.7.4.9) (dTMP kinase)	HVO_2207	81	145															2	197	98.5
D4GYE1	PTS system fructose-specific EIIB component (EC 2.7.1.202) (EIIB-Fru) (Fructose-specific phosphotransferase enzyme IIB component)	HVO_1495	79	147															2	158	79
D4GXV8	Bis(5'-nucleosyl)-tetraphosphatase [asymmetrical] (Diadenosine 5',5'''-P1,P4-tetraphosphate asymmetrical hydrolase)	HVO_1391	26	148															2	151	75.5
D4GW16	GNAT family acetyltransferase (EC 2.3.1.-)	HVO_2709	36	151															2	158	79
D4GZV1	MinD/ParA domain protein	HVO_0322	11	152															2	574	287
D4GTJ2	Probable translation initiation factor IF-2	HVO_1963	34	156															2	600	300
D4GSM9	GNAT family acetyltransferase (EC 2.3.1.-)	HVO_2425	43	157															2	216	108
D4GS18	Glyceraldehyde-3-phosphate dehydrogenase (GAPDH) (EC 1.2.1.59) (NAD(P)-dependent glyceraldehyde-3-phosphate dehydrogenase)	HVO_0478	33	160															2	355	177.5
D4GPP7	Putative oxidoreductase (Short-chain dehydrogenase family) (EC 1.1.1.-)	HVO_B0248	29	161															2	254	127
D4GVC0	TIGR01210 family protein	HVO_2187	20	162															2	360	180
D4GU20	DUF5817 domain-containing protein	HVO_2584	61	162															2	179	89.5
Q1XBW3	Protein GrpE (HSP-70 cofactor)	HVO_1592	113	163															2	231	115.5
D4GP42	HTH-type transcriptional regulator XacR (Pentose-specific regulator XacR)	HVO_B0040	57	164															2	251	125.5
D4GVS0	Sugar nucleotidyltransferase (EC 2.7.7.-)	HVO_1076	19	165															2	322	161
D4GU60	Low-salt glycan biosynthesis sulfotransferase Agl7 (EC 2.8.2.-)	HVO_2046	101	166															2	405	202.5
D4GYM0	Putative thiosulfate sulfurtransferase (EC 2.8.1.1) (Rhodanese-like protein)	HVO_0025	162	166															2	286	143
D4GY38	Threonine synthase (EC 4.2.3.1)	HVO_2969	117	167															2	419	209.5
D4GXM7	Probable cyclic pyranopterin monophosphate synthase (EC 4.6.1.17) (Molybdenum cofactor biosynthesis protein C)	HVO_1347	150	169															2	175	87.5
D4GY53	ArsA family ATPase (EC 3.6.-.-)	HVO_2977	84	170															2	321	160.5
D4GTY0	50S ribosomal protein L6	HVO_2548	112	172															2	178	89
D4GYI9	Phosphoenolpyruvate--dihydroxyacetone phosphotransferase subunit DhaL (EC 2.7.1.121)	HVO_1545	55	175															2	232	116
D4GQQ9	Peptide methionine sulfoxide reductase MsrA (Protein-methionine-S-oxide reductase) (EC 1.8.4.11) (Peptide-methionine (S)-S-oxide reductase) (Peptide Met(O) reductase)	HVO_A0230	108	176															2	189	94.5
D4GRK7	TetR family transcription regulator	HVO_A0545	14	178															2	199	99.5
D4GWA2	Putative tRNA-specific adenosine deaminase (EC 3.5.4.-)	HVO_2747	137	187															2	197	98.5
D4GU72	Low-salt glycan biosynthesis protein Agl12 (EC 4.2.1.-)	HVO_2059	185	189															2	310	155
D4GYE9	3-isopropylmalate dehydratase (EC 4.2.1.33)	HVO_1503	184	193															2	202	101
D4GP51	Cobalt-precorrin-8 methylmutase (EC 5.4.99.60)	HVO_B0049	86	194															2	226	113
D4GU15	Quinolinate synthase (EC 2.5.1.72)	HVO_2581	78	195															2	385	192.5
D4GPB3	L-rhamnonate dehydratase (EC 4.2.1.90)	HVO_B0111	199	200															2	401	200.5
D4GXG9	Bifunctional protein FolD [Includes: Methylenetetrahydrofolate dehydrogenase (EC 1.5.1.5); Methenyltetrahydrofolate cyclohydrolase (EC 3.5.4.9)]	HVO_2865	52	201															2	297	148.5
D4GSZ4	XTP/dITP diphosphatase (EC 3.6.1.66)	HVO_1893	11	202															2	210	105
D4GYC6	Origin-associated protein OapC	HVO_3012	30	207															2	330	165
D4GWY5	KaiC-type circadian clock protein CirA	HVO_1212	145	209															2	246	123
Q48328	DNA repair and recombination protein RadA	HVO_0104	197	210															2	343	171.5
D4GV52	Histidinol dehydrogenase (HDH) (EC 1.1.1.23)	HVO_2675	97	212															2	428	214
D4GZ23	tRNA/rRNA cytosine-C5-methylase (EC 2.1.1.-)	HVO_1594	35	218															2	313	156.5
D4GW15	Ribonuclease P protein component 3 (RNase P component 3) (EC 3.1.26.5) (Rpp30)	HVO_1094	118	223															2	231	115.5
D4GQN4	CRISPR-associated endoribonuclease Cas6 (EC 3.1.-.-)	HVO_A0205	22	225															2	272	136
D4GSV0	Oligoendopeptidase PepF (EC 3.4.24.-)	HVO_1847	203	236															2	599	299.5
D4GRY7	ABC-type transport system ATP-binding protein (Probable substrate phosphate/phosphonate)	HVO_0446	138	241															2	267	133.5
D4GQY3	Methylmalonate-semialdehyde dehydrogenase (EC 1.2.1.27)	HVO_A0305	184	242															2	489	244.5
D4GZC4	Ribosomal RNA large subunit methyltransferase E (EC 2.1.1.166) (23S rRNA Um2552 methyltransferase) (rRNA (uridine-2'-O-)-methyltransferase)	HVO_0180	10	246															2	259	129.5
D4GW79	DUF2185 domain-containing protein	HVO_1129	181	250															2	390	195
D4GXK0	Protein pelota homolog (EC 3.1.-.-)	HVO_2880	241	250															2	356	178
D4GX45	AstE domain protein	HVO_2812	123	251															2	341	170.5
D4GUX6	NADPH:quinone reductase (EC 1.6.5.5)	HVO_2643	249	253															2	346	173
D4GVW4	Uncharacterized motility-related protein HVO_2248	HVO_2248	231	254															2	271	135.5
D4GS21	glyceraldehyde-3-phosphate dehydrogenase (NAD(P)(+)) (phosphorylating) (EC 1.2.1.59)	HVO_0481	4	266															2	350	175
D4H044	Aminotransferase (EC 2.6.1.-)	HVO_1699	172	268															2	378	189
D4H076	DUF790 family protein	HVO_1737	147	269															2	450	225
D4GR98	SHOCT domain-containing protein	HVO_A0432	28	270															2	382	191
D4GUY2	Dihydroxy-acid dehydratase (DAD) (EC 4.2.1.9)	HVO_2646	34	273															2	584	292
D4GVC6	Phosphoribosylaminoimidazole-succinocarboxamide synthase (EC 6.3.2.6) (SAICAR synthetase)	HVO_2193	5	274															2	339	169.5
D4GQT3	DUF234 domain protein	HVO_A0254	161	275															2	461	230.5
D4H085	DUF2800 family protein	HVO_1746	241	276															2	323	161.5
D4GQ34	ORC1-type DNA replication protein	HVO_A0001	257	276															2	416	208
D4GYB5	Transcription initiation factor IIB (TFIIB)	HVO_1478	95	286															2	317	158.5
D4GSZ6	Probable bifunctional tRNA threonylcarbamoyladenosine biosynthesis protein [Includes: tRNA N6-adenosine threonylcarbamoyltransferase (EC 2.3.1.234) (tRNA threonylcarbamoyladenosine biosynthesis protein Kae1) (t(6)A37 threonylcarbamoyladenosine biosynthesis protein Kae1); Serine/threonine-protein kinase Bud32 (EC 2.7.11.1)]	HVO_1895	182	294															2	552	276
D4GP46	Siderophore biosynthesis protein IucA	HVO_B0044	210	294															2	593	296.5
D4GQC4	Acyl-CoA dehydrogenase (EC 1.3.8.-)	HVO_A0092	17	295															2	381	190.5
D4GUG8	GMP synthase [glutamine-hydrolyzing] subunit B (EC 6.3.5.2) (GMP synthetase)	HVO_2625	166	297															2	305	152.5
D4GYI3	Glycerol-3-phosphate dehydrogenase subunit B (EC 1.1.5.3)	HVO_1539	175	299															2	422	211
D4GQ46	ISH18-type transposase ISHvo9	HVO_0278 HVO_2821 HVO_A0014 HVO_A0279	301	302															2	332	166
D4GZS1	Replication protein A	HVO_0292	116	307															2	311	155.5
D4GVS4	Sulfate adenylyltransferase small subunit-like protein	HVO_1079	35	312															2	325	162.5
D4GTB8	Aspartate-semialdehyde dehydrogenase (EC 1.2.1.11)	HVO_2487	49	315															2	344	172
D4GSE8	DNA mismatch repair protein MutL	HVO_0551	10	316															2	735	367.5
D4GSH7	Cell division protein FtsZ 2	HVO_0581	83	321															2	400	200
D4GWG0	Deoxyhypusine synthase (EC 2.5.1.46)	HVO_2297	144	329															2	359	179.5
D4GVU3	siroheme decarboxylase (EC 4.1.1.111)	HVO_2227	236	331															2	347	173.5
D4GP73	Alcohol dehydrogenase (NADP) (EC 1.1.1.2)	HVO_B0071	17	342															2	349	174.5
D4GWE6	Glutamyl-tRNA reductase (GluTR) (EC 1.2.1.70)	HVO_2311	329	348															2	461	230.5
D4GYB4	UvrABC system protein C (Protein UvrC) (Excinuclease ABC subunit C)	HVO_3006	138	351															2	579	289.5
D4GVY6	site-specific DNA-methyltransferase (adenine-specific) (EC 2.1.1.72)	HVO_2270	159	364															2	464	232
D4GXL0	Replication protein A	HVO_1338	61	371															2	427	213.5
D4GWJ4	Flavin-dependent pyridine nucleotide oxidoreductase	HVO_2345	360	378															2	413	206.5
D4GQ96	ORC1-type DNA replication protein	HVO_A0064	361	378															2	499	249.5
D4GTD4	Translation initiation factor 2 subunit gamma (EC 3.6.5.3) (aIF2-gamma) (eIF-2-gamma)	HVO_1901	43	381															2	411	205.5
P43386	Glutamine synthetase (GS) (EC 6.3.1.2) (Glutamate--ammonia ligase) (Glutamine synthetase I alpha) (GSI alpha)	HVO_0239	308	391															2	456	228
D4GYP4	Argininosuccinate synthase (EC 6.3.4.5) (Citrulline--aspartate ligase)	HVO_0049	391	392															2	405	202.5
D4GSC3	Digeranylgeranylglycerophospholipid reductase (DGGGPL reductase) (EC 1.3.7.11) (2,3-bis-O-geranylgeranylglyceryl phosphate reductase) (Geranylgeranyl reductase) (GGR)	HVO_1799	364	393															2	410	205
D4GS20	Phosphoglycerate kinase (EC 2.7.2.3)	HVO_0480	3	399															2	401	200.5
Q48333	V-type ATP synthase beta chain (V-ATPase subunit B)	HVO_0317	76	403															2	468	234
D4GV87	Phosphomethylpyrimidine synthase (EC 4.1.99.17) (Hydroxymethylpyrimidine phosphate synthase) (HMP-P synthase) (HMP-phosphate synthase) (HMPP synthase) (Thiamine biosynthesis protein ThiC)	HVO_2154	19	404															2	482	241
D4GWL7	NurA domain protein	HVO_2369	243	405															2	424	212
D4H092	ORC1-type DNA replication protein	HVO_C0001	189	407															2	408	204
D4GU05	Translation elongation factor aEF-1 alpha-like protein	HVO_2575	25	427															2	534	267
D4GYS6	Glutamate-1-semialdehyde 2,1-aminomutase (GSA) (EC 5.4.3.8) (Glutamate-1-semialdehyde aminotransferase) (GSA-AT)	HVO_0081	251	442															2	445	222.5
D4GRU7	Probable ribonuclease FAU-1 (EC 3.1.26.-) (RNA-binding protein FAU-1)	HVO_0406	376	454															2	468	234
D4GYM4	UvrABC system protein B (Protein UvrB) (Excinuclease ABC subunit B)	HVO_0029	238	467															2	698	349
D4GY08	DEAD/DEAH box helicase (EC 3.6.4.-)	HVO_2955	225	496															2	779	389.5
D4GX28	Acyl-CoA synthetase (EC 6.2.1.-)	HVO_1236	403	505															2	535	267.5
D4GS43	ABC-type transport system ATP-binding/permease protein	HVO_0506	281	519															2	645	322.5
D4GR13	ABC-type transport system ATP-binding protein (Substrate D-galactose)	HVO_A0336	500	520															2	717	358.5
D4GRL3	Acetyl-CoA synthetase (EC 6.2.1.1)	HVO_A0551	517	520															2	538	269
D4GVJ5	Hef-associated 3' exonuclease Han (EC 3.1.-.-)	HVO_1018	525	537															2	633	316.5
D4H0C9	SF3 helicase domain-containing protein	HVO_C0041	280	570															2	835	417.5
D4GUB5	Polyphosphate kinase (EC 2.7.4.1) (ATP-polyphosphate phosphotransferase) (Polyphosphoric acid kinase)	HVO_2598	213	591															2	747	373.5
D4GTE6	Acyl-CoA synthetase (EC 6.2.1.-)	HVO_1917	317	630															2	666	333
D4GVZ2	ATP-binding protein	HVO_2276	231	643															2	1397	698.5
D4GYN4	DNA repair helicase Rad3 (EC 3.6.4.12)	HVO_0039	690	712															2	734	367
D4H042	FAD-dependent oxidoreductase (GlcD/DLD_GlcF/GlpC domain fusion protein)	HVO_1697	177	753															2	1026	513
D4GP52	ATP-dependent cobaltochelatase subunit CobN (EC 6.6.1.2)	HVO_B0050	88	1034															2	1284	642
D4GYT2	Delta-aminolevulinic acid dehydratase (EC 4.2.1.24)	HVO_0087	2																2	327	163.5
D4GSJ7	3-dehydroquinate dehydratase (3-dehydroquinase) (EC 4.2.1.10) (Type I DHQase) (Type I dehydroquinase) (DHQ1)	HVO_0602	2																1	247	247
D4GY77	Phosphohexomutase (Phosphoglucomutase / phosphomannomutase) (EC 5.4.2.-)	HVO_2989	2																1	454	454
D4GZB9	DNA polymerase sliding clamp (Proliferating cell nuclear antigen homolog) (PCNA)	HVO_0175	3																1	247	247
D4GZG4	Conditioned medium-induced protein 4	HVO_0219	4																1	201	201
D4GW10	GFO family oxidoreductase	HVO_2707	4																1	372	372
D4GP68	Lrp/AsnC family transcription regulator	HVO_B0066	4																1	164	164
D4GPX6	ABC-type transport system permease protein (Probable substrate dipeptide/oligopeptide)	HVO_B0329	4																1	708	708
D4GS68	Ferritin DpsA	HVO_0536	5																1	176	176
D4GSJ2	OsmC domain protein	HVO_0597	5																1	155	155
D4GUF8	Cytochrome bc1 complex Rieske iron-sulfur protein	HVO_2620	6																1	281	281
D4GR35	Uncharacterized protein	HVO_A0366	6																1	80	80
D4H093	DUF2497 domain-containing protein	HVO_C0002	6																1	145	145
D4GT82	Transcription elongation factor Spt5	HVO_0719	7																1	150	150
D4GWZ6	Taxis protein CheF	HVO_1221	7																1	288	288
D4GXI6	Small CPxCG-related zinc finger protein	HVO_1326	7																1	44	44
D4GQV7	IclR family transcription regulator	HVO_A0280	7																1	260	260
D4GRU4	YbaK domain protein	HVO_A0636	7																1	158	158
D4GPA3	IclR family transcription regulator	HVO_B0101	7																1	257	257
D4GVL8	DNA-directed RNA polymerase subunit Rpo11 (EC 2.7.7.6) (DNA-directed RNA polymerase subunit L)	HVO_1042	8																1	96	96
D4GW71	DUF357 family protein	HVO_1124	8																1	94	94
D4GWS3	GalE family epimerase/dehydratase	HVO_1172	8																1	315	315
D4GXL9	NifU C-terminal domain protein	HVO_1343	8																1	104	104
D4GWN5	Putative secreted glycoprotein	HVO_2387	8																1	723	723
D4GWZ3	30S ribosomal protein S4	HVO_2783	8																1	175	175
D4GQ80	Amphi-Trp domain-containing protein	HVO_A0048	8																1	95	95
D4GPW7	IclR family transcription regulator	HVO_B0320	8																1	255	255
D4GQ40	IS1341-type transposase ISHvo19	HVO_A0008	9																1	432	432
D4GZF8	Ferritin/Dps domain protein	HVO_0213	10																1	150	150
D4GT26	Peptidase M20 domain-containing protein 2	HVO_0687	10																1	444	444
D4H061	7-cyano-7-deazaguanine synthase (EC 6.3.4.20) (7-cyano-7-carbaguanine synthase) (Archaeosine biosynthesis protein QueC) (PreQ(0) synthase)	HVO_1716	10																1	244	244
D4GQE9	ISH9-type transposase ISHvo1	HVO_A0117	10																1	274	274
D4GRB3	Peptidase S54 family protein	HVO_A0447	10																1	176	176
D4GZR4	Cupin 2 barrel domain protein	HVO_0284	11																1	129	129
D4GUB0	Restriction system mrr-like protein	HVO_0803	11																1	398	398
D4GVI3	ABC-type transport system ATP-binding protein	HVO_1006	11																1	317	317
D4GQ36	ParA domain protein	HVO_A0003	11																1	274	274
D4GP64	Probable cobalt-precorrin-6B C(15)-methyltransferase (decarboxylating) (EC 2.1.1.196)	HVO_B0062	11																1	184	184
D4GPB1	ABC-type transport system ATP-binding protein (Substrate L-rhamnose)	HVO_B0109	11																1	393	393
D4GPC0	IclR family transcription regulator	HVO_B0119	11																1	254	254
D4H0A8	DNA ligase	HVO_C0018	11																1	128	128
D4GU99	Probable inosine/xanthosine triphosphatase (ITPase/XTPase) (EC 3.6.1.73) (Non-canonical purine NTP phosphatase) (Non-standard purine NTP phosphatase) (Nucleoside-triphosphate phosphatase) (NTPase)	HVO_0797	12																1	173	173
D4GUM3	Methylglyoxal synthase (MGS) (EC 4.2.3.3)	HVO_0876	12																1	127	127
D4GWG7	Molybdopterin molybdenumtransferase (EC 2.10.1.1)	HVO_2304	12																1	406	406
D4GYR5	NifU C-terminal domain protein	HVO_0070	13																1	125	125
D4GZL2	UPF0395 family protein	HVO_0266	13																1	81	81
D4GRY0	50S ribosomal protein L40e	HVO_0439	13																1	48	48
D4GT00	YqjG-type gamma-glutamylcysteinyl-hydroquinone reductase (EC 1.8.-.-)	HVO_0670	13																1	326	326
D4GUH4	Acetyl-CoA C-acetyltransferase (EC 2.3.1.9)	HVO_0835	13																1	388	388
D4GYH8	Putative S-adenosylmethionine-dependent methyltransferase (EC 2.1.1.-)	HVO_1534	13																1	184	184
D4GUG2	Putative oxidoreductase (Aldo-keto reductase family protein) (EC 1.1.1.-)	HVO_2622	13																1	266	266
D4GYW1	50S ribosomal protein L39e	HVO_0115	14																1	50	50
D4GV58	DUF4178 domain-containing protein	HVO_0951	14																1	337	337
D4GTF2	16S rRNA aminocarboxypropyltransferase (EC 2.5.1.-)	HVO_1923	14																1	165	165
D4GUW8	DUF1611 family protein	HVO_2639	14																1	341	341
D4GYB9	UspA domain protein	HVO_3009	14																1	129	129
D4GYP9	glycine--tRNA ligase (EC 6.1.1.14)	HVO_0054	15																1	594	594
D4GYR8	Polyphosphate-dependent ADP phosphorylase (EC 2.7.4.1)	HVO_0074	15																1	276	276
Q9YGA5	Transcription initiation factor IIB 2 (TFIIB 2)	HVO_1676	15																1	332	332
D4GQU5	L-fuculose phosphate aldolase (EC 4.1.2.17) (L-fuculose-1-phosphate aldolase)	HVO_A0268	15																1	446	446
D4GZT1	DUF373 family protein	HVO_0302	16																1	377	377
D4GUK2	HTH domain protein	HVO_0855	16																1	145	145
P50559	50S ribosomal protein L5 (HVoL5)	HVO_2551	16																1	172	172
P41198	50S ribosomal protein L10 (Acidic ribosomal protein P0 homolog) (L10e)	HVO_2756	16																1	348	348
D4GYG5	Hexuronic acid methyltransferase AglP (EC 2.1.1.-) (Archaeal glycosylation protein P)	HVO_1522	17																1	239	239
D4GU76	Cobalamin biosynthesis protein	HVO_2063	17																1	53	53
D4GR60	HTH domain protein	HVO_A0394	17																1	170	170
D4GTF4	Putative GTP-binding protein	HVO_1925	18																1	325	325
D4GUL4	HD family hydrolase	HVO_0867	19																1	230	230
D4GVY1	CBFD_NFYB_HMF domain-containing protein	HVO_2265	19																1	117	117
D4GYE3	Phosphocarrier protein HPr	HVO_1497	20																1	89	89
D4GP47	Diaminobutyrate decarboxylase (EC 4.1.1.86)	HVO_B0045	20																1	521	521
D4GUZ7	Small CPxCG-related zinc finger protein	HVO_0918	21																1	69	69
D4GT59	Succinate--CoA ligase [ADP-forming] subunit alpha (EC 6.2.1.5) (Succinyl-CoA synthetase subunit alpha) (SCS-alpha)	HVO_2464	22																1	289	289
D4GRD4	Pirin domain protein	HVO_A0469	23																1	250	250
D4GY12	Lipoyl synthase (EC 2.8.1.8) (Lip-syn) (LS) (Lipoate synthase) (Lipoic acid synthase) (Sulfur insertion protein LipA)	HVO_2957	24																1	311	311
D4GVC2	Phosphoribosylformylglycinamidine synthase subunit PurS (FGAM synthase) (EC 6.3.5.3) (Formylglycinamide ribonucleotide amidotransferase subunit III) (FGAR amidotransferase III) (FGAR-AT III) (Phosphoribosylformylglycinamidine synthase subunit III)	HVO_2189	25																1	83	83
D4GP55	DUF3209 family protein	HVO_B0053	25																1	127	127
D4GX17	Methyltransferase	HVO_2796	26																1	106	106
D4GWU2	START domain protein	HVO_1187	27																1	143	143
D4GXJ0	GNAT family acetyltransferase (EC 2.3.1.-)	HVO_2874	27																1	205	205
D4GT06	4-phosphopantoate--beta-alanine ligase (EC 6.3.2.36) (Phosphopantothenate synthetase) (PPS)	HVO_0674	28																1	250	250
D4GWH4	Amphi-Trp domain-containing protein	HVO_2325	28																1	94	94
D4GWB3	Zinc finger protein HVO_2753 (Small CPxCG-related zinc finger protein) (Zinc finger u-protein HVO_2753) (Zn-ribbon RNA-binding protein)	HVO_2753	28																1	59	59
D4GX16	GNAT family acetyltransferase (EC 2.3.1.-)	HVO_2795	28																1	243	243
D4GZY7	30S ribosomal protein S10	HVO_0360	29																1	102	102
D4GZ82	Tyrosine--tRNA ligase (EC 6.1.1.1) (Tyrosyl-tRNA synthetase) (TyrRS)	HVO_0138	30																1	328	328
P15093	Dihydrofolate reductase HdrA (DHFR A) (hDHFR-1) (EC 1.5.1.3)	HVO_1279	30																1	162	162
D4GY74	1-(5-phosphoribosyl)-5-[(5-phosphoribosylamino)methylideneamino] imidazole-4-carboxamide isomerase (EC 5.3.1.16) (Phosphoribosylformimino-5-aminoimidazole carboxamide ribotide isomerase)	HVO_2988	30																1	238	238
D4GVS8	Glutaredoxin	HVO_1081	31																1	114	114
D4GWK7	Nucleotide pyrophosphohydrolase	HVO_2359	31																1	176	176
D4GWQ9	Lrp/AsnC family transcription regulator	HVO_2412	31																1	161	161
D4GW76	50S ribosomal protein L7Ae (Ribosomal protein L8e)	HVO_2737	31																1	120	120
D4GPQ4	Pyridoxal phosphate-dependent aminotransferase (EC 2.6.1.-)	HVO_B0257	32																1	459	459
D4GYE7	HTH-type transcriptional regulator GlpR	HVO_1501	33																1	255	255
D4GPB5	IclR family transcription regulator RhcR	HVO_B0114	33																1	252	252
D4GW66	Fe-coproporphyrin synthase AhbC	HVO_1121	34																1	402	402
D4GSY6	TrkA domain protein	HVO_1885	34																1	217	217
D4GTY2	30S ribosomal protein S14 type Z	HVO_2550	35																1	58	58
D4GXH6	PadR family transcription regulator	HVO_2869	36																1	95	95
D4GRS6	Flavin-dependent pyridine nucleotide oxidoreductase	HVO_A0618	36																1	475	475
D4GTK7	Ribonuclease HII (RNase HII) (EC 3.1.26.4)	HVO_1978	37																1	215	215
D4GTB1	DNA_pol3_tau_5 domain-containing protein	HVO_0738	38																1	93	93
D4GTQ7	NUDIX family hydrolase	HVO_0762	39																1	198	198
D4GW30	DUF88 family protein	HVO_1102	39																1	165	165
D4GQ35	DUF2795 domain-containing protein	HVO_A0002	40																1	192	192
D4GWN7	Haloacid dehalogenase, type II (EC 3.8.1.-)	HVO_2389	41																1	234	234
P41199	50S ribosomal protein L1	HVO_2757	41																1	212	212
D4H0D4	HTH domain protein	HVO_C0046	41																1	184	184
D4GW44	50S ribosomal protein L37e	HVO_2722	42																1	58	58
D4GW77	Sirohydrochlorin cobaltochelatase (EC 4.99.1.3)	HVO_1128	43																1	292	292
D4GX19	Uridine kinase (EC 2.7.1.48) (Cytidine monophosphokinase) (Uridine monophosphokinase)	HVO_2797	43																1	231	231
D4GV67	Putative oxidoreductase (Aldo-keto reductase family protein) (EC 1.1.1.-)	HVO_0960	44																1	281	281
D4GVR1	HGPRTase-like protein 1 (EC 2.4.2.-)	HVO_1072	44																1	188	188
D4GYA6	Cell surface protein	HVO_1472	44																1	70	70
D4GZ53	DUF362 domain-containing protein	HVO_1623	44																1	298	298
D4GRM5	Glyoxalase domain protein	HVO_A0564	44																1	133	133
D4GRP9	HxlR family transcription regulator	HVO_A0589	44																1	122	122
D4GU59	MarR family transcriptional regulator	HVO_2045	45																1	78	78
D4GWZ1	30S ribosomal protein S11	HVO_2782	45																1	130	130
D4GPQ6	Translin	HVO_B0259	45																1	217	217
D4GYW4	50S ribosomal protein L18Ae (50S ribosomal protein L20e) (50S ribosomal protein LX)	HVO_0118	46																1	58	58
D4GXT9	Methylmalonyl-CoA mutase subunit A (EC 5.4.99.2)	HVO_1380	46																1	558	558
D4GXV3	ArsR family transcriptional regulator	HVO_1388	46																1	166	166
D4GXT3	dihydrofolate reductase (EC 1.5.1.3)	HVO_2919	46																1	194	194
D4GQG1	Nucleic acid-binding protein	HVO_A0130	46																1	202	202
D4GPF2	Putative nickel-responsive regulator	HVO_B0151	46																1	142	142
D4GXB7	HAD superfamily hydrolase	HVO_1286	47																1	260	260
D4GUC0	Histidine triad family protein	HVO_2601	47																1	189	189
D4GQ21	Spo0M family protein	HVO_B0375	47																1	245	245
D4GYN6	ornithine carbamoyltransferase (EC 2.1.3.3)	HVO_0041	48																1	299	299
D4GYQ0	CBS domain protein	HVO_0055	48																1	284	284
D4GUW3	DUF4158 domain-containing protein	HVO_0895	49																1	81	81
D4GZ40	DUF2088 domain-containing protein	HVO_1611	49																1	67	67
D4GVQ6	GFO family oxidoreductase	HVO_2690	49																1	366	366
D4GP86	DUF336 family protein	HVO_B0084	49																1	138	138
D4GZC3	Lrp/AsnC family transcription regulator / TrkA domain protein	HVO_0179	50																1	261	261
D4GQB8	UspA domain protein	HVO_A0086	50																1	130	130
D4GYN9	Putative [LysW]-aminoadipate/[LysW]-glutamate kinase (EC 2.7.2.17)	HVO_0044	53																1	327	327
D4H028	DUF124 family protein	HVO_0402	53																1	225	225
D4GTY4	30S ribosomal protein S4e	HVO_2552	53																1	247	247
D4GUL0	SirR/DtxR family transcription regulator	HVO_0863	55																1	150	150
D4GQS4	HTH domain protein	HVO_A0245	55																1	175	175
D4GUF9	MTH865 family protein	HVO_0827	56																1	85	85
D4GZP3	UPF0058 family protein	HVO_1679	56																1	78	78
D4GS22	Hsp20-type molecular chaperone	HVO_0482	57																1	120	120
D4GVA7	ASCH domain-containing protein	HVO_2174	57																1	215	215
D4GRP8	HTH domain protein	HVO_A0588	57																1	147	147
D4GTZ4	50S ribosomal protein L23	HVO_2562	58																1	83	83
D4GY83	Phosphoribosyl-AMP cyclohydrolase (PRA-CH) (EC 3.5.4.19)	HVO_2992	58																1	122	122
D4GZR9	CopG domain protein	HVO_0290	59																1	137	137
D4GVK4	Sec-independent protein translocase protein TatAo	HVO_1027	59																1	90	90
D4GXC5	Uncharacterized protein HVO_1289	HVO_1289	59																1	132	132
D4GR69	ISHwa16-type transposase ISHvo16	HVO_A0403	59																1	333	333
D4GXG2	Serine hydroxymethyltransferase (SHMT) (Serine methylase) (EC 2.1.2.1)	HVO_2862	60																1	415	415
D4GP81	ABC-type transport system ATP-binding protein (Probable substrate dipeptide/oligopeptide)	HVO_B0079	60																1	370	370
D4GV12	DUF302 domain-containing protein	HVO_0930	62																1	156	156
D4GTY7	30S ribosomal protein S17	HVO_2555	62																1	114	114
D4GQB9	Fumarylacetoacetase family protein	HVO_A0087	62																1	289	289
D4GST6	Small CPxCG-related zinc finger protein	HVO_1828	63																1	100	100
D4GQT2	HTH domain protein	HVO_A0253	63																1	137	137
D4GY35	Recombinase RecA	HVO_1437	64																1	203	203
D4GS27	FMN-binding domain protein	HVO_0487	66																1	151	151
D4GX23	ABC-type transport system ATP-binding protein (Probable substrate branched-chain amino acids)	HVO_2800	66																1	253	253
D4GS26	Endonuclease NucS (EC 3.1.-.-)	HVO_0486	68																1	264	264
D4GU32	PRC domain protein	HVO_2019	69																1	90	90
D4GX07	Probable GTP 3',8-cyclase (EC 4.1.99.22) (Molybdenum cofactor biosynthesis protein A)	HVO_2789	69																1	320	320
D4GY41	TrmB family transcription regulator	HVO_2970	71																1	123	123
Q8NKQ2	PyrE-like protein	HVO_1082	72																1	210	210
D4H080	C2H2-type domain-containing protein	HVO_1741	72																1	328	328
D4GXH2	TFIIB-type zinc ribbon-containing protein	HVO_2867	72																1	236	236
D4GS45	DUF3209 family protein	HVO_0508	73																1	148	148
D4GZM0	Thioredoxin	HVO_1655	74																1	126	126
D4GXL4	GNAT family acetyltransferase (EC 2.3.1.-)	HVO_2886	74																1	147	147
D4GQB5	Rieske-type iron-sulfur protein (2Fe-2S)	HVO_A0083	74																1	125	125
D4GTG5	Coenzyme F420:L-glutamate ligase (EC 6.3.2.31) (EC 6.3.2.34) (Coenzyme F420-0:L-glutamate ligase) (Coenzyme F420-1:gamma-L-glutamate ligase)	HVO_1936	75																1	251	251
D4GQJ8	DUF106 family protein	HVO_A0169	75																1	305	305
D4GSA0	Nitroreductase family protein	HVO_1775	76																1	322	322
D4GUN7	Transcriptional regulator	HVO_2089	76																1	124	124
D4GQ37	Integrase family protein	HVO_A0005	76																1	452	452
D4GWB4	IS200-type transposase HfIRS11	HVO_1150	77																1	130	130
D4GRV6	DNA helicase (EC 3.6.4.12)	HVO_0415	79																1	616	616
D4GTS7	NP_1176A family transcription regulator	HVO_0772	79																1	90	90
D4GXU9	Transcription factor S (Transcription elongation factor IIS/RNA polymerase subunit homolog)	HVO_1385	79																1	106	106
D4GSW1	30S ribosomal protein S19e	HVO_1858	79																1	151	151
D4GWE2	4a-hydroxytetrahydrobiopterin dehydratase (EC 4.2.1.96)	HVO_2309	79																1	91	91
D4GXF3	Lrp/AsnC family transcription regulator	HVO_2858	79																1	156	156
D4GV80	Aminotransferase (EC 2.6.1.-)	HVO_0973	81																1	384	384
D4GVM8	Transcription initiation factor IIB (TFIIB)	HVO_1052	81																1	332	332
D4GVR6	HNHc domain-containing protein	HVO_1074	81																1	281	281
D4GXX3	ABC-type transport system periplasmic substrate-binding protein (Probable substrate sugar)	HVO_1401	81																1	377	377
D4GXM1	Ribosome maturation protein Sdo1	HVO_1344	82																1	238	238
D4GYX3	UPF0201 protein HVO_0127	HVO_0127	83																1	138	138
D4GZ79	Translation initiation factor 1A (aIF-1A)	HVO_0136	83																1	96	96
D4GS33	HTH domain protein	HVO_0493	83																1	130	130
D4GTY8	Ribonuclease P protein component 1 (RNase P component 1) (EC 3.1.26.5) (Rpp29)	HVO_2556	83																1	143	143
D4GYC3	Ferredoxin (2Fe-2S)	HVO_1482	84																1	108	108
D4GST5	30S ribosomal protein S6e	HVO_1827	84																1	133	133
D4GRA9	Zinc ribbon domain-containing protein	HVO_A0443	84																1	164	164
D4GZ05	GalE family epimerase/dehydratase	HVO_1576	85																1	306	306
D4GUS0	ABC-type transport system ATP-binding protein (Probable substrate dipeptide/oligopeptide)	HVO_2123	85																1	358	358
D4GW80	Cupredoxin_1 domain-containing protein	HVO_1130	86																1	193	193
D4GTR9	TRAM domain protein	HVO_0769	88																1	134	134
D4GUQ5	IclR family transcription regulator	HVO_2108	88																1	253	253
D4GUB7	Metallophosphoesterase domain protein	HVO_2599	89																1	233	233
L9VDP5	Death-on-curing family protein	HVO_1841A	90																1	129	129
D4GWH7	Uncharacterized isochorismatase family protein HVO_2328 (EC 3.-.-.-)	HVO_2328	90																1	188	188
D4GXE4	Triosephosphate isomerase (TIM) (TPI) (EC 5.3.1.1) (Triose-phosphate isomerase)	HVO_1300	91																1	214	214
D4GSA8	DUF222 domain-containing protein	HVO_1783	91																1	224	224
D4GSR1	Prefoldin subunit beta (GimC subunit beta)	HVO_0651	92																1	127	127
D4GQG9	5'-deoxynucleotidase (EC 3.1.3.89)	HVO_A0140	92																1	203	203
D4GPB8	DNA repair protein RecN	HVO_B0117	92																1	208	208
D4GXF6	Peptidase M24 family protein	HVO_1309	93																1	391	391
D4GZG7	Prevent-host-death protein	HVO_0222	94																1	112	112
D4GZN2	Glutamate--cysteine ligase (EC 6.3.2.2) (Gamma-glutamylcysteine synthetase) (GCS) (Gamma-GCS)	HVO_1668	94																1	358	358
D4GP89	Mandelate racemase-like protein / muconate lactonizing enzyme-like protein	HVO_B0087	94																1	376	376
D4GVM0	Imidazole glycerol phosphate synthase subunit HisF (EC 4.3.2.10) (IGP synthase cyclase subunit) (IGP synthase subunit HisF) (ImGP synthase subunit HisF) (IGPS subunit HisF)	HVO_1044	95																1	270	270
D4GY73	Aspartate carbamoyltransferase regulatory chain	HVO_1455	95																1	155	155
D4GQS1	Lipoprotein	HVO_A0242	97																1	183	183
D4GPU2	ABC-type transport system ATP-binding protein (Probable substrate glycerol-3-phosphate)	HVO_B0295	97																1	377	377
D4GYE4	PTS system fructose-specific EIIA component (EIIA-Fru) (Fructose-specific phosphotransferase enzyme IIA component)	HVO_1498	98																1	154	154
P50563	50S ribosomal protein L18 (HVOL18)	HVO_2545	100																1	184	184
D4H027	UspA domain protein	HVO_0401	101																1	152	152
D4GWI8	Sensor box histidine kinase (EC 2.7.13.3)	HVO_2339	101																1	606	606
D4GZ77	S-adenosylmethionine synthase (AdoMet synthase) (EC 2.5.1.6) (Methionine adenosyltransferase)	HVO_1649	102																1	402	402
D4GX12	DUF4129 domain-containing protein	HVO_2791	102																1	109	109
D4GS09	AstE domain protein	HVO_0469	103																1	318	318
D4GS10	Threonine synthase (EC 4.2.3.1)	HVO_0470	103																1	367	367
D4GZP4	UPF0212 protein HVO_1680	HVO_1680	103																1	146	146
D4GXD8	Putative adenylate kinase (AK) (EC 2.7.4.3) (ATP-AMP transphosphorylase)	HVO_1296	105																1	169	169
D4GRE1	Halo transducer protein	HVO_A0476	106																1	331	331
D4GVE4	TrkA domain protein	HVO_2211	107																1	227	227
D4GTW6	UspA domain protein	HVO_2534	107																1	133	133
D4GVR2	ABC-type transport system ATP-binding protein (Probable substrate sugar)	HVO_2692	107																1	395	395
D4GPF0	Oleate hydratase (EC 4.2.1.53)	HVO_B0149	109																1	533	533
D4GQ53	PC4 domain-containing protein	HVO_A0021	110																1	131	131
D4GQH9	TrmB family transcription regulator	HVO_A0150	113																1	354	354
D4GZN0	Phosphopantetheine adenylyltransferase (EC 2.7.7.3) (Dephospho-CoA pyrophosphorylase) (Pantetheine-phosphate adenylyltransferase) (PPAT)	HVO_1666	114																1	166	166
D4GSG4	non-specific serine/threonine protein kinase (EC 2.7.11.1)	HVO_0569	115																1	303	303
D4GWR9	Putative glycosyltransferase, type 1 (EC 2.4.-.-)	HVO_1168	115																1	353	353
D4GY81	ThuA family protein	HVO_1459	117																1	238	238
D4GVV0	Peptide methionine sulfoxide reductase MsrB (R-form specific) (EC 1.8.4.12)	HVO_2234	117																1	133	133
D4GUD8	Amine oxidase domain protein	HVO_0817	119																1	425	425
D4GST7	Aminopeptidase (EC 3.4.11.-)	HVO_1829	119																1	364	364
D4GTD8	Beta-lactamase domain protein	HVO_1905	119																1	274	274
D4GQ52	DUF2208 domain-containing protein	HVO_A0020	119																1	234	234
D4GP28	Probable 2-keto-3-deoxyxylonate dehydratase (KDXD) (EC 4.2.1.141)	HVO_B0027	119																1	289	289
D4GUA7	NfeD domain protein	HVO_0802	121																1	200	200
D4GQ44	ArsR family transcriptional regulator	HVO_A0012	121																1	149	149
D4GTJ4	rRNA maturation endonuclease Nob1 (EC 3.1.-.-)	HVO_1965	122																1	152	152
D4GV29	Pyridoxal phosphate-dependent aminotransferase (EC 2.6.1.-)	HVO_2661	123																1	370	370
D4GPJ9	ABC-type transport system periplasmic substrate-binding protein	HVO_B0198	124																1	398	398
D4GSS9	GNAT family acetyltransferase Pat2 (EC 2.3.1.-)	HVO_1821	125																1	184	184
D4GWI6	UspA domain protein	HVO_2337	125																1	167	167
D4GRF9	UspA domain protein	HVO_A0496	125																1	290	290
D4GX52	DUF54 family protein	HVO_1249	126																1	142	142
D4GTS8	Putative S-adenosylmethionine-dependent methyltransferase (EC 2.1.1.-)	HVO_0773	129																1	251	251
D4GVX1	GIY-YIG nuclease family protein	HVO_2255	129																1	236	236
D4GVN2	TrkA domain protein	HVO_1055	131																1	226	226
D4GP50	Cobalt-precorrin-7 C5-methyltransferase (EC 2.1.1.289)	HVO_B0048	131																1	270	270
D4GW02	UspA domain protein	HVO_1087	132																1	141	141
D4GPT4	TRAM domain protein	HVO_B0287	132																1	172	172
D4H0F8	IclR family transcription regulator	HVO_C0076	132																1	259	259
D4GS32	HTH-10 family transcription regulator	HVO_0492	135																1	215	215
D4GYY3	TraB family protein	HVO_1554	135																1	561	561
D4GPD5	ABC-type transport system ATP-binding protein	HVO_B0134	135																1	258	258
D4GYY1	RIO-type serine/threonine-protein kinase Rio1 (EC 2.7.11.1) (EC 3.6.3.-)	HVO_0135	136																1	290	290
D4GZV9	DUF502 family protein	HVO_0330	136																1	214	214
D4GYQ3	ABC-type transport system ATP-binding protein (Probable substrate dipeptide/oligopeptide)	HVO_0058	137																1	444	444
D4GYX4	UPF0200 family protein	HVO_0128	138																1	189	189
D4GSG5	Histidine kinase (EC 2.7.13.3)	HVO_0570	138																1	351	351
D4GY14	DUF4241 domain-containing protein	HVO_1425	138																1	265	265
D4GU71	Probable low-salt glycan biosynthesis reductase Agl14 (EC 1.1.1.-)	HVO_2058	139																1	300	300
D4GWM6	ABC-type transport system ATP-binding protein (Probable substrate phosphate)	HVO_2378	139																1	296	296
D4GU79	CARDB domain-containing protein	HVO_2066	140																1	402	402
D4GPZ4	GFO family oxidoreductase	HVO_B0347	140																1	350	350
D4GXZ1	SRPBCC family protein	HVO_1411	141																1	146	146
D4GX88	Receiver box response regulator	HVO_1271	142																1	196	196
D4GYB3	EDNA utilization nuclease	HVO_1477	142																1	327	327
D4GQP0	CRISPR-associated endonuclease Cas1 (EC 3.1.-.-)	HVO_A0211	142																1	331	331
D4GTA2	Ribonuclease H, type 1 (EC 3.1.26.4)	HVO_0732	143																1	197	197
D4GX15	Glycosyltransferase domain protein	HVO_2793	143																1	252	252
D4GQ18	Aldehyde dehydrogenase (EC 1.2.1.3)	HVO_B0371	145																1	496	496
D4GWW8	30S ribosomal protein S2	HVO_2773	148																1	260	260
D4H017	DUF1028 family protein	HVO_0391	149																1	226	226
D4GV57	2-dehydro-3-deoxy-phosphogluconate aldolase, bacterial-type (EC 4.1.2.14)	HVO_0950	149																1	219	219
D4GXB4	GTP cyclohydrolase III (EC 3.5.4.29)	HVO_1284	150																1	261	261
D4GSU5	MarR family transcriptional regulator	HVO_1841	150																1	543	543
D4GTW3	phosphoribosylamine--glycine ligase (EC 6.3.4.13)	HVO_2530	150																1	440	440
D4GYM9	Thioesterase domain protein	HVO_0034	151																1	164	164
D4GW26	4-hydroxy-tetrahydrodipicolinate reductase (HTPA reductase) (EC 1.17.1.8)	HVO_1100	151																1	253	253
D4GXR9	Gamma-glutamyl phosphate reductase (GPR) (EC 1.2.1.41) (Glutamate-5-semialdehyde dehydrogenase) (Glutamyl-gamma-semialdehyde dehydrogenase) (GSA dehydrogenase)	HVO_1370	151																1	444	444
D4GS17	Aminopeptidase (EC 3.4.11.-)	HVO_0477	152																1	319	319
D4GYI5	Glycerol kinase (EC 2.7.1.30) (ATP:glycerol 3-phosphotransferase) (Glycerokinase)	HVO_1541	153																1	510	510
D4GYZ9	Type 2 DNA topoisomerase 6 subunit A (EC 5.6.2.2) (Type II DNA topoisomerase VI subunit A)	HVO_1570	153																1	366	366
D4GVT1	Alpha/beta hydrolase fold protein	HVO_2702	153																1	260	260
D4GT16	Geranylgeranylglyceryl phosphate synthase (GGGP synthase) (GGGPS) (EC 2.5.1.41) ((S)-3-O-geranylgeranylglyceryl phosphate synthase) (Phosphoglycerol geranylgeranyltransferase)	HVO_0680	154																1	240	240
D4GWN4	Type IV pilus biogenesis complex membrane subunit	HVO_2386	156																1	708	708
D4GVP4	Coenzyme A biosynthesis bifunctional protein CoaBC (DNA/pantothenate metabolism flavoprotein) (Phosphopantothenoylcysteine synthetase/decarboxylase) (PPCS-PPCDC) [Includes: Phosphopantothenoylcysteine decarboxylase (PPC decarboxylase) (PPC-DC) (EC 4.1.1.36) (CoaC); Phosphopantothenate--cysteine ligase (EC 6.3.2.5) (CoaB) (Phosphopantothenoylcysteine synthetase) (PPC synthetase) (PPC-S)]	HVO_1062	157																1	386	386
D4GYJ0	Phosphoenolpyruvate--dihydroxyacetone phosphotransferase subunit DhaK (EC 2.7.1.121)	HVO_1546	158																1	332	332
D4GX09	Iron-sulfur cluster carrier protein	HVO_2790	158																1	346	346
D4GSS1	dCTP deaminase (EC 3.5.4.13) (Deoxycytidine triphosphate deaminase)	HVO_0661	159																1	195	195
D4GXJ7	Ornithine cyclodeaminase family protein	HVO_2879	159																1	332	332
D4GRI7	Enoyl-CoA hydratase (EC 4.2.1.17)	HVO_A0525	160																1	293	293
D4GRK9	DUF1028 family protein	HVO_A0547	162																1	333	333
D4H071	TATA-box-binding protein 2 (Box A-binding protein 2) (BAP 2) (TATA sequence-binding protein 2) (TBP 2) (TATA-box factor 2)	HVO_1727	163																1	186	186
D4H072	HTH domain protein	HVO_1733	164																1	191	191
D4GTB0	HTH domain protein / biotin--[acetyl-CoA-carboxylase] ligase (EC 6.3.4.15)	HVO_2485	164																1	334	334
D4GTB2	Ribonuclease BN	HVO_0739	165																1	329	329
D4GVK2	Acetyl-CoA C-acetyltransferase catalytic subunit (EC 2.3.1.9)	HVO_1025	165																1	383	383
D4GQ28	TATA-box-binding protein (Box A-binding protein) (BAP) (TATA sequence-binding protein) (TBP) (TATA-box factor)	HVO_B0382	165																1	188	188
D4GW22	Diaminopimelate decarboxylase (DAP decarboxylase) (DAPDC) (EC 4.1.1.20)	HVO_1098	168																1	415	415
D4GSX8	O-acetyltransferase (EC 2.3.1.-)	HVO_1875	168																1	305	305
D4GSN9	ORC1-type DNA replication protein	HVO_0634	169																1	408	408
D4GY88	Oxidoreductase	HVO_1463	169																1	316	316
D4GWP5	ABC-type transport system ATP-binding protein (Probable substrate zinc)	HVO_2398	169																1	289	289
D4GR21	XerC/D-like integrase	HVO_A0346	169																1	415	415
D4GZN3	Fibrillarin-like rRNA/tRNA 2'-O-methyltransferase (EC 2.1.1.-)	HVO_1669	171																1	219	219
D4GR05	2-dehydro-3-deoxygalactonokinase (EC 2.7.1.58) (2-keto-3-deoxygalactonate kinase) (KDGal kinase) (KDGK-2)	HVO_A0328	171																1	318	318
D4GSE6	2-dehydro-3-deoxygluconokinase/2-dehydro-3-deoxygalactonokinase (2-dehydro-3-deoxyglucono/galactono-kinase) (EC 2.7.1.178) (2-keto-3-deoxygluconate/2-keto-3-deoxygalactonate kinase) (KDG kinase) (KDGK-1)	HVO_0549	173																1	320	320
D4GXR3	6-hydroxymethyl-7,8-dihydropterin pyrophosphokinase (HPPK) (EC 2.7.6.3) (2-amino-4-hydroxy-6-hydroxymethyldihydropteridine pyrophosphokinase) (6-hydroxymethyl-7,8-dihydropterin diphosphokinase) (6-HMPDK) (7,8-dihydro-6-hydroxymethylpterin diphosphokinase) (7,8-dihydro-6-hydroxymethylpterin pyrophosphokinase) (PPPK)	HVO_2909	173																1	227	227
D4GY68	HalOD1 domain-containing protein	HVO_2985	173																1	231	231
D4GVI6	Putative oxidoreductase (Aldo-keto reductase family protein) (EC 1.1.1.-)	HVO_1009	174																1	340	340
D4GU61	AlkP-core domain protein	HVO_2047	174																1	296	296
D4GP27	Putative oxidoreductase (Short-chain dehydrogenase family) (EC 1.1.1.-)	HVO_B0026	176																1	257	257
D4GV02	Putative D-2-hydroxyacid dehydrogenase (EC 1.1.1.-)	HVO_2648	177																1	319	319
D4GQA6	AAA-type ATPase domain protein	HVO_A0074	177																1	1098	1098
D4GZS0	Rpa-associated protein	HVO_0291	178																1	196	196
D4GZ44	Ribonuclease H domain protein	HVO_1615	178																1	251	251
D4GTM3	Conserved protein	HVO_1995	178																1	243	243
D4GXE5	DNA helicase (EC 3.6.4.12)	HVO_1301	181																1	588	588
D4GX53	Redoxin domain protein	HVO_1250	183																1	187	187
D4GVU1	AstE domain protein	HVO_2225	184																1	341	341
D4GT19	Putative oxidoreductase (Aldo-keto reductase family protein) (EC 1.1.1.-)	HVO_2448	184																1	327	327
D4GU06	DnaJ N-terminal domain protein	HVO_2576	185																1	196	196
Q9P9L2	Malate dehydrogenase (EC 1.1.1.37)	HVO_3007	186																1	304	304
D4GWG8	YfiH family protein	HVO_2322	189																1	249	249
D4GU66	Low-salt glycan biosynthesis hexosyltransferase Agl5 (EC 2.4.1.-) (Archaeal glycosylation protein 5)	HVO_2053	190																1	378	378
D4GWE7	precorrin-2 dehydrogenase (EC 1.3.1.76)	HVO_2312	190																1	215	215
D4GWD0	HD family hydrolase	HVO_1164	193																1	270	270
D4GRN2	Isochorismatase family protein	HVO_A0571	193																1	219	219
D4GZS9	Radical SAM domain protein	HVO_0300	197																1	331	331
D4GUS8	Fructose-1,6-bisphosphatase class 1 (FBPase class 1) (EC 3.1.3.11) (D-fructose-1,6-bisphosphate 1-phosphohydrolase class 1)	HVO_2131	198																1	289	289
D4GYH4	Dolichyl-monophosphooligosaccharide--protein glycotransferase AglB (EC 2.4.99.21) (Archaeal glycosylation protein B) (Dolichyl-phosphooligosaccharide-protein glycotransferase) (Oligosaccharyl transferase) (OST) (OTase) (Oligosaccharyl transferase AglB)	HVO_1530	199																1	1054	1054
D4GR83	HTH domain protein	HVO_A0419	201																1	229	229
D4GUU8	Signal peptide peptidase SppA (EC 3.4.21.-)	HVO_0881	203																1	333	333
D4GYH5	UDP-glucose 6-dehydrogenase AglM (UDP-Glc dehydrogenase) (UDP-GlcDH) (UDPGDH) (EC 1.1.1.22) (Archaeal glycosylation protein M)	HVO_1531	203																1	430	430
D4GSH6	tRNA 2-thiolation protein NcsA (N-type ATP pyrophosphatase superfamily protein) (tRNA adenylyltransferase NcsA) (EC 2.7.7.-)	HVO_0580	204																1	321	321
D4GTZ5	50S ribosomal protein L4	HVO_2563	204																1	248	248
D4GYZ1	Proteasome subunit beta (EC 3.4.25.1) (20S proteasome beta subunit) (Proteasome core protein PsmB)	HVO_1562	205																1	243	243
D4GVK7	Thioredoxin-disulfide reductase (EC 1.8.1.9)	HVO_1031	208																1	342	342
D4GT91	Putative oxidoreductase (Short-chain dehydrogenase family) (EC 1.1.1.-)	HVO_0725	209																1	281	281
D4GXL3	Putative glycosyltransferase, type 1 (EC 2.4.-.-)	HVO_1340	209																1	375	375
D4GP19	ParA domain protein	HVO_B0018	209																1	287	287
D4GYV8	Tetratricopeptide repeat protein	HVO_0112	211																1	246	246
D4GUF1	TrkA-C domain protein	HVO_2617	211																1	403	403
D4GP92	ABC-type transport system ATP-binding protein (Probable substrate dipeptide/oligopeptide)	HVO_B0090	213																1	356	356
D4GTS9	Putative glycosyltransferase, type 2 (EC 2.4.-.-)	HVO_0774	214																1	300	300
D4GU29	Permease	HVO_2016	214																1	299	299
D4H067	Putative DNA helicase Rad25 (EC 3.6.4.12)	HVO_1723	215																1	695	695
D4GVD8	ArNOG06768 family NADH-binding domain protein	HVO_2205	218																1	301	301
D4GWN1	DNA repair and recombination protein RadB	HVO_2383	218																1	229	229
D4GYU6	NMD3 family protein	HVO_0100	219																1	375	375
D4GUL2	FkbM family methyltransferase (EC 2.1.1.-)	HVO_0865	221																1	252	252
D4GUE6	Uridine phosphorylase (EC 2.4.2.3)	HVO_2614	222																1	242	242
D4GZU0	V-type ATP synthase subunit I	HVO_0311	226																1	733	733
D4GVJ9	NamA family oxidoreductase	HVO_1022	227																1	362	362
D4GYF4	Acetolactate synthase (EC 2.2.1.6)	HVO_1508	229																1	587	587
D4GQC5	IclR family transcription regulator	HVO_A0093	230																1	246	246
D4GQU3	IclR family transcription regulator	HVO_A0266	230																1	255	255
D4GT44	PAC2 family protein	HVO_0697	233																1	255	255
D4GX78	RQC domain-containing protein	HVO_2826	234																1	413	413
D4GTE7	Beta-lactamase domain protein	HVO_1918	236																1	302	302
D4GUB9	Methionine aminopeptidase (MAP) (MetAP) (EC 3.4.11.18) (Peptidase M)	HVO_2600	236																1	296	296
D4GP91	ABC-type transport system ATP-binding protein (Probable substrate dipeptide/oligopeptide)	HVO_B0089	237																1	353	353
D4GWW2	Acyl-CoA dehydrogenase (EC 1.3.8.-)	HVO_1199	238																1	380	380
D4GYE2	Phosphoenolpyruvate-protein phosphotransferase (EC 2.7.3.9) (Phosphotransferase system, enzyme I)	HVO_1496	238																1	565	565
D4GP54	PQQ repeat protein	HVO_B0052	241																1	412	412
D4GSY9	Putative ABC transporter anion-binding protein HVO_1888	HVO_1888	246																1	342	342
D4GSW7	Probable molybdopterin synthase (MPT synthase) (EC 2.8.1.-)	HVO_1864	247																1	261	261
D4GVC4	Formyltetrahydrofolate deformylase (EC 3.5.1.10)	HVO_2191	249																1	327	327
D4GVU4	PHP domain protein	HVO_2228	249																1	289	289
D4GYL1	Antirestriction protein ArdA	HVO_0016	250																1	285	285
D4GWJ7	GTP cyclohydrolase MptA (EC 3.5.4.39) (GTP cyclohydrolase I) (GCYH-I) (GTP cyclohydrolase IV)	HVO_2348	250																1	308	308
D4GQK9	Smc-like protein Sph1	HVO_A0180	251																1	593	593
D4GR73	DNA-binding protein	HVO_A0409	251																1	299	299
D4GPR5	Monooxygenase (EC 1.14.14.-)	HVO_B0268	251																1	340	340
D4GYP0	Putative [LysW]-L-2-aminoadipate/[LysW]-L-glutamate phosphate reductase (EC 1.2.1.103) (EC 1.2.1.106)	HVO_0045	254																1	347	347
D4GY17	2-oxo-3-methylvalerate dehydrogenase E1 component beta subunit (EC 1.2.4.4)	HVO_2959	254																1	327	327
D4GRC9	RNA_ligase domain-containing protein	HVO_A0464	257																1	277	277
D4GUW6	Dipeptide epimerase-like protein	HVO_2638	258																1	345	345
D4GV77	Ribulose bisphosphate carboxylase (RuBisCO) (EC 4.1.1.39)	HVO_0970	260																1	414	414
D4GP53	ATP-dependent cobaltochelatase subunit ChlID (EC 6.6.1.2)	HVO_B0051	262																1	706	706
D4GU33	DUF502 family protein	HVO_2020	263																1	267	267
D4GSC1	Beta-lactamase domain protein	HVO_1797	264																1	410	410
O07118	tRNA-splicing endonuclease (EC 4.6.1.16) (tRNA-intron endonuclease)	HVO_2952	266																1	339	339
D4H023	Glycine cleavage system protein T-like protein	HVO_0397	267																1	365	365
D4GUG9	Alpha/beta hydrolase fold protein	HVO_0832	268																1	308	308
D4GRG1	Halo transducer protein	HVO_A0498	269																1	379	379
D4GVJ7	HEAT-PBS family protein	HVO_1020	270																1	419	419
D4H0A7	ParA domain protein	HVO_C0017	270																1	299	299
D4GUS4	M20 family amidohydrolase	HVO_2127	271																1	420	420
Q04829	Dihydrolipoyl dehydrogenase (EC 1.8.1.4) (Dihydrolipoamide dehydrogenase)	HVO_2961	271																1	475	475
D4GYN0	Stomatin family protein	HVO_0035	272																1	396	396
D4H0B6	Uncharacterized protein	HVO_C0028	272																1	324	324
D4GSZ9	2-oxoacid dehydrogenase E1 component alpha subunit (EC 1.2.4.-)	HVO_0669	274																1	344	344
D4GVA1	AAA-type ATPase (MoxR subfamily)	HVO_2168	274																1	329	329
D4GT36	Purine nucleoside phosphorylase (PNP) (EC 2.4.2.1)	HVO_0692	276																1	286	286
D4GW32	Acyl-CoA dehydrogenase (EC 1.3.8.-)	HVO_2716	279																1	381	381
D4GXS1	Glutamate 5-kinase (EC 2.7.2.11) (Gamma-glutamyl kinase) (GK)	HVO_1371	281																1	301	301
D4GTK4	Protein-export membrane protein SecF	HVO_1975	281																1	287	287
D4GY94	Homoserine O-acetyltransferase (HAT) (EC 2.3.1.31) (Homoserine transacetylase) (HTA)	HVO_2998	281																1	415	415
D4GST2	DHH/RecJ family phosphoesterase	HVO_1824	282																1	429	429
D4GV89	UspA domain protein	HVO_2156	283																1	301	301
D4GP49	ABC-type transport system periplasmic substrate-binding protein	HVO_B0047	284																1	400	400
D4GSY7	Probable anion import ATP-binding protein HVO_1886 (EC 7.3.2.-)	HVO_1886	285																1	288	288
D4GWD6	Molybdopterin molybdenumtransferase (EC 2.10.1.1)	HVO_2305	286																1	634	634
D4H0D1	DUF1998 domain-containing protein	HVO_C0043	286																1	661	661
D4GZR3	Archaea-specific helicase AshA (EC 3.6.4.-)	HVO_0283	287																1	684	684
D4GPN4	Alpha-L-arabinofuranosidase (EC 3.2.1.55)	HVO_B0233	287																1	511	511
D4GWK4	GNAT family acetyltransferase (EC 2.3.1.-)	HVO_2356	290																1	407	407
A0A8D4B856	Elongator complex protein ELP3-like protein	HVO_2888	290																1	552	552
D4GW94	Acyl-CoA dehydrogenase (EC 1.3.8.-)	HVO_1140	292																1	380	380
D4GY93	1,4-dihydroxy-2-naphthoyl-CoA synthase (DHNA-CoA synthase) (EC 4.1.3.36)	HVO_1465	293																1	305	305
D4GTG1	D-2-hydroxyacid dehydrogenase (NADP) (EC 1.1.1.272)	HVO_1932	296																1	308	308
D4GVS1	DNA primase small subunit PriS (EC 2.7.7.-)	HVO_2697	296																1	385	385
D4H055	Glycoside hydrolase domain protein	HVO_1710	297																1	677	677
D4GWC7	Type IV pilus biogenesis complex ATPase subunit	HVO_1160	299																1	1100	1100
D4GYL5	ABC-type transport system ATP-binding protein (Probable substrate thiamine)	HVO_0020	301																1	361	361
D4GV86	Putative copper-containing oxidoreductase	HVO_2153	302																1	385	385
D4GTK8	tRNA pseudouridine synthase Pus10 (EC 5.4.99.25) (tRNA pseudouridine 54/55 synthase) (Psi54/55 synthase)	HVO_1979	304																1	427	427
D4GRA6	DUF790 family protein	HVO_A0441	304																1	452	452
D4GZ58	PD-(D/E)XK nuclease family protein	HVO_1629	305																1	531	531
D4GZ66	Peptidyl-prolyl cis-trans isomerase (EC 5.2.1.8)	HVO_1637	305																1	306	306
D4GYU4	Helicase domain protein	HVO_0099	308																1	636	636
D4GUH5	Putative M28 family peptidase (EC 3.4.11.-)	HVO_0836	309																1	435	435
D4GYA1	2-succinyl-5-enolpyruvyl-6-hydroxy-3-cyclohexene-1-carboxylate synthase (SEPHCHC synthase) (EC 2.2.1.9) (Menaquinone biosynthesis protein MenD)	HVO_1469	311																1	584	584
D4GR16	ABC-type transport system periplasmic substrate-binding protein (Substrate D-galactose)	HVO_A0339	312																1	557	557
D4H0E1	Tat (Twin-arginine translocation) pathway signal sequence	HVO_C0054	312																1	344	344
D4GPX1	DUF362 domain-containing protein	HVO_B0324	314																1	458	458
D4GT90	ArsA family ATPase (EC 3.6.-.-)	HVO_0724	315																1	409	409
D4GWT0	ATP-NAD/AcoX kinase	HVO_1179	315																1	354	354
D4GZ49	XerC/D-like integrase	HVO_1620	315																1	349	349
D4GRE5	ABC-type transport system ATP-binding protein (Probable substrate phosphate)	HVO_A0480	315																1	317	317
D4GPR4	Peptidase M24 family protein	HVO_B0267	316																1	392	392
D4GW93	Squalene synthase (EC 2.5.1.21)	HVO_1139	317																1	358	358
D4GZ27	DNA helicase (EC 3.6.4.12)	HVO_1598	317																1	459	459
D4GSC8	Nicotinate phosphoribosyltransferase (EC 6.3.4.21)	HVO_1804	317																1	388	388
D4GR98	SHOCT domain-containing protein	HVO_A0439	317																1	382	382
D4GXC8	Putative PrkA-type serine/threonine protein kinase (EC 2.7.11.1)	HVO_2848	332																1	757	757
D4GUC8	tRNA-t(6)A37 methylthiotransferase (EC 2.8.4.5)	HVO_2605	334																1	429	429
D4GZW8	tRNA(Ile2) 2-agmatinylcytidine synthetase TiaS (tRNA(Ile2)-agm2C synthetase) (EC 6.3.4.22) (tRNA(Ile2) agmatidine synthetase)	HVO_0339	337																1	422	422
D4H025	Small CPxCG-related zinc finger protein	HVO_0399	337																1	346	346
D4GPX0	Oxidoreductase domain protein	HVO_B0323	337																1	382	382
D4GTC1	Tubulin-like protein CetZ2 (Cell-structure-related euryarchaeota tubulin/FtsZ homolog 2)	HVO_0745	338																1	360	360
D4GXP9	Glutamyl-tRNA(Gln) amidotransferase subunit E (Glu-ADT subunit E) (EC 6.3.5.-)	HVO_2902	338																1	624	624
D4GW69	Thioredoxin-disulfide reductase (EC 1.8.1.9)	HVO_1123	341																1	349	349
D4GUT0	Orc1-type DNA replication protein	HVO_2133	342																1	388	388
L9UXM8	Acyl-CoA synthetase (EC 6.2.1.-)	HVO_A0097A	345																1	543	543
D4GVT3	Adenylosuccinate lyase (EC 4.3.2.2)	HVO_1084	349																1	463	463
D4GXZ5	Putative NADH dehydrogenase	HVO_1413	350																1	377	377
D4GWW6	Rhodanese domain protein / beta-lactamase domain protein	HVO_2772	351																1	386	386
D4GU70	Low-salt glycan biosynthesis nucleotidyltransferase Agl11 (EC 2.7.7.-)	HVO_2057	356																1	357	357
D4GUA0	Glycosyltransferase AglD (EC 2.4.1.-) (Archaeal glycosylation protein D)	HVO_0798	359																1	624	624
D4GY15	2-oxo-3-methylvalerate dehydrogenase E1 component alpha subunit (EC 1.2.4.4)	HVO_2958	359																1	368	368
D4GZI2	UPF0761 family protein	HVO_0237	361																1	445	445
D4GXZ2	phenylalanine--tRNA ligase (EC 6.1.1.20)	HVO_2948	362																1	499	499
D4GQI7	Acyl-CoA synthetase (EC 6.2.1.-)	HVO_A0158	370																1	650	650
D4GWM9	Putative nickel insertion protein	HVO_2381	380																1	493	493
D4GS07	PhoU/TrkA-C domain protein	HVO_0467	381																1	402	402
D4GTU3	Glutamyl-tRNA(Gln) amidotransferase subunit D (Glu-ADT subunit D) (EC 6.3.5.-)	HVO_2511	382																1	415	415
D4GZD5	DNA-binding protein MutS2	HVO_0191	387																1	664	664
D4GWX0	Enolase (EC 4.2.1.11) (2-phospho-D-glycerate hydro-lyase) (2-phosphoglycerate dehydratase)	HVO_2774	387																1	399	399
D4GSA2	Catalase-peroxidase (CP) (EC 1.11.1.21) (Peroxidase/catalase)	HVO_1778	392																1	718	718
D4GZE4	Phosphohexomutase (Phosphoglucomutase / phosphomannomutase) (EC 5.4.2.-)	HVO_0199	402																1	457	457
D4GP71	Succinate-semialdehyde dehydrogenase (EC 1.2.1.-)	HVO_B0069	404																1	459	459
D4GYR4	AlkP-core domain protein	HVO_0069	405																1	515	515
D4GYV5	Cysteine desulfurase (EC 2.8.1.7) (Selenocysteine lyase) (EC 4.4.1.16)	HVO_0109	411																1	426	426
D4GWV5	DNA helicase (EC 3.6.4.12)	HVO_2767	418																1	884	884
D4GSL7	Sensor box histidine kinase (EC 2.7.13.3)	HVO_0621	419																1	580	580
D4GY19	Dihydrolipoamide S-acyltransferase (EC 2.3.1.-)	HVO_2960	419																1	521	521
D4GRI3	Phenylacetyl-coenzyme A ligase (EC 6.2.1.30)	HVO_A0521	419																1	429	429
D4GXW9	FAD-dependent oxidoreductase	HVO_1396	425																1	471	471
D4GTE5	Kef-type transport system	HVO_1916	427																1	635	635
D4GUG3	Acyl-peptide hydrolase (Acylaminoacyl-peptidase)	HVO_0829	432																1	608	608
D4GU13	L-aspartate oxidase (EC 1.4.3.16) (Quinolinate synthase B)	HVO_2580	434																1	537	537
D4GTN6	Archaeosine synthase (EC 2.6.1.97) (Glutamine:preQ0-tRNA amidinotransferase)	HVO_2008	437																1	585	585
D4GVH7	acetate--CoA ligase (ADP-forming) (EC 6.2.1.13)	HVO_1000	444																1	697	697
D4GSX0	Lysine--tRNA ligase (EC 6.1.1.6) (Lysyl-tRNA synthetase) (LysRS)	HVO_1867	458																1	555	555
D4GXY9	Phenylalanine--tRNA ligase beta subunit (EC 6.1.1.20) (Phenylalanyl-tRNA synthetase beta subunit) (PheRS)	HVO_2947	500																1	570	570
D4GUW5	Acetyl-CoA synthetase (EC 6.2.1.1)	HVO_0896	504																1	540	540
D4H0F7	ABC-type transport system periplasmic substrate-binding protein (Probable substrate dipeptide/oligopeptide)	HVO_C0075	508																1	558	558
D4H0F6	ABC-type transport system ATP-binding protein (Probable substrate dipeptide/oligopeptide)	HVO_C0074	515																1	690	690
D4GR48	ABC-type transport system periplasmic substrate-binding protein (Probable substrate dipeptide/oligopeptide)	HVO_A0380	518																1	563	563
D4GQI6	Integrase family protein / bat box HTH-10 family transcription regulator	HVO_A0157	523																1	588	588
D4GVL0	Type IV pilus biogenesis complex ATPase subunit	HVO_1034	525																1	564	564
D4GVZ4	TrwB_AAD_bind domain-containing protein	HVO_2278	536																1	639	639
D4GZE9	Sensor box histidine kinase (EC 2.7.13.3)	HVO_0204	550																1	788	788
D4H056	Putative glucoamylase (EC 3.2.1.3)	HVO_1711	562																1	1511	1511
D4GR46	N-methylhydantoinase (ATP-hydrolyzing) B (EC 3.5.2.14)	HVO_A0378	587																1	591	591
D4GX56	enoyl-CoA hydratase (EC 4.2.1.17)	HVO_2815	599																1	661	661
D4H0C4	TrwB_AAD_bind domain-containing protein	HVO_C0036	610																1	1304	1304
D4GSD5	Sensor box histidine kinase (EC 2.7.13.3)	HVO_1811	623																1	859	859
D4GZ14	Acyl-CoA synthetase (EC 6.2.1.-)	HVO_1585	634																1	668	668
																		total:	1868
																		Avg:	2.08361	357.492	236.758

## Sheet: C_Hmed KAc sites 
C. Quantification of the previously reported H. mediterranei lysine acetylome based on the number of Kac sites detected per protein and per amino acid residue.
Protein accession	Gene ID	Gene name	Protein description	KAc site										Total no. Kac sites
I3R2W5	HFX_0854	HFX_0854	Phosphoserine phosphatase	28	78	94	156	160	197	259	286	300	303	10
M0J9R5	HFX_1649	dnaK	Chaperone protein DnaK	57	128	278	284	336	388	576				7
I3R7Q6	HFX_2585	rpl2P	50S ribosomal protein L2	25	31	139	146	171	213	231				7
I3R1H3	HFX_0346	tef1A	Elongation factor 1-alpha	4	19	48	50	169	295					6
I3R2B2	HFX_0648	smc	Chromosome partition protein Smc	317	380	386	414	512	525					6
I3R2V5	HFX_0844	gltS	Glutamate synthase	788	916	960	1030	1048	1237					6
I3R7Q9	HFX_2588	rplC	50S ribosomal protein L3	9	96	153	208	217	307					6
I3R849	HFX_2732	rpl37E	50S ribosomal protein L37e	11	12	14	19	42	54					6
I3R139	HFX_0208	alaS	Alanine--tRNA ligase	138	677	723	791	801						5
M0J3K4	HFX_0422	BM92_07150	Thermosome subunit	126	157	270	300	315						5
I3R2C4	HFX_0660	rpl44E	50S ribosomal protein L44e	44	55	61	64	77						5
I3R7G3	HFX_2490	accA2	Biotin carboxylase	4	37	185	237	482						5
I3R7Q8	HFX_2587	rpl4LP	50S ribosomal protein L4	43	93	182	192	204						5
I3R0P6	HFX_0064	dppA	Dipeptide ABC transporter dipeptide-binding protein	250	380	404	409							4
I3R155	HFX_0224	mcm2	ATPase	35	869	1544	1804							4
I3R1D6	HFX_0307	erf1	Peptide chain release factor subunit 1	164	172	181	385							4
I3R1H0	HFX_0343	tef2	Elongation factor 2	13	17	149	331							4
I3R1H9	HFX_0353	vacB	Ribonuclease R	44	170	254	322							4
I3R2G5	HFX_0702	HFX_0702	Sulfatase	172	218	227	346							4
I3R2T0	HFX_0818	psmR	Proteasome-activating nucleotidase	57	66	125	229							4
I3R2T9	HFX_0827	abc31A	ABC transporter ATP-binding protein	7	127	199	275							4
I3R2U0	HFX_0828	HFX_0828	ABC-type transport system involved in Fe-S cluster assembly, permease protein I	174	285	316	350							4
I3R3K5	HFX_1099	psmA	Proteasome subunit alpha	54	68	71	116							4
I3R3V2	HFX_1199	putA	Aldehyde dehydrogenase	332	337	343	503							4
I3R4C0	HFX_1370	porB	2-ketoglutarate ferredoxin oxidoreductase subunit beta	152	154	278	310							4
I3R4V0	HFX_1553	gnaD	Gluconate dehydratase	3	30	196	211							4
M0J5W5	HFX_1608	ileS	Isoleucine--tRNA ligase	132	203	626	760							4
I3R526	HFX_1630	gyrB	DNA gyrase subunit B	136	342	444	460							4
I3R764	HFX_2388	aaa	AAA-type ATPase (Transitional ATPase-like protein)	50	210	471	542							4
I3R769	HFX_2393	cbs	CBS domain-containing protein	72	311	313	361							4
I3R7D5	HFX_2460	nrdA_2	Ribonucleoside reductase large chain	315	768	926	956							4
I3R7P2	HFX_2571	rpl32	50S ribosomal protein L32	99	114	146	157							4
I3R7T1	HFX_2613	icd	Isocitrate dehydrogenase	205	233	401	373							4
I3R7X6	HFX_2658	pspA	Phage-shock protein	14	54	61	70							4
I3R7Y5	HFX_2667	ilvD	Dihydroxy-acid dehydratase	19	34	273	581							4
I3R7Y8	HFX_2670	fixC	Electron transfer flavoprotein	112	416	427	442							4
I3R8P2	HFX_2938	valS	Valine--tRNA ligase	111	318	340	586							4
I3R582	HFX_1686	glnA	Glutamate--ammonia ligase	35	185	200	327							4
I3R9M8	HFX_5103	narH	Respiratory nitrate reductase subunit beta	77	194	203	207							4
I3R0J7	HFX_0013	hel308	ATP-dependent DNA helicase Hel308	102	561	563								3
I3R0L1	HFX_0027	uvrB	UvrABC system protein B	367	467	613								3
I3R0P2	HFX_0059	dppF1	Dipeptide/oligopeptide/nickel ABC transporter ATP-binding protein	56	105	145								3
I3R0P9	HFX_0067	polA2	DNA polymerase II large subunit	1475	1624	1678								3
I3R0S0	HFX_0088	hemC	Hydroxymethylbilane synthase (Porphobilinogen deaminase)	56	156	270								3
I3R0V9	HFX_0127	rpl31R	50S ribosomal protein L31e	40	43	70								3
I3R109	HFX_0178	ftsJ	Ribosomal RNA large subunit methyltransferase E	4	10	178								3
I3R1G1	HFX_0334	rpoB'	DNA-directed RNA polymerase subunit beta	321	367	490								3
I3R1G7	HFX_0340	rps12	30S ribosomal protein S12	35	120	139								3
I3R1G8	HFX_0341	rps7	30S ribosomal protein S7	59	86	164								3
I3R1I5	HFX_0359	uvrA	Excinuclease ABC chain A	390	588	866								3
I3R1R5	HFX_0440	HFX_0440	Uncharacterized protein	119	189	200								3
I3R1S5	HFX_0450	rplP	50S ribosomal protein L10e	13	78	121								3
M0J3I1	HFX_0457	C439_08125	Uncharacterized protein	66	117	128								3
I3R2A8	HFX_0644	topA	DNA topoisomerase 1	141	600	603								3
I3R2P5	HFX_0782	pps1	Phosphoenolpyruvate synthase	326	703	743								3
I3R2V9	HFX_0848	epf2	Uncharacterized protein	47	529	632								3
I3R2X3	HFX_0862	korA	2-oxoglutarate ferredoxin oxidoreductase, subunit alpha	39	465	567								3
I3R2Z2	HFX_0881	drg	GTP-binding protein	164	178	345								3
I3R388	HFX_0980	nuoI	(4Fe-4S)-binding protein	41	69	121								3
I3R3A6	HFX_0998	HFX_0998	Acetyl-CoA synthetase	82	474	531								3
I3R3R3	HFX_1157	rps3AR	30S ribosomal protein S3Ae	99	109	124								3
I3R410	HFX_1257	HFX_1257	Uncharacterized protein	70	109	126								3
I3R435	HFX_1282	guaB	Inosine-5'-monophosphate dehydrogenase	122	193	390								3
I3R518	HFX_1622	HFX_1622	UPF0212 protein HFX_1622	38	86	93								3
I3R525	HFX_1629	top6B	Type 2 DNA topoisomerase 6 subunit B	35	226	478								3
M0J5P1	HFX_1651	grpE	Protein GrpE	125	136	241								3
I3R5W6	HFX_1930	HFX_1930	Oligoendopeptidase	103	236	244								3
I3R623	HFX_1990	rpoE1	DNA-directed RNA polymerase subunit E	149	172	179								3
I3R633	HFX_2001	spoVK	AAA ATPase	200	272	300								3
I3R655	HFX_2023	engB	Probable GTP-binding protein EngB	21	33	178								3
M0IUQ8	HFX_2290	BM92_12225	Translation initiation factor IF-2 subunit beta	133	139	190								3
I3R6Z8	HFX_2321	hemA	Glutamyl-tRNA reductase	35	329	348								3
I3R722	HFX_2345	snz1	Pyridoxal 5'-phosphate synthase subunit PdxS	18	89	176								3
I3R7P1	HFX_2570	rpl19A	50S ribosomal protein L19e	5	19	126								3
I3R7P4	HFX_2573	rps8P	30S ribosomal protein S8	76	88	91								3
I3R823	HFX_2705	malK	Sugar ABC transporter ATP-binding protein	5	73	107								3
I3R831	HFX_2713	spoVK	AAA-type ATPase (Transitional ATPase-like protein)	217	472	738								3
I3R841	HFX_2723	rtcB	tRNA-splicing ligase RtcB	118	191	337								3
I3R851	HFX_2734	rnj	Ribonuclease J	120	191	278								3
I3R853	HFX_2736	gltX	Glutamate--tRNA ligase	15	317	354								3
I3R886	HFX_2770	rplK	50S ribosomal protein L11	102	108	118								3
I3R8A9	HFX_2794	rps13P	30S ribosomal protein S13	32	42	113								3
I3R8G7	HFX_2857	folD	Bifunctional protein FolD	137	201	257								3
I3R8M7	HFX_2917	psmA	Proteasome subunit alpha	58	67	88								3
I3R8Y3	HFX_3029	mph1	Hef nuclease	278	423	802								3
I3R9J0	HFX_5063	cbiG	Cobalamin biosynthesis protein CbiG	42	197	308								3
M0IZH4	HFX_0894	BM92_04765	Uncharacterized protein	134	199	202								3
I3R3Y5	HFX_1232	cheA	Chemotaxis protein CheA	343	346	347								3
I3R875	HFX_2758	HFX_2758	Adenosine deaminase	137	170	187								3
I3R8V5	HFX_3001	HFX_3001	Modification methylase	119	290	305								3
I3R9U0	HFX_5166	thrS	Threonine--tRNA ligase	304	310	638								3
I3R0N3	HFX_0050	argG	Argininosuccinate synthase	286	391									2
I3R0T9	HFX_0107	dinG	Helicase	100	229									2
I3R0U8	HFX_0116	recA	DNA repair and recombination protein RadA	210	256									2
I3R131	HFX_0200	pmm	Phosphoglucomutase	380	429									2
I3R178	HFX_0247	pepB	Aminopeptidase	113	126									2
I3R1C8	HFX_0299	atpE	V-type proton ATPase subunit E	67	71									2
I3R1D2	HFX_0303	atpB	V-type ATP synthase beta chain	69	403									2
I3R1D4	HFX_0305	atpD	V-type ATP synthase subunit D	32	163									2
I3R1G0	HFX_0333	rpoB''	DNA-directed RNA polymerase subunit B	288	351									2
M0J0K1	HFX_0335	BM92_07570	DNA-directed RNA polymerase subunit	386	870									2
I3R1K0	HFX_0374	cafA	RNA-binding protein AU-1	262	376									2
I3R1R0	HFX_0435	HFX_0435	Deacylase	103	168									2
I3R1Z8	HFX_0531	rpl15A	50S ribosomal protein L15e	20	169									2
I3R281	HFX_0617	leuA	(R)-citramalate synthase	118	327									2
I3R287	HFX_0623	pfdB	Prefoldin subunit beta	12	92									2
M0J032	HFX_0676	ftsZ	Cell division protein FtsZ	101	277									2
I3R2G1	HFX_0698	HFX_0698	Ribonuclease BN	165	176									2
I3R2K5	HFX_0742	lonB	ATP-dependent protease Lon	456	683									2
I3R2N0	HFX_0767	hflC	Phosphoesterase	117	216									2
I3R2T8	HFX_0826	polB1	DNA polymerase	798	1142									2
I3R2X2	HFX_0861	korB	2-oxoacid ferredoxin oxidoreductase	11	130									2
I3R341	HFX_0932	HFX_0932	Uncharacterized protein	8	62									2
I3R375	HFX_0967	rbcL	Ribulose bisphosphate carboxylase	225	275									2
I3R3A5	HFX_0997	pta	Cobyrinic acid ac-diamide synthase	37	49									2
I3R3B4	HFX_1006	HFX_1006	Aryl-alcohol dehydrogenase	174	525									2
I3R3J8	HFX_1092	purB	Adenylosuccinate lyase	29	349									2
I3R3L7	HFX_1111	HFX_1111	Uncharacterized protein	38	88									2
I3R3N5	HFX_1129	nirJ	Fe-S osidoreductase	34	157									2
I3R3P0	HFX_1134	cysS	Cysteine--tRNA ligase	160	358									2
I3R3P6	HFX_1140	purA	Adenylosuccinate synthetase	138	166									2
I3R3T7	HFX_1184	galE	Nucleoside-diphosphate-sugar epimerase ( UDP-glucose 4-epimerase)	8	178									2
I3R4C8	HFX_1378	pepQ	Peptidase M24	93	145									2
I3R4H4	HFX_1424	hflX	GTPase HflX	164	418									2
M0J6E3	HFX_1461	C439_03183	DNA-directed RNA polymerase subunit M1	69	90									2
I3R4M1	HFX_1473	fixC	Electron transfer flavoprotein	63	248									2
I3R4M5	HFX_1477	HFX_1477	ABC transporter	77	208									2
I3R4Q2	HFX_1505	HFX_1505	Uncharacterized protein	8	22									2
I3R4R6	HFX_1519	pyrB	Aspartate carbamoyltransferase	63	81									2
I3R4T9	HFX_1542	tfb5	Transcription initiation factor IIB	94	107									2
I3R4W8	HFX_1571	ilvN	Acetolactate synthase	196	212									2
I3R519	HFX_1623	psmB	Proteasome subunit beta	82	205									2
I3R533	HFX_1637	ndh	NADH dehydrogenase	75	125									2
I3R539	HFX_1643	acs	Acyl-CoA synthetase	395	630									2
M0J662	HFX_1648	dnaJ	Chaperone protein DnaJ	77	379									2
I3R5V8	HFX_1921	HFX_1921	Uncharacterized protein	91	134									2
I3R5X6	HFX_1940	HFX_1940	DNA-binding protein HFX_1940	72	113									2
I3R5X7	HFX_1941	rps19R	30S ribosomal protein S19e	79	97									2
I3R625	HFX_1992	eif2G	Translation initiation factor 2 subunit gamma	43	381									2
I3R646	HFX_2014	serS	Serine--tRNA ligase	161	458									2
I3R688	HFX_2056	tif5B	Probable translation initiation factor IF-2	305	456									2
I3R6G8	HFX_2139	galE	Nucleoside-diphosphate sugar epimerase	132	141									2
I3R6M2	HFX_2193	aniA	Membrane protein	80	215									2
I3R6V5	HFX_2278	trpD	Anthranilate phosphoribosyltransferase	26	219									2
I3R6Y7	HFX_2310	eif5A	Translation initiation factor 5A	22	53									2
I3R742	HFX_2366	HFX_2366	Uncharacterized protein	22	31									2
M0IVX1	HFX_2386	pstB	Phosphate import ATP-binding protein PstB	103	168									2
I3R7B9	HFX_2444	mdh	Bifunctional malic enzyme oxidoreductase/phosphotransacetylase	235	344									2
I3R7N7	HFX_2566	rplO	50S ribosomal protein L15	20	38									2
M0IUF8	HFX_2568	rps5p	30S ribosomal protein S5P	95	178									2
I3R7P3	HFX_2572	rplF	50S ribosomal protein L6	112	172									2
I3R7P7	HFX_2576	rps4E	30S ribosomal protein S4e	12	53									2
I3R7Q1	HFX_2580	rnpA	Ribonuclease P protein component 1	83	141									2
I3R7Q3	HFX_2582	rps3P	30S ribosomal protein S3	47	57									2
I3R7Q4	HFX_2583	rpl22P	50S ribosomal protein L22	27	61									2
I3R7V9	HFX_2641	pyrG	CTP synthase	39	111									2
I3R836	HFX_2718	eif2BD2	Initiation factor 2B	54	103									2
I3R865	HFX_2748	rpl7AE	50S ribosomal protein L7Ae	31	39									2
I3R867	HFX_2750	rpl24A	50S ribosomal protein L24e	33	39									2
I3R870	HFX_2753	metE	Methionine synthase	327	329									2
I3R877	HFX_2760	rpl21R	50S ribosomal protein L21e	9	81									2
I3R885	HFX_2769	rpl1P	50S ribosomal protein L1	41	146									2
I3R8A7	HFX_2792	rps11P	30S ribosomal protein S11	45	88									2
I3R8A8	HFX_2793	rpsD	30S ribosomal protein S4	8	35									2
I3R8I4	HFX_2874	pelA	Protein pelota homolog	115	241									2
M0IS94	HFX_2897	fumC	Fumarate hydratase class II	66	446									2
I3R8Q4	HFX_2950	mer3	ATP-dependent DNA helicase	225	613									2
I3R8R4	HFX_2960	serA	D-3-phosphoglycerate dehydrogenase	156	400									2
I3R8R8	HFX_2964	HFX_2964	Uncharacterized protein	9	88									2
I3R8Y8	HFX_4002	HFX_4002	Uncharacterized protein	58	77									2
I3RAV4	HFX_6240	msrA	Peptide methionine sulfoxide reductase MsrA	108	163									2
I3RAW2	HFX_6249	cdc6M	ORC1-type DNA replication protein	192	276									2
I3RB53	HFX_6342	alkK3	Long-chain fatty acid--CoA ligase	517	520									2
I3RBA7	HFX_6397	HFX_6397	Uncharacterized protein	253	272									2
I3R0U4	HFX_0112	htpX1	Protease HtpX homolog	244	278									2
I3R0X5	HFX_0144	HFX_0144	Putative RNA-processing protein	5	166									2
I3R0Z6	HFX_0165	HFX_0165	Transcription regulator	13	139									2
I3R105	HFX_0174	HFX_0174	Uncharacterized protein	82	170									2
I3R1E3	HFX_0314	ilvE2	Branched-chain amino acid aminotransferase	150	269									2
I3R2Q0	HFX_0787	thrC	Threonine synthase	163	190									2
I3R2Q5	HFX_0792	gldA	Glycerol-1-phosphate dehydrogenase [NAD(P)+]	4	9									2
I3R2S9	HFX_0817	nth	Endonuclease III	55	164									2
I3R346	HFX_0937	HFX_0937	Uncharacterized protein	94	152									2
I3R363	HFX_0954	yuxL	Dipeptidyl aminopeptidase	453	684									2
I3R3K1	HFX_1095	folP	Dihydropteroate synthase	429	730									2
I3R445	HFX_1293	HFX_1293	Uncharacterized protein	6	15									2
I3R4Y0	HFX_1584	aslA	Sulfatase-like protein	119	136									2
I3R550	HFX_1654	HFX_1654	Uncharacterized protein	108	176									2
M0J9K1	HFX_1705	BM92_00585	Gas-vesicle operon protein gvpL	217	272									2
I3R5K4	HFX_1810	nrdG	7-carboxy-7-deazaguanine synthase	17	156									2
I3R5W0	HFX_1924	HFX_1924	4Fe-4S ferredoxin	21	101									2
I3R5W1	HFX_1925	fixC	FAD dependent oxidoreductase	418	447									2
I3R6G6	HFX_2137	HFX_2137	Nucleotide pyrophosphatase	192	347									2
M0IWE1	HFX_2145	BM92_11470	Nucleotide sugar dehydrogenase	151	415									2
I3R6H9	HFX_2150	acs4	Acyl-CoA synthetase	515	540									2
M0IUG4	HFX_2220	BM92_11845	Muc19	87	572									2
I3R707	HFX_2330	dnaG	DNA primase DnaG	50	260									2
I3R756	HFX_2380	HFX_2380	Uncharacterized protein	41	141									2
M0ISQ8	HFX_2510	adk	Adenylate kinase	19	45									2
I3R7R6	HFX_2598	HFX_2598	Uncharacterized protein	73	87									2
I3R7S1	HFX_2603	pyrF	Orotidine 5'-phosphate decarboxylase	93	255									2
I3R837	HFX_2719	mviM	Oxidoreductase	17	291									2
I3R8A3	HFX_2787	rps9P	30S ribosomal protein S9	8	117									2
I3R8A6	HFX_2791	rpoD	DNA-directed RNA polymerase subunit D	142	257									2
I3R8M8	HFX_2918	HFX_2918	Molybdenum cofactor biosysynthesis protein	66	226									2
I3R8R7	HFX_2963	HFX_2963	Uncharacterized protein	59	77									2
I3R8V3	HFX_2999	HFX_2999	Uncharacterized protein	122	200									2
I3R8V4	HFX_3000	HFX_3000	Uncharacterized protein	256	298									2
M0J1P8	HFX_3004	BM92_09445	Uncharacterized protein	336	615									2
M0ILG0	HFX_4001	C439_16983	ORC1-type DNA replication protein	84	359									2
I3R9L6	HFX_5091	nosZ	Nitrous oxide reductase	189	447									2
I3R9M9	HFX_5104	narG	Respiratory nitrate reductase subunit alpha	303	545									2
I3RA43	HFX_5272	HFX_5272	Uncharacterized protein	8	16									2
M0IKZ7	HFX_6066	BM92_17585	Uncharacterized protein	6	13									2
I3RAM0	HFX_6156	HFX_6156	Chromosome segregation protein SMC	155	179									2
I3RB57	HFX_6346	trpB_2	Tryptophan synthase beta chain	271	279									2
M0IST6	#N/A	C439_12549	Group 1 glycosyl transferase	188	195									2
M0IWE7	#N/A	C439_12554	Uncharacterized protein	151	196									2
I3R0I6	HFX_0001	cdc6A	ORC1-type DNA replication protein	139										1
I3R0L6	HFX_0032	act1	Acyl-CoA thioester hydrolase	108										1
I3R0M7	HFX_0043	argD	Acetylornithine aminotransferase	135										1
I3R0M9	HFX_0045	argC	N-acetyl-gamma-glutamyl-phosphate reductase	189										1
I3R0N0	HFX_0047	argX	L-2-aminoadipate N-acetyltransferase	30										1
I3R0N6	HFX_0053	trkA	C-terminal domain of K+ channel-like predicted regulatory ligand binding protein	37										1
I3R0N8	HFX_0055	glyS	Glycyl-tRNA ligase	15										1
I3R0N9	HFX_0056	HFX_0056	Putative inosine monophosphate dehydrogenase	41										1
I3R0V2	HFX_0120	nifS	Cysteine desulfurase	258										1
I3R0V4	HFX_0122	tpr	TPR repeat-containing protein	211										1
I3R0W3	HFX_0131	ftsY	Signal recognition particle receptor FtsY	6										1
I3R0W9	HFX_0137	HFX_0137	UPF0201 protein HFX_0137	83										1
M0J3C0	HFX_0142	BM92_08560	Thermosome subunit	38										1
I3R0X7	HFX_0146	eif1A1	Translation initiation factor 1A	83										1
I3R0X8	HFX_0147	tyrS	Tyrosine--tRNA ligase	30										1
I3R149	HFX_0218	HFX_0218	Ferritin-like protein	10										1
I3R176	HFX_0245	glnA	Glutamine synthetase	391										1
I3R1A7	HFX_0278	HFX_0278	DNA-binding protein	178										1
I3R1C4	HFX_0295	menG	SAM-dependent methlyltransferase	7										1
I3R1C6	HFX_0297	atpI	V-type ATP synthase subunit I	115										1
I3R1J1	HFX_0365	gcvT_2	Aminomethyltransferase, glycine cleavage system T protein	121										1
I3R1J4	HFX_0368	HFX_0368	Uncharacterized protein	65										1
I3R1J5	HFX_0369	usp14	Universal stress protein	126										1
I3R1L0	HFX_0384	HFX_0384	Carboxypeptidase	476										1
I3R1M1	HFX_0395	amzA	Archaemetzincin	160										1
I3R1Q8	HFX_0433	pchB	Potassium channel protein	344										1
I3R1S1	HFX_0446	pgk	Phosphoglycerate kinase	3										1
I3R1S2	HFX_0447	gapA	Glyceraldehyde-3-phosphate dehydrogenase	139										1
M0J4B3	HFX_0452	nucS	Endonuclease NucS	103										1
I3R1Z2	HFX_0525	mutS	DNA mismatch repair protein MutS	507										1
I3R208	HFX_0541	HFX_0541	Transcription regulator	45										1
I3R224	HFX_0558	mesJ	Arginosuccinate synthase	204										1
I3R290	HFX_0626	rpl37AR	50S ribosomal protein L37Ae	74										1
I3R299	HFX_0635	ecm4	Glutathione S-transferase	294										1
I3R2C2	HFX_0658	eif2A	Translation initiation factor 2 subunit alpha	96										1
I3R2E1	HFX_0678	nusG	Transcription elongation factor Spt5	7										1
I3R2F3	HFX_0690	rnhA	Ribonuclease H	143										1
I3R2J1	HFX_0728	HFX_0728	Deoxyribonuclease	114										1
M0J3F0	HFX_0738	C439_06780	Thermosome alpha subunit	168										1
I3R2M7	HFX_0764	dpg	Dolichol-P-glucose synthetase	229										1
I3R2P1	HFX_0778	metG	Methionine--tRNA ligase	84										1
I3R2P9	HFX_0786	crtI	Phytoene dehydrogenase	119										1
I3R2R2	HFX_0799	dap2	Dipeptidyl aminopeptidase/acylaminoacyl peptidase	105										1
I3R2R8	HFX_0805	iap	Aminopeptidase	379										1
I3R2U3	HFX_0831	troR	Transcription regulator SirR	55										1
I3R2V6	HFX_0845	proS	Proline--tRNA ligase	154										1
I3R2Y1	HFX_0870	acs	Acetyl-CoA synthetase	486										1
I3R2Z5	HFX_0884	glo	Glyoxalase	125										1
I3R356	HFX_0947	kdgA1	2-dehydro-3-deoxyphosphogluconate aldolase	149										1
I3R379	HFX_0971	avtA	Aminotransferase	81										1
I3R385	HFX_0977	nuoB	NADH dehydrogenase	34										1
I3R3C6	HFX_1018	HFX_1018	PBS lyase HEAT-like repeat protein	270										1
I3R3E4	HFX_1038	dnaJ2	Chaperone protein DnaJ	82										1
I3R3E8	HFX_1042	hisF	Imidazole glycerol phosphate synthase subunit HisF	42										1
I3R3F9	HFX_1053	gatA	Glutamyl-tRNA(Gln) amidotransferase subunit A	305										1
I3R3G4	HFX_1058	trkA	Potassium transporter TrkA	98										1
I3R3I7	HFX_1081	graD	Glucose-1-phosphate thymidylyltransferase	147										1
I3R3J5	HFX_1089	pyrE	PyrE-like protein	72										1
I3R3J9	HFX_1093	purH	Bifunctional purine biosynthesis protein PurH	421										1
I3R3K0	HFX_1094	usp26	Universal stress protein	116										1
I3R3L2	HFX_1106	lysA	Diaminopimelate decarboxylase	160										1
I3R3P7	HFX_1141	HFX_1141	Uncharacterized protein	43										1
I3R3P9	HFX_1143	HFX_1143	Uncharacterized protein	712										1
I3R3Q8	HFX_1152	acd	Acyl-CoA dehydrogenase	283										1
I3R3S9	HFX_1176	HFX_1176	Phosphohydrolase	259										1
I3R3W2	HFX_1209	acd	Acyl-CoA dehydrogenase	237										1
I3R3X5	HFX_1222	kaiC1	Circadian regulator	209										1
I3R4B1	HFX_1360	hisC	Histidinol-phosphate aminotransferase	345										1
M0J4J1	HFX_1363	BM92_02355	XRE family transcriptional regulator	32										1
I3R4C1	HFX_1371	porA	2-ketoglutarate ferredoxin oxidoreductase subunit alpha	63										1
I3R4C2	HFX_1372	aroC	Chorismate synthase	94										1
I3R4F0	HFX_1400	pheA1	Chorismate mutase	71										1
M0J7M5	HFX_1405	C439_03463	AAA-type ATPase (Transitional ATPase-like protein)	294										1
I3R4I0	HFX_1430	dinG	DNA repair helicase	697										1
I3R4L5	HFX_1467	apa	Biotin transporter BioY	26										1
I3R4Q6	HFX_1509	hbd1	3-hydroxyacyl-CoA dehydrogenase	276										1
I3R4R7	HFX_1520	pyrI	Aspartate carbamoyltransferase regulatory chain	95										1
I3R4S7	HFX_1530	menB	1,4-dihydroxy-2-naphthoyl-CoA synthase	293										1
I3R4T3	HFX_1536	csg2	Cell surface protein	44										1
I3R4T4	HFX_1537	HFX_1537	Uncharacterized protein	91										1
I3R4U3	HFX_1546	fdx	(2Fe-2S)-binding protein	84										1
I3R4W2	HFX_1565	deoR2	DeoR faimly transcriptional regulator	79										1
M0J6F9	HFX_1568	leuC	3-isopropylmalate dehydratase large subunit	364										1
M0J6F4	HFX_1573	BM92_01250	2-isopropylmalate synthase	282										1
I3R4Z6	HFX_1600	glpB	Anaerobic glycerol-3-phosphate dehydrogenase subunit B	299										1
I3R4Z8	HFX_1602	glpK	Glycerol kinase	153										1
I3R502	HFX_1606	dhaL	Dihydroxyacetone kinase	55										1
I3R527	HFX_1631	gyrA	DNA gyrase subunit A	315										1
I3R532	HFX_1636	HFX_1636	Transcriptional regulator	134										1
I3R553	HFX_1657	ssl2	DNA repair helicase	310										1
I3R5E5	HFX_1749	purD	Phosphoribosylamine--glycine ligase	212										1
I3R5G3	HFX_1768	tfb7	Transcription initiation factor IIB	14										1
I3R5H0	HFX_1775	thrS	Threonine--tRNA ligase	155										1
I3R5H6	HFX_1782	trkA	TrkA-N domain protein	146										1
M0J587	HFX_1802	BM92_00090	Alpha-amylase	395										1
I3R5J7	HFX_1803	amy5	Glucoamylase	11										1
I3R5K8	HFX_1815	ssl2	Putative DNA helicase Rad25	166										1
I3R5L0	HFX_1817	cdc6G	ORC1-type DNA replication protein	137										1
I3R5L2	HFX_1819	tbp2	TATA-box-binding protein	163										1
I3R5Q4	HFX_1866	perA	Catalase-peroxidase	664										1
I3R5R7	HFX_1880	rps6E	30S ribosomal protein S6e	84										1
I3R5T2	HFX_1895	HFX_1895	Chemotaxis protein CheY	729										1
I3R5U2	HFX_1905	fixC	FAD-dependent oxidoreductase	274										1
I3R5V5	HFX_1918	nirA2	Ferredoxin--nitrite reductase	9										1
I3R5X3	HFX_1937	hisS	Histidine--tRNA ligase	95										1
I3R5Y2	HFX_1946	moaE	Bifunctional molybdopterin-guanine dinucleotide biosynthesis protein MobB/MoaE	253										1
I3R5Y4	HFX_1948	lysS	Lysine--tRNA ligase	455										1
I3R5Y6	HFX_1950	HFX_1950	Uncharacterized protein	32										1
I3R5Y9	HFX_1953	HFX_1953	Uncharacterized protein	373										1
I3R5Z4	HFX_1958	HFX_1958	Aldo/keto reductase family oxidoreductase	347										1
I3R631	HFX_1999	phnP	ATP-binding protein	227										1
I3R642	HFX_2010	faa1	Acyl-CoA synthetase	630										1
M0IW76	HFX_2015	C439_11853	Uncharacterized protein	49										1
I3R650	HFX_2018	HFX_2018	GTP-binding protein	106										1
I3R673	HFX_2041	tif1_1	Protein translation factor SUI1 homolog	61										1
I3R681	HFX_2049	citB	Aconitate hydratase	319										1
I3R683	HFX_2051	psmR	Proteasome-activating nucleotidase	64										1
I3R6A3	HFX_2071	rnhB	Ribonuclease HII	37										1
M0ITD1	HFX_2088	C439_12218	Uncharacterized protein	264										1
I3R6C1	HFX_2090	HFX_2090	Uncharacterized protein	74										1
I3R6M7	HFX_2198	uspA	Universal stress protein UspA	63										1
I3R6Q6	HFX_2227	moxR6	Magnesium chelatase	274										1
I3R6S2	HFX_2244	HFX_2244	Nitrogen fixation protein NifB	3										1
I3R6S5	HFX_2247	purS	Phosphoribosylformylglycinamidine synthase subunit PurS	25										1
I3R6T9	HFX_2261	ftsZ	Tubulin-like protein CetZ	18										1
I3R6V6	HFX_2279	nirD	Heme biosynthesis protein	236										1
I3R6V9	HFX_2282	HFX_2282	NAD/FAD-dependent oxidoreductase	59										1
I3R6W4	HFX_2287	selR	Methionine sulfoxide reductase B	116										1
I3R6Z1	HFX_2314	moeA2	Molybdenum cofactor biosynthesis protein MoaA	12										1
I3R6Z6	HFX_2319	phhB	Putative pterin-4-alpha-carbinolamine dehydratase	79										1
I3R708	HFX_2331	HFX_2331	Xylose isomerase domain protein TIM barrel	22										1
I3R711	HFX_2334	HFX_2334	Uncharacterized protein	8										1
I3R723	HFX_2346	uspA	Universal stress protein UspA	125										1
I3R730	HFX_2353	HFX_2353	ArsR family transcriptional regulator	71										1
I3R731	HFX_2354	hcaD	Ferredoxin:NAD+ oxidoreductase	360										1
I3R734	HFX_2357	mptA	GTP cyclohydrolase MptA	98										1
I3R739	HFX_2363	HFX_2363	Uncharacterized protein	267										1
I3R744	HFX_2368	carB	Carbamoyl-phosphate synthase large chain	565										1
I3R750	HFX_2374	HFX_2374	ATPase	441										1
I3R7A6	HFX_2431	HFX_2431	Acetyltransferase, ribosomal protein N-acetylase	68										1
I3R7C8	HFX_2453	HFX_2453	Aryl-alcohol dehydrogenase	177										1
I3R7E4	HFX_2471	sucD	Succinate--CoA ligase [ADP-forming] subunit alpha	243										1
I3R7E5	HFX_2472	sucC	Succinate--CoA ligase [ADP-forming] subunit beta	2										1
M0ISK5	HFX_2478	BM92_13190	Methylmalonyl-CoA carboxyltransferase	61										1
I3R7G4	HFX_2491	asd	Aspartate-semialdehyde dehydrogenase	49										1
I3R7J1	HFX_2519	idi	Isopentenyl-diphosphate delta-isomerase	121										1
I3R7M2	HFX_2551	sdr	Short chain dehydrogenase	226										1
I3R7P9	HFX_2578	rpl14P	50S ribosomal protein L14	41										1
I3R7Q0	HFX_2579	rpsQ	30S ribosomal protein S17P	62										1
I3R7Q5	HFX_2584	rps19	30S ribosomal protein S19P	53										1
I3R7Q7	HFX_2586	rplW	50S ribosomal protein L23P	58										1
I3R7U1	HFX_2623	miaB	MiaB-like tRNA modifying enzyme	334										1
I3R7V0	HFX_2632	HFX_2632	Uncharacterized protein	211										1
I3R7V5	HFX_2637	pepC	Phosphoenolpyruvate carboxylase	284										1
I3R7W0	HFX_2642	guaA	GMP synthase [glutamine-hydrolyzing] subunit B	166										1
I3R7X8	HFX_2660	HFX_2660	Chloromuconate cycloisomerase	269										1
I3R7X9	HFX_2661	HFX_2661	Uncharacterized protein	14										1
I3R828	HFX_2710	priA	DNA primase small subunit PriS	243										1
M0IR97	HFX_2721	C439_15389	Acetyltransferase	30										1
I3R844	HFX_2726	caiA	Acyl-CoA dehydrogenase	199										1
I3R848	HFX_2731	purF	Amidophosphoribosyltransferase	353										1
I3R852	HFX_2735	idsA	Phosphoesterase	50										1
I3R866	HFX_2749	rps28E	30S ribosomal protein S28e	32										1
I3R868	HFX_2751	ndk	Nucleoside diphosphate kinase	12										1
I3R884	HFX_2768	rplJ	50S ribosomal protein L10	16										1
I3R899	HFX_2783	rps2P	30S ribosomal protein S2	149										1
I3R8A5	HFX_2789	rpl18A	50S ribosomal protein L18e	9										1
I3R8B9	HFX_2805	HFX_2805	Uncharacterized protein	142										1
I3R8D5	HFX_2823	sdhA	Succinate dehydrogenase	611										1
I3R8D6	HFX_2824	sdhB	Succinate dehydrogenase	58										1
I3R8E0	HFX_2828	HFX_2828	ATP-dependent carboxylate-amine ligase	378										1
I3R8E2	HFX_2830	fadB	3-hydroxyacyl-CoA dehydrogenase	38										1
I3R8E9	HFX_2838	prkA	Serine protein kinase	247										1
I3R8F9	HFX_2849	suhB	Inositol monophosphatase	38										1
I3R8G4	HFX_2854	glyA	Serine hydroxymethyltransferase	60										1
M0IQJ7	HFX_2860	C439_16045	Uncharacterized protein	158										1
I3R8I7	HFX_2877	HFX_2877	Fibronectin-binding protein	522										1
I3R8I9	HFX_2879	wecD	Acetyltransferase	100										1
I3R8K8	HFX_2898	gatE	Glutamyl-tRNA(Gln) amidotransferase subunit E	338										1
I3R8Q5	HFX_2951	lipA	Probable lipoyl synthase	24										1
I3R8Q7	HFX_2953	pdhB1	2-oxoisovalerate dehydrogenase	254										1
I3R8Q8	HFX_2954	pdhC	Branched-chain alpha-keto acid dehydrogenase subunit E2	178										1
I3R8Q9	HFX_2955	pdhD	Dihydrolipoyl dehydrogenase	121										1
I3R8T3	HFX_2979	HFX_2979	Uncharacterized protein	181										1
I3R8W4	HFX_3010	fdx	Ferredoxin	119										1
I3R8Y0	HFX_3026	mdhA	Malate dehydrogenase	302										1
I3R8Y6	HFX_3032	gbp3	GTP-binding protein	25										1
I3R9C8	HFX_5001	cdc6K	ORC1-type DNA replication protein	70										1
I3R9H0	HFX_5043	iucA	Iron transporter	477										1
I3R9I0	HFX_5053	cbiC	Precorrin isomerase	99										1
I3R9I1	HFX_5054	cobN	Cobalamin biosynthesis protein / cobaltochelatase CobN	357										1
I3R9I8	HFX_5061	cobJ	Cobalamin biosynthesis protein	340										1
I3R9W5	HFX_5191	hyuB	N-methylhydantoinase	257										1
I3RA56	HFX_5285	HFX_5285	SpoOM family protein	68										1
I3RAP0	HFX_6176	yvbT	Alkanal monooxygenase (FMN-linked)	251										1
I3RAZ3	HFX_6281	noxA1	NADH oxidase	36										1
I3RB23	HFX_6311	HFX_6311	AsnC family transcriptional regulator	57										1
I3RB27	HFX_6315	csh1	CRISPR-associated Csh1 family protein	411										1
M0INP6	HFX_6490	BM92_15600	HxlR family transcriptional regulator	45										1
I3R0K0	HFX_0016	HFX_0016	Uncharacterized protein	142										1
I3R0L7	HFX_0033	hflC	Phosphoesterase	273										1
I3R0P3	HFX_0060	oppD2	Oligopeptide ABC transporter ATPase	86										1
I3R0Q4	HFX_0072	usp17	Universal stress protein	42										1
I3R0R2	HFX_0080	HFX_0080	Uncharacterized protein	8										1
I3R0T1	HFX_0099	HFX_0099	Histidinol phosphatase	86										1
I3R0U5	HFX_0113	HFX_0113	Aminoglycoside phosphotransferase	68										1
I3R0U6	HFX_0114	HFX_0114	Uncharacterized protein	161										1
I3R0W0	HFX_0128	eif6	Translation initiation factor 6	159										1
I3R0W1	HFX_0129	rplX	50S ribosomal protein L18Ae	46										1
M0J142	HFX_0138	C439_09700	Dephospho-CoA kinase	169										1
I3R0Y4	HFX_0153	elaC	Ribonuclease Z	95										1
I3R0Z1	HFX_0160	tbp1	TATA-box-binding protein	53										1
I3R0Z4	HFX_0163	hisG	ATP phosphoribosyltransferase	8										1
I3R100	HFX_0169	sam1	Adenosylhomocysteinase	188										1
I3R115	HFX_0184	tatC2	Sec-independent periplasmic protein translocase	261										1
I3R120	HFX_0189	trmU	tRNA methyl transferase / tRNA (5-methylaminomethyl-2-thiouridylate)-methyltransferase	67										1
I3R165	HFX_0234	hit	HIT family hydrolase	120										1
I3R168	HFX_0237	prsA	Ribose-phosphate pyrophosphokinase	231										1
I3R177	HFX_0246	lrp	AsnC family transcriptional regulator	120										1
I3R1A1	HFX_0271	HFX_0271	Cupin	11										1
I3R1A9	HFX_0280	HFX_0280	Uncharacterized protein	24										1
I3R1D3	HFX_0304	bat	Bacterio-opsin activator	552										1
I3R1E2	HFX_0313	galE9	UDP-glucose 4-epimerase	38										1
I3R1E7	HFX_0318	pyrE	Orotate phosphoribosyltransferase	98										1
M0J4J8	HFX_0344	C439_08680	Allosteric regulator of homoserine dehydrogenase	186										1
I3R1I3	HFX_0357	HFX_0357	Uncharacterized protein	182										1
I3R1J3	HFX_0367	HFX_0367	Uncharacterized protein	309										1
I3R1L6	HFX_0390	HFX_0390	ATPase	189										1
I3R1P2	HFX_0416	hsp20_2	Heat-shock protein Hsp20	82										1
M0J0C0	HFX_0439	C439_08215	Uncharacterized protein	89										1
I3R1S4	HFX_0449	rimK	Alpha-L-glutamate ligase	225										1
I3R1T5	HFX_0460	HFX_0460	Uncharacterized protein	74										1
I3R1V5	HFX_0483	mutT	DNA mismatch repair protein MutT	38										1
I3R1V6	HFX_0484	mptD	Dihydroneopterin aldolase	95										1
I3R1V7	HFX_0485	HFX_0485	NAD-dependent glucose-6-phosphate dehydrogenase	189										1
I3R1X8	HFX_0511	acnA	Aconitate hydratase	388										1
I3R1Y4	HFX_0517	nikR	Putative nickel-responsive regulator	46										1
I3R1Y6	HFX_0519	serA	D-3-phosphoglycerate dehydrogenase	294										1
I3R209	HFX_0542	HFX_0542	Geranylgeranylglyceryl phosphate synthase	163										1
I3R210	HFX_0543	qor	NADPH:quinone reductase	228										1
I3R227	HFX_0561	HFX_0561	Putative transcriptional regulator	47										1
I3R246	HFX_0581	minD	Cell division inhibitor MinD	249										1
I3R253	HFX_0588	HFX_0588	Uncharacterized protein	95										1
I3R256	HFX_0591	HFX_0591	Uncharacterized protein	228										1
I3R270	HFX_0605	oppA	Dipeptide ABC transporter ATP-binding protein	222										1
I3R2B7	HFX_0653	HFX_0653	Phosphoribosyltransferase	76										1
I3R2G4	HFX_0701	HFX_0701	Uncharacterized protein	124										1
I3R2K7	HFX_0744	HFX_0744	Uncharacterized protein	6										1
I3R2P7	HFX_0784	HFX_0784	Crp/Fnr family transcriptional regulator	8										1
I3R2Q9	HFX_0796	frvX	Endoglucanase	264										1
M0IZA1	HFX_0801	BM92_05230	ABC transporter ATPase	27										1
I3R2R5	HFX_0802	mhpC	Alpha/beta hydrolase	268										1
I3R2S4	HFX_0812	petB	Cytochrome B6	60										1
I3R2S5	HFX_0813	HFX_0813	Uncharacterized protein	130										1
M0J1E5	HFX_0835	BM92_05060	Uncharacterized protein	275										1
I3R2Y0	HFX_0869	HFX_0869	Lantibiotic modifying enzyme	833										1
I3R2Y5	HFX_0874	usp	Stress response protein-like protein	106										1
I3R310	HFX_0899	HFX_0899	Integrase	206										1
I3R316	HFX_0905	HFX_0905	Phage PhiH1 repressor protein	44										1
I3R365	HFX_0956	yccK	Oxidoreductase	44										1
I3R3D1	HFX_1023	phaAa	3-ketoacyl-CoA thiolase	328										1
I3R3F4	HFX_1048	HFX_1048	Histidinol phosphatase	216										1
I3R3F5	HFX_1049	asnB	Asparagine synthase	324										1
I3R3G5	HFX_1059	HFX_1059	Polyketide cyclase	175										1
I3R3I9	HFX_1083	HFX_1083	Uncharacterized protein	11										1
M0J6I5	HFX_1090	gdh	Glucose 1-dehydrogenase	197										1
I3R3M2	HFX_1116	srp19	Signal recognition particle 19 kDa protein	25										1
I3R3M4	HFX_1118	fhuB	ABC-type cobalamin/Iron(III)-siderophore transport system, substrate-binding protein	152										1
I3R3T0	HFX_1177	mscS	Mechanosensitive ion channel protein	243										1
I3R3T1	HFX_1178	HFX_1178	Uncharacterized protein	76										1
I3R3T4	HFX_1181	gtr-5	Glycosyl transferase family 1	157										1
I3R3T6	HFX_1183	HFX_1183	Uncharacterized protein	154										1
I3R3T9	HFX_1186	HFX_1186	tRNA (cytidine(56)-2'-O)-methyltransferase	172										1
I3R3W0	HFX_1207	HFX_1207	Aminoglycoside phosphotransferase	104										1
I3R3X0	HFX_1217	HFX_1217	Uncharacterized protein	89										1
I3R3X1	HFX_1218	arsR	ArsR family transcriptional regulator	101										1
I3R3Y4	HFX_1231	cheR	Chemotaxis protein CheR	265										1
I3R3Z2	HFX_1239	HFX_1239	Alkylhydroperoxidase	119										1
I3R3Z5	HFX_1242	acs	AMP-dependent synthetase	523										1
M0J645	HFX_1243	BM92_02980	Uncharacterized protein	240										1
I3R3Z7	HFX_1244	HFX_1244	Aldo/keto reductase	70										1
I3R425	HFX_1272	HFX_1272	Uncharacterized protein	115										1
I3R428	HFX_1275	aspC	Aminotransferase	60										1
M0J7L4	HFX_1319	C439_03910	Putative cell surface protein or serine/threonine protein kinase-related protein	132										1
I3R473	HFX_1322	HFX_1322	Uncharacterized protein	28										1
I3R4A3	HFX_1352	pfpI	Glutamine amidotransferase	47										1
I3R4B2	HFX_1361	HFX_1361	Putative adenylate kinase	105										1
I3R4C4	HFX_1374	HFX_1374	Nucleotide pyrophosphatase	11										1
I3R4C5	HFX_1375	aroA	3-phosphoshikimate 1-carboxyvinyltransferase	20										1
I3R4D4	HFX_1384	surE	5'-nucleotidase SurE	156										1
I3R4D6	HFX_1386	osmC	OsmC family protein	9										1
I3R4D7	HFX_1387	osmC	OsmC family protein	14										1
I3R4F3	HFX_1403	HFX_1403	Uncharacterized protein	11										1
I3R4F7	HFX_1407	HFX_1407	Uncharacterized protein	16										1
I3R4F8	HFX_1408	HFX_1408	ArsR family transcriptional regulator	87										1
I3R4G4	HFX_1414	HFX_1414	Rpa-associated protein	627										1
I3R4I3	HFX_1434	HFX_1434	DNA mismatch repair protein	58										1
I3R4I6	HFX_1437	bat	Bacterio-opsin activator	496										1
I3R4J9	HFX_1451	alkK_5	Fatty-acid--CoA ligase	523										1
I3R4M4	HFX_1476	rbsA	Heme ABC transporter ATP-binding protein	12										1
I3R4M6	HFX_1478	pmm3	Phosphohexomutase (Phosphoglucomutase,phosphomannomutase)	378										1
I3R4N0	HFX_1482	HFX_1482	Transcription regulator	69										1
I3R4Q0	HFX_1503	HFX_1503	Succinate--CoA ligase	132										1
I3R4U6	HFX_1549	HFX_1549	Transcription antitermination protein	68										1
I3R4V3	HFX_1556	HFX_1556	Uncharacterized protein	138										1
I3R4V5	HFX_1558	fba	Fructose-bisphosphate aldolase	197										1
M0J6F0	HFX_1579	C439_02587	Uncharacterized protein	87										1
I3R534	HFX_1638	udp	Uridine phosphorylase	37										1
I3R555	HFX_1659	avtA	Aminotransferase	75										1
M0J5K1	HFX_1693	BM92_00645	Gas-vesicle operon protein gvpO	30										1
I3R5B0	HFX_1714	HFX_1714	Beta-lactamase	258										1
M0J5H3	HFX_1717	C439_01892	Diphthamide synthase subunit DPH2	37										1
I3R5B8	HFX_1722	HFX_1722	Transcriptional regulator	191										1
I3R5D4	HFX_1738	cyaB	Adenylate cyclase	83										1
I3R5E7	HFX_1751	baeS	Histidine kinase	175										1
I3R5H5	HFX_1780	hat2	Acetyltransferase	33										1
I3R5L3	HFX_1825	HFX_1825	Uncharacterized protein	548										1
I3R5P0	HFX_1852	HFX_1852	ABC transporter permease	28										1
I3R5P1	HFX_1853	uspA	UpsA domain-containing protein	124										1
I3R5R8	HFX_1881	HFX_1881	Uncharacterized protein	73										1
I3R5R9	HFX_1882	HFX_1882	Uncharacterized protein	3										1
I3R5S4	HFX_1887	uspA	Stress response protein-like protein	19										1
I3R5V4	HFX_1917	HFX_1917	Uncharacterized protein	83										1
M0IVB2	HFX_1968	BM92_10570	Uncharacterized protein	171										1
I3R664	HFX_2032	HFX_2032	Uncharacterized protein	85										1
I3R666	HFX_2034	mutS	DNA mismatch repair protein MutS	512										1
I3R6B2	HFX_2080	ccmA	ABC transporter ATP-binding protein	121										1
I3R6D1	HFX_2100	cysE1	Serine O-acetyltransferase	46										1
M0ISD5	HFX_2112	cetZ	Tubulin-like protein CetZ	356										1
M0IUN7	HFX_2124	BM92_11370	Phosphoglucosamine mutase	291										1
I3R6J4	HFX_2165	HFX_2165	Uncharacterized protein	4										1
I3R6J6	HFX_2167	tbp3	TATA-box-binding protein	55										1
I3R6J8	HFX_2169	nfnB	Cob(II)yrinic acid a,c-diamide reductase	88										1
I3R6K7	HFX_2178	gdhA1	Glutamate dehydrogenase	56										1
M0ITS4	HFX_2209	BM92_11790	Dimethyl sulfoxide reductase	626										1
I3R6R2	HFX_2234	HFX_2234	Chromosome segregation protein SMC	122										1
M0IRM1	HFX_2260	BM92_12045	Uncharacterized protein	262										1
I3R6V0	HFX_2273	HFX_2273	Uncharacterized protein	83										1
I3R6W1	HFX_2284	HFX_2284	Aldehyde oxidoreductase	59										1
I3R6Y4	HFX_2307	trxB5	Thioredoxin reductase	253										1
I3R6Y5	HFX_2308	HFX_2308	GTP cyclohydrolase 1 type 2 homolog	203										1
I3R702	HFX_2325	uppS	Tritrans,polycis-undecaprenyl-diphosphate synthase (geranylgeranyl-diphosphate specific)	302										1
I3R713	HFX_2336	HFX_2336	Uncharacterized protein	199										1
I3R720	HFX_2343	HFX_2343	Uncharacterized protein	197										1
I3R727	HFX_2350	acrR	DNA binding protein putative transcriptional regulator	48										1
I3R735	HFX_2358	HFX_2358	Transcription regulator	82										1
M0IVV0	HFX_2359	C439_13609	Uncharacterized protein	234										1
I3R749	HFX_2373	usp24	Universal stress protein UspA	60										1
I3R757	HFX_2381	rps8A	30S ribosomal protein S8e	94										1
I3R763	HFX_2387	phoU2	Phosphate-specific transport system accessory protein PhoU	38										1
I3R765	HFX_2389	HFX_2389	UPF0272 protein HFX_2389	343										1
I3R783	HFX_2408	gcvP1	Glycine dehydrogenase	311										1
I3R789	HFX_2414	HFX_2414	Uncharacterized protein	13										1
I3R7B2	HFX_2437	rfcB	Replication factor C large subunit	88										1
I3R7D4	HFX_2459	HFX_2459	Uncharacterized protein	299										1
I3R7F3	HFX_2480	ugpQ	Glycerophosphodiester phosphodiesterase	200										1
I3R7K9	HFX_2538	HFX_2538	Uncharacterized protein	74										1
I3R7N8	HFX_2567	rpl30P	50S ribosomal protein L30P	133										1
I3R7U0	HFX_2622	wecD	Acetyltransferase	35										1
I3R7V3	HFX_2635	gabD2	Aldehyde dehydrogenase	496										1
I3R819	HFX_2701	trmB	ArsR family transcriptional regulator	115										1
I3R826	HFX_2708	rbsB-2	Sugar ABC transporter substrate binding protein	10										1
I3R838	HFX_2720	HFX_2720	AP-endonuclease/AP-lyase / DNA-(Apurinic or apyrimidinic site) lyase	226										1
I3R850	HFX_2733	lsm1	Like-Sm ribonucleoprotein core	75										1
I3R864	HFX_2747	tmcA	tRNA(Met) cytidine acetyltransferase TmcA	270										1
I3R871	HFX_2754	metE	5-methyltetrahydropteroyltriglutamate--homocysteine methyltransferase	26										1
I3R890	HFX_2774	HFX_2774	Isopentenyl phosphate kinase	82										1
M0IS05	HFX_2800	BM92_14805	Sialidase-1	378										1
I3R8E7	HFX_2836	HFX_2836	Uncharacterized protein	257										1
I3R8G3	HFX_2853	HFX_2853	Uncharacterized protein	152										1
I3R8L4	HFX_2904	folP	Dihydropteroate synthase	268										1
I3R8N0	HFX_2920	hutI	Amidohydrolase	216										1
I3R8P9	HFX_2945	trpS	Tryptophan--tRNA ligase	503										1
I3R8T4	HFX_2980	hisB	Imidazoleglycerol-phosphate dehydratase	194										1
I3R8U3	HFX_2989	HFX_2989	DNA-binding protein	204										1
M0J5Q2	HFX_2996	BM92_09490	Uncharacterized protein	129										1
I3R8V7	HFX_3003	HFX_3003	Uncharacterized protein	175										1
I3R902	HFX_4017	HFX_4017	AsnC family transcriptional regulator	13										1
I3R905	HFX_4020	acs3	AMP-dependent synthetase	509										1
M0IQ54	HFX_4045	BM92_19575	ABC transporter substrate-binding protein	543										1
I3R973	HFX_4092	HFX_4092	Uncharacterized protein	23										1
I3R978	HFX_4097	HFX_4097	Uncharacterized protein	183										1
I3R986	HFX_4105	HFX_4105	Uncharacterized protein	218										1
I3R9C0	HFX_4139	ysh1	Metallo-beta-lactamase	546										1
M0INM1	HFX_4141	BM92_19815	Integrase	399										1
I3R9C9	HFX_5002	HFX_5002	Uncharacterized protein	93										1
I3R9F4	HFX_5027	HFX_5027	GlcNAc-PI de-N-acetylase	212										1
I3R9G1	HFX_5034	kdgR1	Transcriptional regulator	14										1
I3R9G9	HFX_5042	rimL	Acetyltransferase	9										1
M0JB88	HFX_5081	C439_00805	Uncharacterized protein	48										1
M0JC35	HFX_5124	C439_00610	Transcriptional regulator	68										1
I3R9S3	HFX_5149	trp6	ABC-type transport system ATP-binding protein	228										1
I3R9T5	HFX_5161	yvrO-2	ABC transporter ATP-binding protein	178										1
I3R9T9	HFX_5165	HFX_5165	Uncharacterized protein	100										1
I3R9U2	HFX_5168	prpD	2-methylcitrate dehydratase	232										1
I3R9U4	HFX_5170	cysK	Cysteine synthase	40										1
I3R9Z2	HFX_5219	phaP	PHA granule-associated protein PhaP	34										1
I3R9Z3	HFX_5220	phaE	Poly(3-hydroxyalkanoate) polymerase subunit PhaE	170										1
I3R9Z5	HFX_5223	usp26	Universal stress protein	87										1
I3RA02	HFX_5230	uspA	Universal stress protein UspA	73										1
I3RA03	HFX_5231	HFX_5231	MaoC family protein	4										1
I3RA47	HFX_5276	nosF-2	ABC transporter ATP-binding protein	108										1
I3RA69	HFX_6001	cdc6L	ORC1-type DNA replication protein	13										1
I3RA72	HFX_6004	bktBa	3-ketoacyl-CoA thiolase	168										1
I3RA83	HFX_6015	acaB	Acetyl-CoA C-acetyltransferase	15										1
I3RAB2	HFX_6045	HFX_6045	GCN5 family acetyltransferase	240										1
I3RAB8	HFX_6051	yqeF	Acetyl-CoA acetyltransferase	188										1
I3RAD1	HFX_6064	HFX_6064	Uncharacterized protein	1026										1
M0INK4	HFX_6122	BM92_17320	Uncharacterized protein	228										1
I3RAM1	HFX_6157	HFX_6157	Uncharacterized protein	12										1
I3RAW6	HFX_6253	adh2	Alcohol dehydrogenase / NADPH2:quinone reductase	175										1
M0IP87	HFX_6255	C439_18293	Zinc-binding dehydrogenase	18										1
I3RB03	HFX_6291	HFX_6291	Uncharacterized protein	278										1
I3RB04	HFX_6292	HFX_6292	Uncharacterized protein	262										1
M0IN22	HFX_6313	BM92_16435	Inosine-5'-monophosphate dehydrogenase	228										1
I3RB31	HFX_6319	cas4	CRISPR-associated Cas4 family protein	70										1
I3RB63	HFX_6352	iclR	Transcriptional regulator	122										1
M0IKD0	HFX_6359	C439_17823	Phenylacetyl-coenzyme A ligase	414										1
I3RB84	HFX_6374	aldY5	Aldehyde dehydrogenase	135										1
I3RBH0	HFX_6464	rssA	Patatin	295										1
I3RBH1	HFX_6465	pdhD	Dihydrolipoamide dehydrogenase	131										1
I3RBI2	HFX_6476	phnL	ABC transporter ATP-binding protein	123										1
I3RBI3	HFX_6477	HFX_6477	Uncharacterized protein	122										1
M0IZG1	#N/A	C439_05935	Uncharacterized protein	81										1
													Total sites	1017
													Avg	1.58411

## Sheet: D_Hvo-Hmed-KAc-site-numbers
D. Comparision of the H. volcanii and H. mediterannei lysine acetylomes based on number of Kac sites per protein.
no KAc sites	Hvo no proteins
1	503
2	175
3	93
4	46
5	27
6	19
7	12
8	8
9	4
10	4
11	1
12	2
13	1
15	1
16	1
no KAc sites	Hmed no proteins
1	424
2	127
3	52
4	26
5	5
6	5
7	2
8	0
9	0
10	1

## Sheet: E_Hvo Hmed KAc sites compare
E. Comparision of the H. volcanii (Hvol, left) and H. mediterannei (Hmed, right) lysine acetylomes based on protein homology.
Green, Hvl and Hmed homologs Kac modified; Blue, Hvol and Hmed homologs but only Hvol protein Kac modified; Purple, Hvol protein Kac modified but no Hmed homolog; Orange, Hmed and Hvol homologs but only Hmed protein Kac modified; Grey, Hmed protein Kac modified but no Hvo homolog. Homology based on clustering to UniRef50 database (UniProt).
Hvol																						Hmed
Uniprot Acc.	Name	ORF	Lysine Acetylation Sites (position no.)																Total no. Kac sites	Protein size (AA)	Kac sites/aa total	Uniprot Acc.	Name	ORF		Lysine Acetylation Sites (position no.)
D4GUU7	Phosphoserine phosphatase [EC:3.1.3.3],chromosome segregation protein,uncharacterized protein	HVO_0880	28	34	39	68	72	78	94	115	156	160	225	259	260	286	288	300	16	307	0.0521173	I3R2W5	HFX_0854	HFX_0854	Phosphoserine phosphatase	28	78	94	156	160	197	259	286	300	303
D4GUL6	Glutamate synthase (Ferredoxin) (EC 1.4.7.1)	HVO_0869	5	176	308	536	595	786	823	836	867	914	942	958	1026	1429	1491		15	1511	0.0099272	I3R2V5	HFX_0844	gltS	Glutamate synthase	788	916	960	1030	1048	1237
D4GUK7	Fe-S cluster assembly complex protein SufB	HVO_0860	9	31	60	110	115	149	232	285	291	316	350	356					12	476	0.0252101	I3R2U0	HFX_0828	HFX_0828	ABC-type transport system involved in Fe-S cluster assembly, permease protein I	174	285	316	350
D4GZX6	DNA-directed RNA polymerase subunit Rpo1N (EC 2.7.7.6) (DNA-directed RNA polymerase subunit A')	HVO_0349	120	136	162	233	310	368	388	463	512	756	787	945					12	976	0.0122951	M0J0K1	HFX_0335	BM92_07570	DNA-directed RNA polymerase subunit	386	870
D4GT30	Chromosome partition protein Smc	HVO_0689	60	120	220	252	340	386	422	479	706	894	1035						11	1240	0.00887097	I3R2B2	HFX_0648	smc	Chromosome partition protein Smc	317	380	386	414	512	525
D4GZX4	DNA-directed RNA polymerase (EC 2.7.7.6)	HVO_0347	122	178	186	195	288	293	361	370	376	497							10	521	0.0191939	I3R1G0	HFX_0333	rpoB''	DNA-directed RNA polymerase subunit B	288	351
D4GZY6	Elongation factor 1-alpha (EF-1-alpha) (Elongation factor Tu) (EF-Tu)	HVO_0359	4	48	156	158	161	166	169	295	372	414							10	421	0.023753	I3R1H3	HFX_0346	tef1A	Elongation factor 1-alpha	4	19	48	50	169	295
D4H019	UvrABC system protein A	HVO_0393	72	326	483	548	588	676	739	756	801	866							10	983	0.0101729	I3R1I5	HFX_0359	uvrA	Excinuclease ABC chain A	390	588	866
D4GU92	Isocitrate dehydrogenase [NADP] (IDH) (EC 1.1.1.42) (ICDH) (IDP) (NADP(+)-specific ICDH) (Oxalosuccinate decarboxylase)	HVO_2588	77	98	205	233	349	369	373	401	410	416							10	419	0.0238663	I3R7T1	HFX_2613	icd	Isocitrate dehydrogenase	205	233	401	373
D4GUJ7	Proteasome-activating nucleotidase 1 (PAN 1) (Proteasomal ATPase 1) (Proteasome regulatory ATPase 1) (Proteasome regulatory particle 1)	HVO_0850	23	54	58	67	68	126	202	223	230								9	406	0.0221675	I3R2T0	HFX_0818	psmR	Proteasome-activating nucleotidase	57	66	125	229
D4GUV4	Oxoglutarate--ferredoxin oxidoreductase beta subunit (EC 1.2.7.3)	HVO_0887	11	39	56	68	94	130	156	235	237								9	287	0.0313589	I3R2X2	HFX_0861	korB	2-oxoacid ferredoxin oxidoreductase	11	130
D4GWM8	AAA-type ATPase (CDC48 subfamily)	HVO_2380	45	121	210	216	406	514	535	542	723								9	743	0.0121131	I3R764	HFX_2388	aaa	AAA-type ATPase (Transitional ATPase-like protein)	50	210	471	542
D4GZY3	Elongation factor 2 (EF-2)	HVO_0356	13	17	149	166	486	527	619	717									8	727	0.0110041	I3R1H0	HFX_0343	tef2	Elongation factor 2	13	17	149	331
D4GUK5	DNA polymerase (EC 2.7.7.7)	HVO_0858	356	357	548	710	718	1125	1136	1152									8	1335	0.00599251	I3R2T8	HFX_0826	polB1	DNA polymerase	798	1142
D4GUV5	Oxoglutarate--ferredoxin oxidoreductase alpha subunit (EC 1.2.7.3)	HVO_0888	39	53	169	170	456	460	465	560									8	586	0.0136519	I3R2X3	HFX_0862	korA	2-oxoglutarate ferredoxin oxidoreductase, subunit alpha	39	465	567
D4GV06	FAD-dependent oxidoreductase	HVO_2650	112	274	410	414	419	425	434	450									8	461	0.0173536	I3R7Y8	HFX_2670	fixC	Electron transfer flavoprotein	112	416	427	442
D4GXK6	Archaeal Rqc2 homolog aRqcH (aRqcH)	HVO_2883	29	311	424	448	518	592	602	676									8	702	0.011396	I3R8I7	HFX_2877	HFX_2877	Fibronectin-binding protein	522
D4GUM1	Transcription termination factor FttA (EC 3.1.-.-)	HVO_0874	6	128	154	304	569	594	602										7	640	0.0109375	I3R2V9	HFX_0848	epf2	Uncharacterized protein	47	529	632
D4GXE9	Pyruvate--ferredoxin oxidoreductase beta subunit (EC 1.2.7.1)	HVO_1304	66	91	152	154	162	278	310										7	312	0.0224359	I3R4C0	HFX_1370	porB	2-ketoglutarate ferredoxin oxidoreductase subunit beta	152	154	278	310
D4GUW2	PspA domain protein	HVO_2636	35	44	54	61	70	203	268										7	276	0.0253623	I3R7X6	HFX_2658	pspA	Phage-shock protein	14	54	61	70
D4GVS7	AAA-type ATPase (CDC48 subfamily)	HVO_2700	85	217	439	536	543	649	659										7	754	0.00928382	I3R831	HFX_2713	spoVK	AAA-type ATPase (Transitional ATPase-like protein)	217	472	738
D4GX38	Succinate dehydrogenase subunit A (EC 1.3.5.1)	HVO_2808	34	92	163	395	410	507	606										7	615	0.0113821	I3R8D5	HFX_2823	sdhA	Succinate dehydrogenase	611
D4GQN5	CRISPR-associated protein Cas8b	HVO_A0206	89	102	269	374	633	673	700										7	717	0.0097629	I3RB27	HFX_6315	csh1	CRISPR-associated Csh1 family protein	411
D4GXP5	Fumarate hydratase class II (Fumarase C) (EC 4.2.1.2) (Aerobic fumarase) (Iron-independent fumarase)	HVO_2900	184	211	391	421	427	428	434										7	469	0.0149254	M0IS94	HFX_2897	fumC	Fumarate hydratase class II	66	446
Q48327	Cell division protein FtsZ 1	HVO_0717	42	74	77	103	213	221	279										7	379	0.0184697	M0J032	HFX_0676	ftsZ	Cell division protein FtsZ	101	277
Q9HHA2	Thermosome subunit 3 (Heat shock protein CCT3)	HVO_0778	164	176	243	312	315	316	500										7	524	0.0133588	M0J3F0	HFX_0738	C439_06780	Thermosome alpha subunit	168
Q1XBW2	Chaperone protein DnaK (HSP70) (Heat shock 70 kDa protein) (Heat shock protein 70)	HVO_1590	128	134	278	336	388	501	576										7	625	0.0112	M0J9R5	HFX_1649	dnaK	Chaperone protein DnaK	57	128	278	284	336	388	576
D4GZV0	Peptide chain release factor subunit 1 (Translation termination factor aRF1)	HVO_0321	79	164	172	181	294	385											6	414	0.0144928	I3R1D6	HFX_0307	erf1	Peptide chain release factor subunit 1	164	172	181	385
D4GZY0	30S ribosomal protein S12	HVO_0353	5	52	74	120	123	139											6	142	0.0422535	I3R1G7	HFX_0340	rps12	30S ribosomal protein S12	35	120	139
D4GZY1	30S ribosomal protein S7	HVO_0354	45	59	86	121	129	152											6	204	0.0294118	I3R1G8	HFX_0341	rps7	30S ribosomal protein S7	59	86	164
D4GT50	50S ribosomal protein L44e	HVO_0701	24	34	52	61	64	69											6	93	0.0645161	I3R2C4	HFX_0660	rpl44E	50S ribosomal protein L44e	44	55	61	64	77
D4GTT9	Archaeal Lon protease (EC 3.4.21.-) (ATP-dependent protease La homolog)	HVO_0783	5	102	169	281	454	539											6	694	0.00864553	I3R2K5	HFX_0742	lonB	ATP-dependent protease Lon	456	683
D4GUD0	Phosphoenolpyruvate synthase (PEP synthase) (EC 2.7.9.2) (Pyruvate, water dikinase)	HVO_0812	240	451	462	508	633	749											6	761	0.00788436	I3R2P5	HFX_0782	pps1	Phosphoenolpyruvate synthase	326	703	743
D4GUZ0	GTP-binding protein Drg	HVO_0911	33	164	178	230	249	300											6	369	0.0162602	I3R2Z2	HFX_0881	drg	GTP-binding protein	164	178	345
D4GWA5	30S ribosomal protein S3Ae (Ribosomal protein S1e)	HVO_1145	8	10	39	62	99	124											6	220	0.0272727	I3R3R3	HFX_1157	rps3AR	30S ribosomal protein S3Ae	99	109	124
D4GZ00	Type 2 DNA topoisomerase 6 subunit B (EC 5.6.2.2) (Type II DNA topoisomerase VI subunit B) (TopoVI-B)	HVO_1571	33	104	172	226	653	682											6	798	0.0075188	I3R525	HFX_1629	top6B	Type 2 DNA topoisomerase 6 subunit B	35	226	478
D4GSX4	Coproheme decarboxylase HemQ (EC 1.11.1.-)	HVO_1871	137	155	188	231	363	420											6	501	0.011976	I3R5Y9	HFX_1953	HFX_1953	Uncharacterized protein	373
D4GTI4	Aconitate hydratase (EC 4.2.1.3)	HVO_1955	185	229	288	431	495	637											6	654	0.00917431	I3R681	HFX_2049	citB	Aconitate hydratase	319
D4GT33	Vitamin B12-dependent ribonucleotide reductase (EC 1.17.4.1)	HVO_2452	16	75	145	273	295	519											6	1033	0.00580833	I3R7D5	HFX_2460	nrdA_2	Ribonucleoside reductase large chain	315	768	926	956
D4GTZ3	50S ribosomal protein L2	HVO_2561	134	139	146	167	171	231											6	241	0.0248963	I3R7Q6	HFX_2585	rpl2P	50S ribosomal protein L2	25	31	139	146	171	213	231
D4GW23	tRNA-splicing ligase RtcB (EC 6.5.1.-)	HVO_2712	47	191	337	437	457	474											6	486	0.0123457	I3R841	HFX_2723	rtcB	tRNA-splicing ligase RtcB	118	191	337
D4GX49	RimK family protein	HVO_2813	142	154	276	284	378	383											6	453	0.013245	I3R8E0	HFX_2828	HFX_2828	ATP-dependent carboxylate-amine ligase	378
D4GXY5	Valine--tRNA ligase (EC 6.1.1.9) (Valyl-tRNA synthetase) (ValRS)	HVO_2945	111	162	332	586	635	685											6	870	0.00689655	I3R8P2	HFX_2938	valS	Valine--tRNA ligase	111	318	340	586
Q1XBW1	Chaperone protein DnaJ	HVO_1589	27	30	44	60	77	380											6	385	0.0155844	M0J662; Q9HHB8	HFX_1648	dnaJ	Chaperone protein DnaJ	77	379
D4GYJ7	ORC1-type DNA replication protein	HVO_0001	165	175	215	311	484												5	564	0.00886525	I3R0I6	HFX_0001	cdc6A	ORC1-type DNA replication protein	139
D4GZF1	Alanine--tRNA ligase (EC 6.1.1.7) (Alanyl-tRNA synthetase) (AlaRS)	HVO_0206	68	304	517	723	791												5	922	0.00542299	I3R139	HFX_0208	alaS	Alanine--tRNA ligase	138	677	723	791	801
D4GZX5	DNA-directed RNA polymerase subunit beta (EC 2.7.7.6)	HVO_0348	321	350	367	490	545												5	609	0.00821018	I3R1G1	HFX_0334	rpoB'	DNA-directed RNA polymerase subunit beta	321	367	490
D4H014	Ribonuclease R (EC 3.1.13.1)	HVO_0388	170	251	283	322	329												5	439	0.0113895	I3R1H9	HFX_0353	vacB	Ribonuclease R	44	170	254	322
D4GTB7	Putative phosphodiesterase (EC 3.1.4.-)	HVO_0743	142	159	165	218	385												5	449	0.0111359	I3R2G5	HFX_0702	HFX_0702	Sulfatase	172	218	227	346
D4GUA4	Stomatin family protein	HVO_0801	117	143	216	227	259												5	424	0.0117925	I3R2N0	HFX_0767	hflC	Phosphoesterase	117	216
D4GW85	HTH domain protein	HVO_1133	7	20	32	43	87												5	101	0.049505	I3R3P7	HFX_1141	HFX_1141	Uncharacterized protein	43
D4GWU7	Aldehyde dehydrogenase (EC 1.2.1.3)	HVO_1189	9	245	301	490	503												5	508	0.00984252	I3R3V2	HFX_1199	putA	Aldehyde dehydrogenase	332	337	343	503
D4GYD4	D-gluconate dehydratase (EC 4.2.1.39)	HVO_1488	30	146	196	211	217												5	412	0.0121359	I3R4V0	HFX_1553	gnaD	Gluconate dehydratase	3	30	196	211
D4GZ01	DNA gyrase subunit B (EC 5.6.2.2)	HVO_1572	290	344	444	452	454												5	639	0.00782473	I3R526	HFX_1630	gyrB	DNA gyrase subunit B	136	342	444	460
D4GZ07	Putative NADH dehydrogenase	HVO_1578	75	138	326	329	388												5	397	0.0125945	I3R533	HFX_1637	ndh	NADH dehydrogenase	75	125
D4GVD7	Tubulin-like protein CetZ1 (Cell-structure-related euryarchaeota tubulin/FtsZ homolog 1)	HVO_2204	2	18	41	48	339												5	395	0.0126582	I3R6T9	HFX_2261	ftsZ	Tubulin-like protein CetZ	18
D4GWG6	Translation initiation factor 5A (Hypusine-containing protein) (eIF-5A)	HVO_2300	22	25	53	54	64												5	124	0.0403226	I3R6Y7	HFX_2310	eif5A	Translation initiation factor 5A	22	53
D4GTB5	Propionyl-CoA carboxylase biotin carboxylase component (EC 6.4.1.3)	HVO_2486	37	158	185	438	482												5	599	0.00834725	I3R7G3	HFX_2490	accA2	Biotin carboxylase	4	37	185	237	482
D4GTX9	50S ribosomal protein L32e	HVO_2547	20	100	101	115	147												5	235	0.0212766	I3R7P2	HFX_2571	rpl32	50S ribosomal protein L32	99	114	146	157
D4GTZ0	30S ribosomal protein S3	HVO_2558	37	47	50	57	145												5	304	0.0164474	I3R7Q3	HFX_2582	rps3P	30S ribosomal protein S3	47	57
D4GW49	Ribonuclease J (RNase J) (EC 3.1.-.-)	HVO_2724	112	120	191	263	278												5	450	0.0111111	I3R851	HFX_2734	rnj	Ribonuclease J	120	191	278
D4GW51	Bifunctional short chain isoprenyl diphosphate synthase (EC 2.5.1.10, EC 2.5.1.29)	HVO_2725	8	46	50	146	321												5	348	0.0143678	I3R852	HFX_2735	idsA	Phosphoesterase	50
D4GW53	Glutamate--tRNA ligase (EC 6.1.1.17) (Glutamyl-tRNA synthetase) (GluRS)	HVO_2726	15	259	317	374	494												5	585	0.00854701	I3R853	HFX_2736	gltX	Glutamate--tRNA ligase	15	317	354
D4GYQ7	ABC-type transport system periplasmic substrate-binding protein (Probable substrate dipeptide/oligopeptide)	HVO_0062	356	380	471	604													4	612	0.00653595	I3R0P6	HFX_0064	dppA	Dipeptide ABC transporter dipeptide-binding protein	250	380	404	409
D4GYR0	DNA polymerase II large subunit (Pol II) (EC 2.7.7.7) (Exodeoxyribonuclease large subunit) (EC 3.1.11.1)	HVO_0065	328	653	785	815													4	1202	0.00332779	I3R0P9	HFX_0067	polA2	DNA polymerase II large subunit	1475	1624	1678
D4GZG5	DNA helicase (EC 3.6.4.12)	HVO_0220	83	182	428	488													4	702	0.00569801	I3R155	HFX_0224	mcm2	ATPase	35	869	1544	1804
D4H026	DUF5611 domain protein	HVO_0400	2	5	61	65													4	126	0.031746	I3R1J4	HFX_0368	HFX_0368	Uncharacterized protein	65
D4GRV8	Metal-dependent carboxypeptidase (EC 3.4.17.19)	HVO_0417	18	121	138	476													4	502	0.00796813	I3R1L0	HFX_0384	HFX_0384	Carboxypeptidase	476
D4GS24	50S ribosomal protein L10e	HVO_0484	4	78	83	121													4	176	0.0227273	I3R1S5	HFX_0450	rplP	50S ribosomal protein L10e	13	78	121
D4GSF6	50S ribosomal protein L15e	HVO_0561	10	14	20	169													4	196	0.0204082	I3R1Z8	HFX_0531	rpl15A	50S ribosomal protein L15e	20	169
D4GUC3	Methionine--tRNA ligase (EC 6.1.1.10) (Methionyl-tRNA synthetase) (MetRS)	HVO_0809	84	510	595	664													4	740	0.00540541	I3R2P1	HFX_0778	metG	Methionine--tRNA ligase	84
D4GUK6	Fe-S cluster assembly complex ATPase SufC	HVO_0859	7	175	184	199													4	301	0.013289	I3R2T9	HFX_0827	abc31A	ABC transporter ATP-binding protein	7	127	199	275
D4GUW1	Acetyl-CoA synthetase (EC 6.2.1.1)	HVO_0894	102	373	403	486													4	662	0.0060423	I3R2Y1	HFX_0870	acs	Acetyl-CoA synthetase	486
D4GVF6	NADH dehydrogenase-like complex subunit B	HVO_0979	34	48	51	112													4	233	0.0171674	I3R385	HFX_0977	nuoB	NADH dehydrogenase	34
D4GW86	Transcriptional regulator	HVO_1134	146	546	681	731													4	757	0.00528402	I3R3P9	HFX_1143	HFX_1143	Uncharacterized protein	712
D4GX92	Inosine-5'-monophosphate dehydrogenase (IMP dehydrogenase) (IMPD) (IMPDH) (EC 1.1.1.205)	HVO_1273	14	103	193	414													4	498	0.00803213	I3R435	HFX_1282	guaB	Inosine-5'-monophosphate dehydrogenase	122	193	390
D4GZ02	DNA gyrase subunit A (EC 5.6.2.2)	HVO_1573	20	242	245	315													4	862	0.00464037	I3R527	HFX_1631	gyrA	DNA gyrase subunit A	315
D4GZ06	DUF293 domain protein	HVO_1577	29	52	64	144													4	177	0.0225989	I3R532	HFX_1636	HFX_1636	Transcriptional regulator	134
D4GZP8	Threonine--tRNA ligase (EC 6.1.1.3) (Threonyl-tRNA synthetase) (ThrRS)	HVO_1684	148	155	470	555													4	643	0.00622084	I3R5H0	HFX_1775	thrS	Threonine--tRNA ligase	155
D4GSV7	Histidine--tRNA ligase (EC 6.1.1.21) (Histidyl-tRNA synthetase) (HisRS)	HVO_1854	89	98	188	191													4	431	0.00928074	I3R5X3	HFX_1937	hisS	Histidine--tRNA ligase	95
D4GSW0	DNA-binding protein HVO_1857	HVO_1857	49	54	100	102													4	120	0.0333333	I3R5X6	HFX_1940	HFX_1940	DNA-binding protein HFX_1940	72	113
D4GTD2	DNA-directed RNA polymerase subunit Rpo7 (EC 2.7.7.6) (DNA-directed RNA polymerase subunit E)	HVO_1899	33	160	166	179													4	190	0.0210526	I3R623	HFX_1990	rpoE1	DNA-directed RNA polymerase subunit E	149	172	179
D4GTE0	ArNOG05511 family protein (AAA-type ATPase core domain protein)	HVO_1907	108	268	274	302													4	474	0.00843882	I3R633	HFX_2001	spoVK	AAA ATPase	200	272	300
D4GTF0	Serine--tRNA ligase (EC 6.1.1.11) (Seryl-tRNA synthetase) (SerRS) (Seryl-tRNA(Ser/Sec) synthetase)	HVO_1921	63	82	216	458													4	460	0.00869565	I3R646	HFX_2014	serS	Serine--tRNA ligase	161	458
Q5UT56	Proteasome-activating nucleotidase 2 (PAN 2) (Proteasomal ATPase 2) (Proteasome regulatory ATPase 2) (Proteasome regulatory particle 2)	HVO_1957	64	204	225	239													4	412	0.00970874	I3R683	HFX_2051	psmR	Proteasome-activating nucleotidase	64
D4GWN2	CBS domain protein	HVO_2384	50	311	313	361													4	380	0.0105263	I3R769	HFX_2393	cbs	CBS domain-containing protein	72	311	313	361
D4GSQ3	Malate dehydrogenase (Oxaloacetate-decarboxylating) (NADP) (EC 1.1.1.40)	HVO_2436	210	235	344	436													4	751	0.00532623	I3R7B9	HFX_2444	mdh	Bifunctional malic enzyme oxidoreductase/phosphotransacetylase	235	344
D4GTX4	50S ribosomal protein L15	HVO_2542	53	66	69	85													4	165	0.0242424	I3R7N7	HFX_2566	rplO	50S ribosomal protein L15	20	38
D4GTZ1	50S ribosomal protein L22	HVO_2559	27	84	113	119													4	153	0.0261438	I3R7Q4	HFX_2583	rpl22P	50S ribosomal protein L22	27	61
D4GTZ2	30S ribosomal protein S19P	HVO_2560	53	57	61	135													4	140	0.0285714	I3R7Q5	HFX_2584	rps19	30S ribosomal protein S19P	53
D4GWA6	50S ribosomal protein L21e	HVO_2749	14	18	73	81													4	96	0.0416667	I3R877	HFX_2760	rpl21R	50S ribosomal protein L21e	9	81
D4GY45	FliH domain-containing protein	HVO_2972	9	73	83	88													4	230	0.0173913	I3R8R8	HFX_2964	HFX_2964	Uncharacterized protein	9	88
D4GY89	Ferredoxin (2Fe-2S)	HVO_2995	97	113	117	119													4	129	0.0310078	I3R8W4	HFX_3010	fdx	Ferredoxin	119
D4GYC2	ATP-dependent DNA helicase/nuclease Hef (EC 3.6.4.12)	HVO_3010	261	278	293	499													4	858	0.004662	I3R8Y3	HFX_3029	mph1	Hef nuclease	278	423	802
D4GP02	ORC1-type DNA replication protein	HVO_B0001	70	183	335	397													4	410	0.0097561	I3R9C8	HFX_5001	cdc6K	ORC1-type DNA replication protein	70
D4GT75	Propionyl-CoA carboxylase carboxyltransferase component (EC 6.4.1.3)	HVO_2471	19	63	70	342													4	516	0.00775194	M0ISK5; I3R7F1	HFX_2478	BM92_13190	Methylmalonyl-CoA carboxyltransferase	61
D4GTX6	30S ribosomal protein S5	HVO_2544	106	111	187	194													4	214	0.0186916	M0IUF8	HFX_2568	rps5p	30S ribosomal protein S5P	95	178
O30560	Thermosome subunit 2 (Heat shock protein CCT2)	HVO_0455	136	157	280	310													4	557	0.00718133	M0J3K4; I3R1P8	HFX_0422	BM92_07150	Thermosome subunit	126	157	270	300	315
D4GYJ1	Isoleucine--tRNA ligase (EC 6.1.1.5) (Isoleucyl-tRNA synthetase) (IleRS)	HVO_1547	104	118	175	732													4	1043	0.00383509	M0J5W5	HFX_1608	ileS	Isoleucine--tRNA ligase	132	203	626	760
D4GYF6	2-isopropylmalate synthase (EC 2.3.3.13)	HVO_1510	83	374	405	411													4	440	0.00909091	M0J6F4; I3R4X0	HFX_1573	BM92_01250	2-isopropylmalate synthase	282
D4GYK9	ATP-dependent DNA helicase Hel308 (EC 3.6.4.12)	HVO_0014	427	543	619														3	827	0.00362757	I3R0J7	HFX_0013	hel308	ATP-dependent DNA helicase Hel308	102	561	563
D4GYN8	Putative [LysW]-aminoadipate semialdehyde/glutamate semialdehyde transaminase (EC 2.6.1.118)	HVO_0043	135	327	335														3	378	0.00793651	I3R0M7	HFX_0043	argD	Acetylornithine aminotransferase	135
D4GYP1	Putative glutamate--argW ligase (EC 6.3.2.-)	HVO_0046	15	30	175														3	291	0.0103093	I3R0N0	HFX_0047	argX	L-2-aminoadipate N-acetyltransferase	30
D4GYS3	Probable porphobilinogen deaminase (EC 2.5.1.61)	HVO_0078	80	155	233														3	363	0.00826446	I3R0S0	HFX_0088	hemC	Hydroxymethylbilane synthase (Porphobilinogen deaminase)	56	156	270
D4GYW2	50S ribosomal protein L31e	HVO_0116	40	43	70														3	92	0.0326087	I3R0V9	HFX_0127	rpl31R	50S ribosomal protein L31e	40	43	70
D4GYW6	Signal recognition particle receptor FtsY (SRP receptor)	HVO_0120	280	277	364														3	456	0.00657895	I3R0W3	HFX_0131	ftsY	Signal recognition particle receptor FtsY	6
D4GZU8	V-type ATP synthase subunit D (V-ATPase subunit D)	HVO_0319	32	154	163														3	235	0.012766	I3R1D4	HFX_0305	atpD	V-type ATP synthase subunit D	32	163
D4GS16	UCP015877 family protein	HVO_0476	119	189	200														3	218	0.0137615	I3R1R5	HFX_0440	HFX_0440	Uncharacterized protein	119	189	200
D4GSE9	DNA mismatch repair protein MutS	HVO_0552	47	507	917														3	924	0.00324675	I3R1Z2	HFX_0525	mutS	DNA mismatch repair protein MutS	507
D4GSQ2	2-isopropylmalate synthase / (R)-citramalate synthase (EC 2.3.1.182, EC 2.3.3.13)	HVO_0644	118	327	430														3	512	0.00585938	I3R281	HFX_0617	leuA	(R)-citramalate synthase	118	327
D4GSR4	50S ribosomal protein L43e	HVO_0654	38	53	74														3	89	0.0337079	I3R290	HFX_0626	rpl37AR	50S ribosomal protein L37Ae	74
D4GT20	DNA topoisomerase 1 (EC 5.6.2.1) (DNA topoisomerase I)	HVO_0681	511	600	810														3	840	0.00357143	I3R2A8	HFX_0644	topA	DNA topoisomerase 1	141	600	603
D4GT46	Translation initiation factor 2 subunit alpha (aIF2-alpha) (eIF-2-alpha)	HVO_0699	96	100	231														3	266	0.0112782	I3R2C2	HFX_0658	eif2A	Translation initiation factor 2 subunit alpha	96
D4GT97	Inorganic pyrophosphatase (PPA) (EC 3.6.1.1) (Pyrophosphate phospho-hydrolase) (PPase)	HVO_0729	36	96	158														3	177	0.0169492	I3R2F0	HFX_0690	rnhA	Ribonuclease H	143
D4GUL7	Proline--tRNA ligase (EC 6.1.1.15) (Prolyl-tRNA synthetase) (ProRS)	HVO_0870	286	341	348														3	488	0.00614754	I3R2V6	HFX_0845	proS	Proline--tRNA ligase	154
D4GUZ3	Glyoxalase domain protein	HVO_0914	125	131	154														3	259	0.011583	I3R2Z5	HFX_0884	glo	Glyoxalase	125
D4GVL6	DnaJ N-terminal domain protein	HVO_1040	21	75	82														3	379	0.00791557	I3R3E4	HFX_1038	dnaJ2	Chaperone protein DnaJ	82
D4GVN0	Glutamyl-tRNA(Gln) amidotransferase subunit A (Glu-ADT subunit A) (EC 6.3.5.7)	HVO_1054	91	305	326														3	423	0.0070922	I3R3F9	HFX_1053	gatA	Glutamyl-tRNA(Gln) amidotransferase subunit A	305
D4GVT4	phosphoribosylglycinamide formyltransferase 1 (EC 2.1.2.2)	HVO_1085	173	352	373														3	525	0.00571429	I3R3J9	HFX_1093	purH	Bifunctional purine biosynthesis protein PurH	421
Q9V2V6	Proteasome subunit alpha 1 (20S proteasome alpha subunit 1) (Proteasome core protein PsmA 1) [Cleaved into: Proteasome subunit alpha 1, N-terminally processed]	HVO_1091	54	68	163														3	252	0.0119048	I3R3K5	HFX_1099	psmA	Proteasome subunit alpha	54	68	71	116
D4GW72	Cysteine--tRNA ligase (EC 6.1.1.16) (Cysteinyl-tRNA synthetase) (CysRS)	HVO_1125	73	160	186														3	494	0.00607287	I3R3P0	HFX_1134	cysS	Cysteine--tRNA ligase	160	358
D4GW83	Adenylosuccinate synthetase (AMPSase) (AdSS) (EC 6.3.4.4) (IMP--aspartate ligase)	HVO_1132	50	138	166														3	443	0.00677201	I3R3P6	HFX_1140	purA	Adenylosuccinate synthetase	138	166
P17736	Histidinol-phosphate aminotransferase (EC 2.6.1.9) (Imidazole acetol-phosphate transaminase)	HVO_1295	34	273	345														3	361	0.00831025	I3R4B1	HFX_1360	hisC	Histidinol-phosphate aminotransferase	345
D4GXM6	GTPase HflX (GTP-binding protein HflX)	HVO_1346	157	370	418														3	433	0.00692841	I3R4H4	HFX_1424	hflX	GTPase HflX	164	418
D4GXN3	DNA repair helicase Rad3 (EC 3.6.4.12)	HVO_1351	81	331	571														3	784	0.00382653	I3R4I0	HFX_1430	dinG	DNA repair helicase	697
D4GY40	Cell division initiation protein	HVO_1440	8	22	42														3	107	0.0280374	I3R4Q2	HFX_1505	HFX_1505	Uncharacterized protein	8	22
D4GYF3	Acetolactate synthase small subunit (EC 2.2.1.6)	HVO_1507	102	129	196														3	218	0.0137615	I3R4W8	HFX_1571	ilvN	Acetolactate synthase	196	212
D4GZM2	Phosphoribosylamine--glycine ligase (EC 6.3.4.13) (GARS) (Glycinamide ribonucleotide synthetase) (Phosphoribosylglycinamide synthetase)	HVO_1657	105	169	212														3	428	0.00700935	I3R5E5	HFX_1749	purD	Phosphoribosylamine--glycine ligase	212
D4H035	DHH/RecJ family phosphoesterase	HVO_1690	41	146	310														3	485	0.00618557	I3R5H6	HFX_1782	trkA	TrkA-N domain protein	146
D4GSB2	Putative sulfite/nitrite reductase (Ferredoxin)	HVO_1788	274	284	562														3	592	0.00506757	I3R5V5	HFX_1918	nirA2	Ferredoxin--nitrite reductase	9
D4GSX7	Putative oxidoreductase (Aldo-keto reductase family protein) (EC 1.1.1.-)	HVO_1874	113	297	347														3	357	0.00840336	I3R5Z4	HFX_1958	HFX_1958	Aldo/keto reductase family oxidoreductase	347
D4GTG0	Probable GTP-binding protein EngB	HVO_1931	33	166	178														3	205	0.0146341	I3R655	HFX_2023	engB	Probable GTP-binding protein EngB	21	33	178
D4GWI5	Pyridoxal 5'-phosphate synthase subunit PdxS (PLP synthase subunit PdxS) (EC 4.3.3.6) (Pdx1)	HVO_2336	18	176	296														3	302	0.00993377	I3R722	HFX_2345	snz1	Pyridoxal 5'-phosphate synthase subunit PdxS	18	89	176
D4GWK9	Carbamoyl-phosphate synthase large chain (EC 6.3.5.5) (Carbamoyl-phosphate synthetase ammonia chain)	HVO_2361	147	422	894														3	1082	0.00277264	I3R744	HFX_2368	carB	Carbamoyl-phosphate synthase large chain	565
D4GWL5	ArNOG05179 family protein (DUF87-related AAA-type ATPase)	HVO_2367	257	465	565														3	658	0.00455927	I3R750	HFX_2374	HFX_2374	ATPase	441
D4GV91	Malate dehydrogenase (Oxaloacetate-decarboxylating) (NAD(P)) (EC 1.1.1.38)	HVO_2158	344	402	436														3	751	0.00399467	I3R7B9	see replicate
D4GTQ2	DUF106 family protein	HVO_2495	54	174	200														3	305	0.00983607	I3R7I1	HFX_2519	idi	Isopentenyl-diphosphate delta-isomerase	121
D4GTS3	Putative oxidoreductase (Short-chain dehydrogenase family) (EC 1.1.1.-)	HVO_2504	203	215	222														3	232	0.012931	I3R7M2	HFX_2551	sdr	Short chain dehydrogenase	226
D4GTY6	50S ribosomal protein L14	HVO_2554	5	30	110														3	132	0.0227273	I3R7P9	see replicate
D4GTZ6	50S ribosomal protein L3	HVO_2564	217	223	307														3	338	0.00887574	I3R7Q9	HFX_2588	rplC	50S ribosomal protein L3	9	96	153	208	217	307
D4GUG0	phosphoenolpyruvate carboxylase (EC 4.1.1.31)	HVO_2621	278	284	639														3	897	0.00334448	I3R7V5	HFX_2637	pepC	Phosphoenolpyruvate carboxylase	284
D4GUG6	CTP synthase (EC 6.3.4.2) (Cytidine 5'-triphosphate synthase) (Cytidine triphosphate synthetase) (CTP synthetase) (CTPS) (UTP--ammonia ligase)	HVO_2624	111	133	204														3	549	0.00546448	I3R7V9	HFX_2641	pyrG	CTP synthase	39	111
D4GW43	Amidophosphoribosyltransferase (ATase) (EC 2.4.2.14) (Glutamine phosphoribosylpyrophosphate amidotransferase) (GPATase)	HVO_2721	354	359	425														3	493	0.00608519	I3R848	HFX_2731	purF	Amidophosphoribosyltransferase	353
D4GW90	Methionine synthase (EC 2.1.1.-) (Homocysteine methyltransferase)	HVO_2742	297	301	333														3	357	0.00840336	I3R870	HFX_2753	metE	Methionine synthase	327	329
P41200	50S ribosomal protein L11 (L11E)	HVO_2758	102	108	118														3	159	0.0188679	I3R886	HFX_2770	rplK	50S ribosomal protein L11	102	108	118
D4GX40	Succinate dehydrogenase subunit B (EC 1.3.5.1)	HVO_2809	47	58	242														3	293	0.0102389	I3R8D6	HFX_2824	sdhB	Succinate dehydrogenase	58
Q9V2V5	Proteasome subunit alpha 2 (20S proteasome alpha subunit 2) (Proteasome core protein PsmA 2)	HVO_2923	6	70	162														3	249	0.0120482	I3R8M7	HFX_2917	psmA	Proteasome subunit alpha	58	67	88
D4GY36	D-3-phosphoglycerate dehydrogenase (EC 1.1.1.95)	HVO_2968	156	400	510														3	525	0.00571429	I3R8R4	HFX_2960	serA	D-3-phosphoglycerate dehydrogenase	156	400
D4GYC9	Origin-associated GTP-binding protein OapA	HVO_3014	25	98	107														3	213	0.0140845	I3R8Y6	HFX_3032	gbp3	GTP-binding protein	25
D4GP59	Cobalt-factor-III C17-methyltransferase (EC 2.1.1.272)	HVO_B0057	110	267	341														3	344	0.00872093	I3R9I8	HFX_5061	cobJ	Cobalamin biosynthesis protein	340
D4GP61	Cobalt-precorrin-5A hydrolase (EC 3.7.1.12)	HVO_B0059	46	201	313														3	326	0.00920245	I3R9J0	HFX_5063	cbiG	Cobalamin biosynthesis protein CbiG	42	197	308
D4GVV8	Translation initiation factor aIF-2 beta subunit / probable RNA-binding protein	HVO_2242	133	171	190														3	202	0.0148515	M0IUQ8; I3R6W7	HFX_2290	BM92_12225	Translation initiation factor IF-2 subunit beta	133	139	190
O30561	Thermosome subunit 1 (Heat shock protein CCT1)	HVO_0133	48	315	320														3	560	0.00535714	M0J3C0	HFX_0142	BM92_08560	Thermosome subunit	38
D4GS31	FMN-binding domain protein	HVO_0491	62	111	124														3	153	0.0196078	M0J3I1; I3R1T2	HFX_0457	C439_08125	Uncharacterized protein	66	117	128
D4GXE3	Cro/C1 family transcription regulator	HVO_1299	15	48	114														3	173	0.017341	M0J4J1; I3R4B4	HFX_1363	BM92_02355	XRE family transcriptional regulator	32
Q7ZAG7	3-isopropylmalate dehydratase large subunit (EC 4.2.1.33) (Alpha-IPM isomerase) (IPMI) (Isopropylmalate isomerase)	HVO_1504	163	261	364														3	473	0.00634249	M0J6F9	HFX_1568	leuC	3-isopropylmalate dehydratase large subunit	364
D4GXI7	AAA-type ATPase (CDC48 subfamily)	HVO_1327	78	285	557														3	736	0.00407609	M0J7M5	HFX_1405	C439_03463	AAA-type ATPase (Transitional ATPase-like protein)	294
D4GYM4	UvrABC system protein B (Protein UvrB) (Excinuclease ABC subunit B)	HVO_0029	238	467															2	698	0.00286533	I3R0L1	HFX_0027	uvrB	UvrABC system protein B	367	467	613
D4GYP4	Argininosuccinate synthase (EC 6.3.4.5) (Citrulline--aspartate ligase)	HVO_0049	391	392															2	405	0.00493827	I3R0N3	HFX_0050	argG	Argininosuccinate synthase	286	391
D4GYP7	Putative Kef-type transport system accessory protein	HVO_0052	34	56															2	161	0.0124224	I3R0N6	HFX_0053	trkA	C-terminal domain of K+ channel-like predicted regulatory ligand binding protein	37
Q48328	DNA repair and recombination protein RadA	HVO_0104	197	210															2	343	0.0058309	I3R0U8	HFX_0116	recA	DNA repair and recombination protein RadA	210	256
D4GZC4	Ribosomal RNA large subunit methyltransferase E (EC 2.1.1.166) (23S rRNA Um2552 methyltransferase) (rRNA (uridine-2'-O-)-methyltransferase)	HVO_0180	10	246															2	259	0.00772201	I3R109	HFX_0178	ftsJ	Ribosomal RNA large subunit methyltransferase E	4	10	178
P43386	Glutamine synthetase (GS) (EC 6.3.1.2) (Glutamate--ammonia ligase) (Glutamine synthetase I alpha) (GSI alpha)	HVO_0239	308	391															2	456	0.00438596	I3R176	HFX_0245	glnA	Glutamine synthetase	391
D4GZI7	Aminopeptidase (EC 3.4.11.-)	HVO_0242	112	125															2	360	0.00555556	I3R178	HFX_0247	pepB	Aminopeptidase	113	126
D4GZT8	Putative demethylmenaquinone methyltransferase (EC 2.1.1.163)	HVO_0309	15	86															2	207	0.00966184	I3R1C4	HFX_0295	menG	SAM-dependent methlyltransferase	7
Q48329	V-type ATP synthase subunit E (V-ATPase subunit E)	HVO_0313	67	71															2	194	0.0103093	I3R1C8	HFX_0299	atpE	V-type proton ATPase subunit E	67	71
Q48333	V-type ATP synthase beta chain (V-ATPase subunit B)	HVO_0317	76	403															2	468	0.0042735	I3R1D2	HFX_0303	atpB	V-type ATP synthase beta chain	69	403
D4GRU7	Probable ribonuclease FAU-1 (EC 3.1.26.-) (RNA-binding protein FAU-1)	HVO_0406	376	454															2	468	0.0042735	I3R1K0	HFX_0374	cafA	RNA-binding protein AU-1	262	376
D4GRX0	Archaemetzincin (EC 3.4.-.-)	HVO_0429	68	75															2	173	0.0115607	I3R1M1	HFX_0395	amzA	Archaemetzincin	160
D4GS20	Phosphoglycerate kinase (EC 2.7.2.3)	HVO_0480	3	399															2	401	0.00498753	I3R1S1	HFX_0446	pgk	Phosphoglycerate kinase	3
D4GS21	glyceraldehyde-3-phosphate dehydrogenase (NAD(P)(+)) (phosphorylating) (EC 1.2.1.59)	HVO_0481	4	266															2	350	0.00571429	I3R1S2	HFX_0447	gapA	Glyceraldehyde-3-phosphate dehydrogenase	139
D4GSG3	TrmB family transcription regulator	HVO_0568	45	113															2	349	0.00573066	I3R208	HFX_0541	HFX_0541	Transcription regulator	45
D4GVF9	NADH dehydrogenase-like complex subunit I	HVO_0982	6	41															2	153	0.0130719	I3R388	HFX_0980	nuoI	(4Fe-4S)-binding protein	41	69	121
D4GVH6	DRTGG domain protein	HVO_0999	37	49															2	378	0.00529101	I3R3A5	HFX_0997	pta	Cobyrinic acid ac-diamide synthase	37	49
D4GVS0	Sugar nucleotidyltransferase (EC 2.7.7.-)	HVO_1076	19	165															2	322	0.00621118	I3R3I7	HFX_1081	graD	Glucose-1-phosphate thymidylyltransferase	147
D4GX28	Acyl-CoA synthetase (EC 6.2.1.-)	HVO_1236	403	505															2	535	0.00373832	I3R3W2	see replicate
D4GWY5	KaiC-type circadian clock protein CirA	HVO_1212	145	209															2	246	0.00813008	I3R3X5	HFX_1222	kaiC1	Circadian regulator	209
D4GXF1	Pyruvate--ferredoxin oxidoreductase alpha subunit (EC 1.2.7.1)	HVO_1305	27	63															2	631	0.00316957	I3R4C1	HFX_1371	porA	2-ketoglutarate ferredoxin oxidoreductase subunit alpha	63
D4GXF2	Chorismate synthase (CS) (EC 4.2.3.5) (5-enolpyruvylshikimate-3-phosphate phospholyase)	HVO_1306	94	114															2	385	0.00519481	I3R4C2	HFX_1372	aroC	Chorismate synthase	94
D4GXI0	Chorismate mutase (EC 5.4.99.5)	HVO_1322	48	53															2	103	0.0194175	I3R4F0	HFX_1400	pheA1	Chorismate mutase	71
D4GXV8	Bis(5'-nucleosyl)-tetraphosphatase [asymmetrical] (Diadenosine 5',5'''-P1,P4-tetraphosphate asymmetrical hydrolase)	HVO_1391	26	148															2	151	0.013245	I3R4L5	HFX_1467	apa	Biotin transporter BioY	26
D4GY50	3-hydroxyacyl-CoA dehydrogenase (EC 1.1.1.35)	HVO_1444	62	72															2	286	0.00699301	I3R4Q6	HFX_1509	hbd1	3-hydroxyacyl-CoA dehydrogenase	276
D4GY71	Aspartate carbamoyltransferase (EC 2.1.3.2) (Aspartate transcarbamylase) (ATCase)	HVO_1454	63	81															2	304	0.00657895	I3R4R6	HFX_1519	pyrB	Aspartate carbamoyltransferase	63	81
D4GYA8	UPF0058 family protein	HVO_1473	46	91															2	92	0.0217391	I3R4T4	HFX_1537	HFX_1537	Uncharacterized protein	91
D4GYB5	Transcription initiation factor IIB (TFIIB)	HVO_1478	95	286															2	317	0.00630915	I3R4T9	HFX_1542	tfb5	Transcription initiation factor IIB	94	107
D4GYI3	Glycerol-3-phosphate dehydrogenase subunit B (EC 1.1.5.3)	HVO_1539	175	299															2	422	0.00473934	I3R4Z6	HFX_1600	glpB	Anaerobic glycerol-3-phosphate dehydrogenase subunit B	299
D4GYI9	Phosphoenolpyruvate--dihydroxyacetone phosphotransferase subunit DhaL (EC 2.7.1.121)	HVO_1545	55	175															2	232	0.00862069	I3R502	HFX_1606	dhaL	Dihydroxyacetone kinase	55
D4GYY9	UPF0212 protein HVO_1560	HVO_1560	86	93															2	119	0.0168067	I3R518	HFX_1622	HFX_1622	UPF0212 protein HFX_1622	38	86	93
D4H069	ORC1-type DNA replication protein	HVO_1725	128	137															2	401	0.00498753	I3R5L0	HFX_1817	cdc6G	ORC1-type DNA replication protein	137
D4GSC3	Digeranylgeranylglycerophospholipid reductase (DGGGPL reductase) (EC 1.3.7.11) (2,3-bis-O-geranylgeranylglyceryl phosphate reductase) (Geranylgeranyl reductase) (GGR)	HVO_1799	364	393															2	410	0.00487805	I3R5U2	HFX_1905	fixC	FAD-dependent oxidoreductase	274
D4GSV0	Oligoendopeptidase PepF (EC 3.4.24.-)	HVO_1847	203	236															2	599	0.0033389	I3R5W6	HFX_1930	HFX_1930	Oligoendopeptidase	103	236	244
D4GSX1	Scramblase	HVO_1868	18	32															2	179	0.0111732	I3R5Y6	HFX_1950	HFX_1950	Uncharacterized protein	32
D4GTD4	Translation initiation factor 2 subunit gamma (EC 3.6.5.3) (aIF2-gamma) (eIF-2-gamma)	HVO_1901	43	381															2	411	0.00486618	I3R625	HFX_1992	eif2G	Translation initiation factor 2 subunit gamma	43	381
D4GTE6	Acyl-CoA synthetase (EC 6.2.1.-)	HVO_1917	317	630															2	666	0.003003	I3R642	HFX_2010	faa1	Acyl-CoA synthetase	630
D4GTH5	Protein translation factor SUI1 homolog	HVO_1946	61	63															2	97	0.0206186	I3R673	HFX_2041	tif1_1	Protein translation factor SUI1 homolog	61
D4GTJ2	Probable translation initiation factor IF-2	HVO_1963	34	156															2	600	0.00333333	I3R688	HFX_2056	tif5B	Probable translation initiation factor IF-2	305	456
D4GU54	GalE family epimerase/dehydratase	HVO_2040	85	141															2	306	0.00653595	I3R6G8; I3R531	HFX_2139	galE	Nucleoside-diphosphate sugar epimerase	132	141
D4GVC0	TIGR01210 family protein	HVO_2187	20	162															2	360	0.00555556	I3R6S2	HFX_2244	HFX_2244	Nitrogen fixation protein NifB	3
D4GVU2	Putative phosphoribosyltransferase	HVO_2226	14	133															2	360	0.00555556	I3R6V5	HFX_2278	trpD	Anthranilate phosphoribosyltransferase	26	219
D4GVU3	siroheme decarboxylase (EC 4.1.1.111)	HVO_2227	236	331															2	347	0.00576369	I3R6V6	HFX_2279	nirD	Heme biosynthesis protein	236
D4GVU5	Flavin-containing amine-oxidoreductase	HVO_2229	33	115															2	344	0.00581395	I3R6V9	HFX_2282	HFX_2282	NAD/FAD-dependent oxidoreductase	59
D4GWE6	Glutamyl-tRNA reductase (GluTR) (EC 1.2.1.70)	HVO_2311	329	348															2	461	0.00433839	I3R6Z8	HFX_2321	hemA	Glutamyl-tRNA reductase	35	329	348
D4GWJ3	HTH domain protein	HVO_2344	71	92															2	302	0.00662252	I3R730	HFX_2353	HFX_2353	ArsR family transcriptional regulator	71
D4GWJ4	Flavin-dependent pyridine nucleotide oxidoreductase	HVO_2345	360	378															2	413	0.00484262	I3R731	HFX_2354	hcaD	Ferredoxin:NAD+ oxidoreductase	360
D4GSM9	GNAT family acetyltransferase (EC 2.3.1.-)	HVO_2425	43	157															2	216	0.00925926	I3R7A6	HFX_2431	HFX_2431	Acetyltransferase, ribosomal protein N-acetylase	68
D4GT62	Succinate--CoA ligase [ADP-forming] subunit beta (EC 6.2.1.5) (Succinyl-CoA synthetase subunit beta) (SCS-beta)	HVO_2465	2	81															2	381	0.00524934	I3R7E5	HFX_2472	sucC	Succinate--CoA ligase [ADP-forming] subunit beta	2
D4GTB8	Aspartate-semialdehyde dehydrogenase (EC 1.2.1.11)	HVO_2487	49	315															2	344	0.00581395	I3R7G4	HFX_2491	asd	Aspartate-semialdehyde dehydrogenase	49
D4GTS6	isopentenyl-diphosphate Delta-isomerase (EC 5.3.3.2)	HVO_2506	13	117															2	189	0.010582	I3R7I1	see replicate
D4GTX8	50S ribosomal protein L19e	HVO_2546	5	19															2	151	0.013245	I3R7P1	HFX_2570	rpl19A	50S ribosomal protein L19e	5	19	126
D4GTY0	50S ribosomal protein L6	HVO_2548	112	172															2	178	0.011236	I3R7P3	HFX_2572	rplF	50S ribosomal protein L6	112	172
D4GTY1	30S ribosomal protein S8	HVO_2549	76	88															2	130	0.0153846	I3R7P4	HFX_2573	rps8P	30S ribosomal protein S8	76	88	91
D4GUG8	GMP synthase [glutamine-hydrolyzing] subunit B (EC 6.3.5.2) (GMP synthetase)	HVO_2625	166	297															2	305	0.00655738	I3R7W0	HFX_2642	guaA	GMP synthase [glutamine-hydrolyzing] subunit B	166
D4GUY2	Dihydroxy-acid dehydratase (DAD) (EC 4.2.1.9)	HVO_2646	34	273															2	584	0.00342466	I3R7Y5	HFX_2667	ilvD	Dihydroxy-acid dehydratase	19	34	273	581
D4GW08	eIF-2B domain protein	HVO_2706	23	54															2	282	0.0070922	I3R836	HFX_2718	eif2BD2	Initiation factor 2B	54	103
D4GW78	30S ribosomal protein S28e	HVO_2738	21	32															2	74	0.027027	I3R866	HFX_2749	rps28E	30S ribosomal protein S28e	32
D4GW81	50S ribosomal protein L24e	HVO_2739	33	39															2	66	0.030303	I3R867	HFX_2750	rpl24A	50S ribosomal protein L24e	33	39
D4GW84	Nucleoside diphosphate kinase (NDK) (NDP kinase) (EC 2.7.4.6) (Nucleoside-2-P kinase)	HVO_2740	34	39															2	154	0.012987	I3R868	HFX_2751	ndk	Nucleoside diphosphate kinase	12
D4GWY3	50S ribosomal protein L18e	HVO_2779	16	36															2	116	0.0172414	I3R8A5	HFX_2789	rpl18A	50S ribosomal protein L18e	9
D4GWZ7	30S ribosomal protein S13	HVO_2784	113	128															2	167	0.011976	I3R8A9	HFX_2794	rps13P	30S ribosomal protein S13	32	42	113
D4GXF0	fructose-bisphosphatase (EC 3.1.3.11)	HVO_2857	35	47															2	265	0.00754717	I3R8F9	HFX_2849	suhB	Inositol monophosphatase	38
D4GXG9	Bifunctional protein FolD [Includes: Methylenetetrahydrofolate dehydrogenase (EC 1.5.1.5); Methenyltetrahydrofolate cyclohydrolase (EC 3.5.4.9)]	HVO_2865	52	201															2	297	0.00673401	I3R8G7	HFX_2857	folD	Bifunctional protein FolD	137	201	257
D4GXK0	Protein pelota homolog (EC 3.1.-.-)	HVO_2880	241	250															2	356	0.00561798	I3R8I4	HFX_2874	pelA	Protein pelota homolog	115	241
D4GY08	DEAD/DEAH box helicase (EC 3.6.4.-)	HVO_2955	225	496															2	779	0.00256739	I3R8Q4	HFX_2950	mer3	ATP-dependent DNA helicase	225	613
D4GRC4	Ubiquitin-like domain-containing protein	HVO_A0459	62	81															2	136	0.0147059	I3R8Y8	HFX_4002	HFX_4002	Uncharacterized protein	58	77
D4GP46	Siderophore biosynthesis protein IucA	HVO_B0044	210	294															2	593	0.00337268	I3R9H0	HFX_5043	iucA	Iron transporter	477
D4GP51	Cobalt-precorrin-8 methylmutase (EC 5.4.99.60)	HVO_B0049	86	194															2	226	0.00884956	I3R9I0	HFX_5053	cbiC	Precorrin isomerase	99
D4GP52	ATP-dependent cobaltochelatase subunit CobN (EC 6.6.1.2)	HVO_B0050	88	1034															2	1284	0.00155763	I3R9I1	HFX_5054	cobN	Cobalamin biosynthesis protein / cobaltochelatase CobN	357
D4GQQ9	Peptide methionine sulfoxide reductase MsrA (Protein-methionine-S-oxide reductase) (EC 1.8.4.11) (Peptide-methionine (S)-S-oxide reductase) (Peptide Met(O) reductase)	HVO_A0230	108	176															2	189	0.010582	I3RAV4	HFX_6240	msrA	Peptide methionine sulfoxide reductase MsrA	108	163
D4GQ34	ORC1-type DNA replication protein	HVO_A0001	257	276															2	416	0.00480769	I3RAW2	HFX_6249	cdc6M	ORC1-type DNA replication protein	192	276
D4GRL3	Acetyl-CoA synthetase (EC 6.2.1.1)	HVO_A0551	517	520															2	538	0.00371747	I3RB53; I3R5M5	HFX_6342	alkK3	Long-chain fatty acid--CoA ligase	517	520
D4GW16	GNAT family acetyltransferase (EC 2.3.1.-)	HVO_2709	36	151															2	158	0.0126582	M0IR97; I3R839	HFX_2721	C439_15389	Acetyltransferase	30
D4GTF1	DUF1486 family protein	HVO_1922	58	108															2	117	0.017094	M0IW76; I3R647	HFX_2015	C439_11853	Uncharacterized protein	49
Q1XBW3	Protein GrpE (HSP-70 cofactor)	HVO_1592	113	163															2	231	0.00865801	M0J5P1	HFX_1651	grpE	Protein GrpE	125	136	241
D4GYM9	Thioesterase domain protein	HVO_0034	151																1	164	0.00609756	I3R0L6	HFX_0032	act1	Acyl-CoA thioester hydrolase	108
D4GYP0	Putative [LysW]-L-2-aminoadipate/[LysW]-L-glutamate phosphate reductase (EC 1.2.1.103) (EC 1.2.1.106)	HVO_0045	254																1	347	0.00288184	I3R0M9	HFX_0045	argC	N-acetyl-gamma-glutamyl-phosphate reductase	189
D4GYP9	glycine--tRNA ligase (EC 6.1.1.14)	HVO_0054	15																1	594	0.0016835	I3R0N8	HFX_0055	glyS	Glycyl-tRNA ligase	15
D4GYQ0	CBS domain protein	HVO_0055	48																1	284	0.00352113	I3R0N9	HFX_0056	HFX_0056	Putative inosine monophosphate dehydrogenase	41
D4GYQ3	ABC-type transport system ATP-binding protein (Probable substrate dipeptide/oligopeptide)	HVO_0058	137																1	444	0.00225225	I3R0P2	HFX_0059	dppF1	Dipeptide/oligopeptide/nickel ABC transporter ATP-binding protein	56	105	145
D4GYU4	Helicase domain protein	HVO_0099	308																1	636	0.00157233	I3R0T9	HFX_0107	dinG	Helicase	100	229
D4GYV5	Cysteine desulfurase (EC 2.8.1.7) (Selenocysteine lyase) (EC 4.4.1.16)	HVO_0109	411																1	426	0.00234742	I3R0V2	HFX_0120	nifS	Cysteine desulfurase	258
D4GYV8	Tetratricopeptide repeat protein	HVO_0112	211																1	246	0.00406504	I3R0V4	HFX_0122	tpr	TPR repeat-containing protein	211
D4GYX3	UPF0201 protein HVO_0127	HVO_0127	83																1	138	0.00724638	I3R0W9	HFX_0137	HFX_0137	UPF0201 protein HFX_0137	83
D4GZ79	Translation initiation factor 1A (aIF-1A)	HVO_0136	83																1	96	0.0104167	I3R0X7	HFX_0146	eif1A1	Translation initiation factor 1A	83
D4GZ82	Tyrosine--tRNA ligase (EC 6.1.1.1) (Tyrosyl-tRNA synthetase) (TyrRS)	HVO_0138	30																1	328	0.00304878	I3R0X8	HFX_0147	tyrS	Tyrosine--tRNA ligase	30
D4GZE4	Phosphohexomutase (Phosphoglucomutase / phosphomannomutase) (EC 5.4.2.-)	HVO_0199	402																1	457	0.00218818	I3R131	HFX_0200	pmm	Phosphoglucomutase	380	429
D4GZF8	Ferritin/Dps domain protein	HVO_0213	10																1	150	0.00666667	I3R149	HFX_0218	HFX_0218	Ferritin-like protein	10
D4GZS0	Rpa-associated protein	HVO_0291	178																1	196	0.00510204	I3R1A7	HFX_0278	HFX_0278	DNA-binding protein	178
D4GZU0	V-type ATP synthase subunit I	HVO_0311	226																1	733	0.00136426	I3R1C6	HFX_0297	atpI	V-type ATP synthase subunit I	115
D4H023	Glycine cleavage system protein T-like protein	HVO_0397	267																1	365	0.00273973	I3R1J1	HFX_0365	gcvT_2	Aminomethyltransferase, glycine cleavage system T protein	121
D4H027	UspA domain protein	HVO_0401	101																1	152	0.00657895	I3R1J5	HFX_0369	usp14	Universal stress protein	126
D4GS07	PhoU/TrkA-C domain protein	HVO_0467	381																1	402	0.00248756	I3R1Q8	HFX_0433	pchB	Potassium channel protein	344
D4GS09	AstE domain protein	HVO_0469	103																1	318	0.00314465	I3R1R0	HFX_0435	HFX_0435	Deacylase	103	168
D4GSH6	tRNA 2-thiolation protein NcsA (N-type ATP pyrophosphatase superfamily protein) (tRNA adenylyltransferase NcsA) (EC 2.7.7.-)	HVO_0580	204																1	321	0.00311526	I3R224	HFX_0558	mesJ	Arginosuccinate synthase	204
D4GSR1	Prefoldin subunit beta (GimC subunit beta)	HVO_0651	92																1	127	0.00787402	I3R287	HFX_0623	pfdB	Prefoldin subunit beta	12	92
D4GT00	YqjG-type gamma-glutamylcysteinyl-hydroquinone reductase (EC 1.8.-.-)	HVO_0670	13																1	326	0.00306748	I3R299	HFX_0635	ecm4	Glutathione S-transferase	294
D4GT82	Transcription elongation factor Spt5	HVO_0719	7																1	150	0.00666667	I3R2E1	HFX_0678	nusG	Transcription elongation factor Spt5	7
D4GTB2	Ribonuclease BN	HVO_0739	165																1	329	0.00303951	I3R2G1	HFX_0698	HFX_0698	Ribonuclease BN	165	176
D4GTR9	TRAM domain protein	HVO_0769	88																1	134	0.00746269	I3R2J1	HFX_0728	HFX_0728	Deoxyribonuclease	114
D4GUA0	Glycosyltransferase AglD (EC 2.4.1.-) (Archaeal glycosylation protein D)	HVO_0798	359																1	624	0.00160256	I3R2M7	HFX_0764	dpg	Dolichol-P-glucose synthetase	229
D4GYN0	Stomatin family protein	HVO_0035	272																1	396	0.00252525	I3R2N0	see replicate
D4GUD8	Amine oxidase domain protein	HVO_0817	119																1	425	0.00235294	I3R2P9	HFX_0786	crtI	Phytoene dehydrogenase	119
D4GUG3	Acyl-peptide hydrolase (Acylaminoacyl-peptidase)	HVO_0829	432																1	608	0.00164474	I3R2R2	HFX_0799	dap2	Dipeptidyl aminopeptidase/acylaminoacyl peptidase	105
D4GUH5	Putative M28 family peptidase (EC 3.4.11.-)	HVO_0836	309																1	435	0.00229885	I3R2R8	HFX_0805	iap	Aminopeptidase	379
D4GUL0	SirR/DtxR family transcription regulator	HVO_0863	55																1	150	0.00666667	I3R2U3	HFX_0831	troR	Transcription regulator SirR	55
D4GV12	DUF302 domain-containing protein	HVO_0930	62																1	156	0.00641026	I3R341	HFX_0932	HFX_0932	Uncharacterized protein	8	62
D4GV57	2-dehydro-3-deoxy-phosphogluconate aldolase, bacterial-type (EC 4.1.2.14)	HVO_0950	149																1	219	0.00456621	I3R356	HFX_0947	kdgA1	2-dehydro-3-deoxyphosphogluconate aldolase	149
D4GV77	Ribulose bisphosphate carboxylase (RuBisCO) (EC 4.1.1.39)	HVO_0970	260																1	414	0.00241546	I3R375	HFX_0967	rbcL	Ribulose bisphosphate carboxylase	225	275
D4GV80	Aminotransferase (EC 2.6.1.-)	HVO_0973	81																1	384	0.00260417	I3R379	HFX_0971	avtA	Aminotransferase	81
D4GVH7	acetate--CoA ligase (ADP-forming) (EC 6.2.1.13)	HVO_1000	444																1	697	0.00143472	I3R3A6	HFX_0998	HFX_0998	Acetyl-CoA synthetase	82	474	531
D4GVI6	Putative oxidoreductase (Aldo-keto reductase family protein) (EC 1.1.1.-)	HVO_1009	174																1	340	0.00294118	I3R3B4	HFX_1006	HFX_1006	Aryl-alcohol dehydrogenase	174	525
D4GVJ7	HEAT-PBS family protein	HVO_1020	270																1	419	0.00238663	I3R3C6	HFX_1018	HFX_1018	PBS lyase HEAT-like repeat protein	270
D4GVM0	Imidazole glycerol phosphate synthase subunit HisF (EC 4.3.2.10) (IGP synthase cyclase subunit) (IGP synthase subunit HisF) (ImGP synthase subunit HisF) (IGPS subunit HisF)	HVO_1044	95																1	270	0.0037037	I3R3E8	HFX_1042	hisF	Imidazole glycerol phosphate synthase subunit HisF	42
D4GVN2	TrkA domain protein	HVO_1055	131																1	226	0.00442478	I3R3G1; I3R3G4	HFX_1058	trkA	Potassium transporter TrkA	98
Q8NKQ2	PyrE-like protein	HVO_1082	72																1	210	0.0047619	I3R3J5	HFX_1089	pyrE	PyrE-like protein	72
D4GVT3	Adenylosuccinate lyase (EC 4.3.2.2)	HVO_1084	349																1	463	0.00215983	I3R3J8	HFX_1092	purB	Adenylosuccinate lyase	29	349
D4GW02	UspA domain protein	HVO_1087	132																1	141	0.0070922	I3R3K0	HFX_1094	usp26	Universal stress protein	116
D4GW22	Diaminopimelate decarboxylase (DAP decarboxylase) (DAPDC) (EC 4.1.1.20)	HVO_1098	168																1	415	0.00240964	I3R3L2	HFX_1106	lysA	Diaminopimelate decarboxylase	160
D4GW30	DUF88 family protein	HVO_1102	39																1	165	0.00606061	I3R3L7	HFX_1111	HFX_1111	Uncharacterized protein	38	88
D4GW66	Fe-coproporphyrin synthase AhbC	HVO_1121	34																1	402	0.00248756	I3R3N5	HFX_1129	nirJ	Fe-S osidoreductase	34	157
D4GW94	Acyl-CoA dehydrogenase (EC 1.3.8.-)	HVO_1140	292																1	380	0.00263158	I3R3Q8	HFX_1152	acd	Acyl-CoA dehydrogenase	283
D4GWD0	HD family hydrolase	HVO_1164	193																1	270	0.0037037	I3R3S9	HFX_1176	HFX_1176	Phosphohydrolase	259
D4GWS3	GalE family epimerase/dehydratase	HVO_1172	8																1	315	0.0031746	I3R3T7	HFX_1184	galE	Nucleoside-diphosphate-sugar epimerase ( UDP-glucose 4-epimerase)	8	178
D4GWW2	Acyl-CoA dehydrogenase (EC 1.3.8.-)	HVO_1199	238																1	380	0.00263158	I3R3W2	HFX_1209	acd	Acyl-CoA dehydrogenase	237
D4GX52	DUF54 family protein	HVO_1249	126																1	142	0.00704225	I3R410	HFX_1257	HFX_1257	Uncharacterized protein	70	109	126
D4GXF6	Peptidase M24 family protein	HVO_1309	93																1	391	0.00255754	I3R4C8	HFX_1378	pepQ	Peptidase M24	93	145
D4GXW9	FAD-dependent oxidoreductase	HVO_1396	425																1	471	0.00212314	I3R4M1	HFX_1473	fixC	Electron transfer flavoprotein	63	248
D4GXX3	ABC-type transport system periplasmic substrate-binding protein (Probable substrate sugar)	HVO_1401	81																1	377	0.00265252	I3R4M5	HFX_1477	HFX_1477	ABC transporter	77	208
D4GY73	Aspartate carbamoyltransferase regulatory chain	HVO_1455	95																1	155	0.00645161	I3R4R7	HFX_1520	pyrI	Aspartate carbamoyltransferase regulatory chain	95
D4GY93	1,4-dihydroxy-2-naphthoyl-CoA synthase (DHNA-CoA synthase) (EC 4.1.3.36)	HVO_1465	293																1	305	0.00327869	I3R4S7	HFX_1530	menB	1,4-dihydroxy-2-naphthoyl-CoA synthase	293
D4GYA6	Cell surface protein	HVO_1472	44																1	70	0.0142857	I3R4T3	HFX_1536	csg2	Cell surface protein	44
D4GYC3	Ferredoxin (2Fe-2S)	HVO_1482	84																1	108	0.00925926	I3R4U3	HFX_1546	fdx	(2Fe-2S)-binding protein	84
D4GYE7	HTH-type transcriptional regulator GlpR	HVO_1501	33																1	255	0.00392157	I3R4W2	HFX_1565	deoR2	DeoR faimly transcriptional regulator	79
D4GYI5	Glycerol kinase (EC 2.7.1.30) (ATP:glycerol 3-phosphotransferase) (Glycerokinase)	HVO_1541	153																1	510	0.00196078	I3R4Z8	HFX_1602	glpK	Glycerol kinase	153
D4GYZ1	Proteasome subunit beta (EC 3.4.25.1) (20S proteasome beta subunit) (Proteasome core protein PsmB)	HVO_1562	205																1	243	0.00411523	I3R519	HFX_1623	psmB	Proteasome subunit beta	82	205
D4GZ14	Acyl-CoA synthetase (EC 6.2.1.-)	HVO_1585	634																1	668	0.00149701	I3R539	HFX_1643	acs	Acyl-CoA synthetase	395	630
D4GZ27	DNA helicase (EC 3.6.4.12)	HVO_1598	317																1	459	0.00217865	I3R553	HFX_1657	ssl2	DNA repair helicase	310
Q9YGA5	Transcription initiation factor IIB 2 (TFIIB 2)	HVO_1676	15																1	332	0.00301205	I3R5G3	HFX_1768	tfb7	Transcription initiation factor IIB	14
D4H056	Putative glucoamylase (EC 3.2.1.3)	HVO_1711	562																1	1511	0.000661813	I3R5J7	HFX_1803	amy5	Glucoamylase	11
D4H067	Putative DNA helicase Rad25 (EC 3.6.4.12)	HVO_1723	215																1	695	0.00143885	I3R5K8	HFX_1815	ssl2	Putative DNA helicase Rad25	166
D4H071	TATA-box-binding protein 2 (Box A-binding protein 2) (BAP 2) (TATA sequence-binding protein 2) (TBP 2) (TATA-box factor 2)	HVO_1727	163																1	186	0.00537634	I3R5L2	HFX_1819	tbp2	TATA-box-binding protein	163
D4GSA2	Catalase-peroxidase (CP) (EC 1.11.1.21) (Peroxidase/catalase)	HVO_1778	392																1	718	0.00139276	I3R5Q4	HFX_1866	perA	Catalase-peroxidase	664
D4GST5	30S ribosomal protein S6e	HVO_1827	84																1	133	0.0075188	I3R5R7	HFX_1880	rps6E	30S ribosomal protein S6e	84
D4GSD5	Sensor box histidine kinase (EC 2.7.13.3)	HVO_1811	623																1	859	0.00116414	I3R5T2	HFX_1895	HFX_1895	Chemotaxis protein CheY	729
D4GSA8	DUF222 domain-containing protein	HVO_1783	91																1	224	0.00446429	I3R5V8	HFX_1921	HFX_1921	Uncharacterized protein	91	134
D4GSW1	30S ribosomal protein S19e	HVO_1858	79																1	151	0.00662252	I3R5X7	HFX_1941	rps19R	30S ribosomal protein S19e	79	97
D4GSW7	Probable molybdopterin synthase (MPT synthase) (EC 2.8.1.-)	HVO_1864	247																1	261	0.00383142	I3R5Y2	HFX_1946	moaE	Bifunctional molybdopterin-guanine dinucleotide biosynthesis protein MobB/MoaE	253
D4GSX0	Lysine--tRNA ligase (EC 6.1.1.6) (Lysyl-tRNA synthetase) (LysRS)	HVO_1867	458																1	555	0.0018018	I3R5Y4	HFX_1948	lysS	Lysine--tRNA ligase	455
D4GTD8	Beta-lactamase domain protein	HVO_1905	119																1	274	0.00364964	I3R631	HFX_1999	phnP	ATP-binding protein	227
D4GTF4	Putative GTP-binding protein	HVO_1925	18																1	325	0.00307692	I3R650	HFX_2018	HFX_2018	GTP-binding protein	106
D4GTK7	Ribonuclease HII (RNase HII) (EC 3.1.26.4)	HVO_1978	37																1	215	0.00465116	I3R6A3	HFX_2071	rnhB	Ribonuclease HII	37
D4GTM3	Conserved protein	HVO_1995	178																1	243	0.00411523	I3R6C1	HFX_2090	HFX_2090	Uncharacterized protein	74
D4GV86	Putative copper-containing oxidoreductase	HVO_2153	302																1	385	0.0025974	I3R6M2	HFX_2193	aniA	Membrane protein	80	215
D4GV89	UspA domain protein	HVO_2156	283																1	301	0.00332226	I3R6M7	HFX_2198	uspA	Universal stress protein UspA	63
D4GVA1	AAA-type ATPase (MoxR subfamily)	HVO_2168	274																1	329	0.00303951	I3R6Q6	HFX_2227	moxR6	Magnesium chelatase	274
D4GVC2	Phosphoribosylformylglycinamidine synthase subunit PurS (FGAM synthase) (EC 6.3.5.3) (Formylglycinamide ribonucleotide amidotransferase subunit III) (FGAR amidotransferase III) (FGAR-AT III) (Phosphoribosylformylglycinamidine synthase subunit III)	HVO_2189	25																1	83	0.0120482	I3R6S5	HFX_2247	purS	Phosphoribosylformylglycinamidine synthase subunit PurS	25
D4GVV0	Peptide methionine sulfoxide reductase MsrB (R-form specific) (EC 1.8.4.12)	HVO_2234	117																1	133	0.0075188	I3R6W4	HFX_2287	selR	Methionine sulfoxide reductase B	116
D4GWG7	Molybdopterin molybdenumtransferase (EC 2.10.1.1)	HVO_2304	12																1	406	0.00246305	I3R6Z1	HFX_2314	moeA2	Molybdenum cofactor biosynthesis protein MoaA	12
D4GWE2	4a-hydroxytetrahydrobiopterin dehydratase (EC 4.2.1.96)	HVO_2309	79																1	91	0.010989	I3R6Z6	HFX_2319	phhB	Putative pterin-4-alpha-carbinolamine dehydratase	79
D4GWG8	YfiH family protein	HVO_2322	189																1	249	0.00401606	I3R708	HFX_2331	HFX_2331	Xylose isomerase domain protein TIM barrel	22
D4GQ80	Amphi-Trp domain-containing protein	HVO_A0048	8																1	95	0.0105263	I3R711	HFX_2334	HFX_2334	Uncharacterized protein	8
D4GWH4	Amphi-Trp domain-containing protein	HVO_2325	28																1	94	0.0106383	I3R711	see replicate
D4GWI6	UspA domain protein	HVO_2337	125																1	167	0.00598802	I3R723	HFX_2346	uspA	Universal stress protein UspA	125
D4GWJ7	GTP cyclohydrolase MptA (EC 3.5.4.39) (GTP cyclohydrolase I) (GCYH-I) (GTP cyclohydrolase IV)	HVO_2348	250																1	308	0.00324675	I3R734	HFX_2357	mptA	GTP cyclohydrolase MptA	98
D4GWK4	GNAT family acetyltransferase (EC 2.3.1.-)	HVO_2356	290																1	407	0.002457	I3R739	HFX_2363	HFX_2363	Uncharacterized protein	267
D4GWK7	Nucleotide pyrophosphohydrolase	HVO_2359	31																1	176	0.00568182	I3R742	HFX_2366	HFX_2366	Uncharacterized protein	22	31
D4GT19	Putative oxidoreductase (Aldo-keto reductase family protein) (EC 1.1.1.-)	HVO_2448	184																1	327	0.0030581	I3R7C8	HFX_2453	HFX_2453	Aryl-alcohol dehydrogenase	177
D4GT59	Succinate--CoA ligase [ADP-forming] subunit alpha (EC 6.2.1.5) (Succinyl-CoA synthetase subunit alpha) (SCS-alpha)	HVO_2464	22																1	289	0.00346021	I3R7E4	HFX_2471	sucD	Succinate--CoA ligase [ADP-forming] subunit alpha	243
D4GTY4	30S ribosomal protein S4e	HVO_2552	53																1	247	0.00404858	I3R7P7	HFX_2576	rps4E	30S ribosomal protein S4e	12	53
D4GTY2	30S ribosomal protein S14 type Z	HVO_2550	35																1	58	0.0172414	I3R7P9	HFX_2578	rpl14P	50S ribosomal protein L14	41
D4GTY7	30S ribosomal protein S17	HVO_2555	62																1	114	0.00877193	I3R7Q0	HFX_2579	rpsQ	30S ribosomal protein S17P	62
D4GTY8	Ribonuclease P protein component 1 (RNase P component 1) (EC 3.1.26.5) (Rpp29)	HVO_2556	83																1	143	0.00699301	I3R7Q1	HFX_2580	rnpA	Ribonuclease P protein component 1	83	141
D4GTZ4	50S ribosomal protein L23	HVO_2562	58																1	83	0.0120482	I3R7Q7	HFX_2586	rplW	50S ribosomal protein L23P	58
D4GTZ5	50S ribosomal protein L4	HVO_2563	204																1	248	0.00403226	I3R7Q8	HFX_2587	rpl4LP	50S ribosomal protein L4	43	93	182	192	204
D4GUC8	tRNA-t(6)A37 methylthiotransferase (EC 2.8.4.5)	HVO_2605	334																1	429	0.002331	I3R7U1	HFX_2623	miaB	MiaB-like tRNA modifying enzyme	334
D4GUF1	TrkA-C domain protein	HVO_2617	211																1	403	0.00248139	I3R7V0	HFX_2632	HFX_2632	Uncharacterized protein	211
D4GUW6	Dipeptide epimerase-like protein	HVO_2638	258																1	345	0.00289855	I3R7X8	HFX_2660	HFX_2660	Chloromuconate cycloisomerase	269
D4GUW8	DUF1611 family protein	HVO_2639	14																1	341	0.00293255	I3R7X9	HFX_2661	HFX_2661	Uncharacterized protein	14
D4GVR2	ABC-type transport system ATP-binding protein (Probable substrate sugar)	HVO_2692	107																1	395	0.00253165	I3R823	HFX_2705	malK	Sugar ABC transporter ATP-binding protein	5	73	107
D4GVS1	DNA primase small subunit PriS (EC 2.7.7.-)	HVO_2697	296																1	385	0.0025974	I3R828	HFX_2710	priA	DNA primase small subunit PriS	243
D4GW32	Acyl-CoA dehydrogenase (EC 1.3.8.-)	HVO_2716	279																1	381	0.00262467	I3R844	HFX_2726	caiA	Acyl-CoA dehydrogenase	199
D4GW44	50S ribosomal protein L37e	HVO_2722	42																1	58	0.0172414	I3R849	HFX_2732	rpl37E	50S ribosomal protein L37e	11	12	14	19	42	54
D4GW76	50S ribosomal protein L7Ae (Ribosomal protein L8e)	HVO_2737	31																1	120	0.00833333	I3R865	HFX_2748	rpl7AE	50S ribosomal protein L7Ae	31	39
P41198	50S ribosomal protein L10 (Acidic ribosomal protein P0 homolog) (L10e)	HVO_2756	16																1	348	0.00287356	I3R884	HFX_2768	rplJ	50S ribosomal protein L10	16
P41199	50S ribosomal protein L1	HVO_2757	41																1	212	0.00471698	I3R885	HFX_2769	rpl1P	50S ribosomal protein L1	41	146
D4GWW8	30S ribosomal protein S2	HVO_2773	148																1	260	0.00384615	I3R899	HFX_2783	rps2P	30S ribosomal protein S2	149
D4GWZ1	30S ribosomal protein S11	HVO_2782	45																1	130	0.00769231	I3R8A7	HFX_2792	rps11P	30S ribosomal protein S11	45	88
D4GWZ3	30S ribosomal protein S4	HVO_2783	8																1	175	0.00571429	I3R8A8	HFX_2793	rpsD	30S ribosomal protein S4	8	35
D4GX15	Glycosyltransferase domain protein	HVO_2793	143																1	252	0.00396825	I3R8B9	HFX_2805	HFX_2805	Uncharacterized protein	142
D4GX56	enoyl-CoA hydratase (EC 4.2.1.17)	HVO_2815	599																1	661	0.00151286	I3R8E2	HFX_2830	fadB	3-hydroxyacyl-CoA dehydrogenase	38
D4GXC8	Putative PrkA-type serine/threonine protein kinase (EC 2.7.11.1)	HVO_2848	332																1	757	0.001321	I3R8E9	HFX_2838	prkA	Serine protein kinase	247
D4GXG2	Serine hydroxymethyltransferase (SHMT) (Serine methylase) (EC 2.1.2.1)	HVO_2862	60																1	415	0.00240964	I3R8G4	HFX_2854	glyA	Serine hydroxymethyltransferase	60
D4GXL4	GNAT family acetyltransferase (EC 2.3.1.-)	HVO_2886	74																1	147	0.00680272	I3R8I9	HFX_2879	wecD	Acetyltransferase	100
D4GXP9	Glutamyl-tRNA(Gln) amidotransferase subunit E (Glu-ADT subunit E) (EC 6.3.5.-)	HVO_2902	338																1	624	0.00160256	I3R8K8	HFX_2898	gatE	Glutamyl-tRNA(Gln) amidotransferase subunit E	338
D4GY12	Lipoyl synthase (EC 2.8.1.8) (Lip-syn) (LS) (Lipoate synthase) (Lipoic acid synthase) (Sulfur insertion protein LipA)	HVO_2957	24																1	311	0.00321543	I3R8Q5	HFX_2951	lipA	Probable lipoyl synthase	24
D4GY17	2-oxo-3-methylvalerate dehydrogenase E1 component beta subunit (EC 1.2.4.4)	HVO_2959	254																1	327	0.0030581	I3R8Q7	HFX_2953	pdhB1	2-oxoisovalerate dehydrogenase	254
D4GY19	Dihydrolipoamide S-acyltransferase (EC 2.3.1.-)	HVO_2960	419																1	521	0.00191939	I3R8Q8	HFX_2954	pdhC	Branched-chain alpha-keto acid dehydrogenase subunit E2	178
Q04829	Dihydrolipoyl dehydrogenase (EC 1.8.1.4) (Dihydrolipoamide dehydrogenase)	HVO_2961	271																1	475	0.00210526	I3R8Q9	HFX_2955	pdhD	Dihydrolipoyl dehydrogenase	121
D4GY68	HalOD1 domain-containing protein	HVO_2985	173																1	231	0.004329	I3R8T3	HFX_2979	HFX_2979	Uncharacterized protein	181
Q9P9L2	Malate dehydrogenase (EC 1.1.1.37)	HVO_3007	186																1	304	0.00328947	I3R8Y0	HFX_3026	mdhA	Malate dehydrogenase	302
D4GR46	N-methylhydantoinase (ATP-hydrolyzing) B (EC 3.5.2.14)	HVO_A0378	587																1	591	0.00169205	I3R9W5	HFX_5191	hyuB	N-methylhydantoinase	257
D4GQ21	Spo0M family protein	HVO_B0375	47																1	245	0.00408163	I3RA56	HFX_5285	HFX_5285	SpoOM family protein	68
D4GPR5	Monooxygenase (EC 1.14.14.-)	HVO_B0268	251																1	340	0.00294118	I3RAP0	HFX_6176	yvbT	Alkanal monooxygenase (FMN-linked)	251
D4GRS6	Flavin-dependent pyridine nucleotide oxidoreductase	HVO_A0618	36																1	475	0.00210526	I3RAZ3; I3RB56	HFX_6281	noxA1	NADH oxidase	36
D4GRP8	HTH domain protein	HVO_A0588	57																1	147	0.00680272	I3RB23	HFX_6311	HFX_6311	AsnC family transcriptional regulator	57
D4GRG1	Halo transducer protein	HVO_A0498	269																1	379	0.00263852	I3RBA7	HFX_6397	HFX_6397	Uncharacterized protein	253	272
D4GRP9	HxlR family transcription regulator	HVO_A0589	44																1	122	0.00819672	M0INP6; I3RB22; I3RBJ6	HFX_6490	BM92_15600	HxlR family transcriptional regulator	45
D4GXH2	TFIIB-type zinc ribbon-containing protein	HVO_2867	72																1	236	0.00423729	M0IQJ7; I3R8H0	HFX_2860	C439_16045	Uncharacterized protein	158
D4GP49	ABC-type transport system periplasmic substrate-binding protein	HVO_B0047	284																1	400	0.0025	M0ITD1; I3R6B9	HFX_2088	C439_12218	Uncharacterized protein	264
D4GWM6	ABC-type transport system ATP-binding protein (Probable substrate phosphate)	HVO_2378	139																1	296	0.00337838	M0IVX1; I3R762	HFX_2386	pstB	Phosphate import ATP-binding protein PstB	103	168
D4GS26	Endonuclease NucS (EC 3.1.-.-)	HVO_0486	68																1	264	0.00378788	M0J4B3	HFX_0452	nucS	Endonuclease NucS	103
D4H055	Glycoside hydrolase domain protein	HVO_1710	297																1	677	0.0014771	M0J587; I3R5J6	HFX_1802	BM92_00090	Alpha-amylase	395
D4GXU9	Transcription factor S (Transcription elongation factor IIS/RNA polymerase subunit homolog)	HVO_1385	79																1	106	0.00943396	M0J6E3; I3R4K9	HFX_1461	C439_03183	DNA-directed RNA polymerase subunit M1	69	90
D4GRI3	Phenylacetyl-coenzyme A ligase (EC 6.2.1.30), paaK	HVO_A0521	419																1	429	0.002331	M0IKD0	HFX_6359	C439_17823	Phenylacetyl-coenzyme A ligase	414
D4GUK1	DNA double-strand break repair Rad50 ATPase	HVO_0854	184	249	273	436	438	556	604	652									8	893	0.00895857	I3R2T4	Hmed homologs (no Kac detected) compared to Hvo proteins detected KAc
D4GRZ3	Leucine--tRNA ligase (EC 6.1.1.4) (Leucyl-tRNA synthetase) (LeuRS)	HVO_0452	133	158	175	391	394	399	713	760									8	958	0.00835073	I3R1P3	Hmed homologs (no Kac detected) compared to Hvo proteins detected KAc
D4GYI2	Anaerobic glycerol-3-phosphate dehydrogenase subunit A1 (G-3-P dehydrogenase A1) (G3PDH A1) (EC 1.1.5.3)	HVO_1538	35	102	131	138	377	494											6	586	0.0102389	I3R4Z5	Hmed homologs (no Kac detected) compared to Hvo proteins detected KAc
D4GXX8	Nonhistone chromosomal protein	HVO_2941	34	49	81	91	96												5	104	0.0480769	I3R8N8	Hmed homologs (no Kac detected) compared to Hvo proteins detected KAc
D4GWR0	Elongation factor 1-alpha (EF-1-alpha) (Elongation factor Tu) (EF-Tu)	HVO_2413	4	83	158	161	295												5	420	0.0119048	I3R792	Hmed homologs (no Kac detected) compared to Hvo proteins detected KAc
Q977V2	Signal recognition particle 54 kDa protein (SRP54) (Hv54h)	HVO_0123	16	33	123	295	328												5	465	0.0107527	I3R0W5	Hmed homologs (no Kac detected) compared to Hvo proteins detected KAc
D4GT23	Aspartyl/glutamyl-tRNA(Asn/Gln) amidotransferase subunit B (Asp/Glu-ADT subunit B) (EC 6.3.5.-)	HVO_0684	238	244	248	291	339												5	496	0.0100806	I3R2B0	Hmed homologs (no Kac detected) compared to Hvo proteins detected KAc
D4GZ78	Polyphosphate kinase (EC 2.7.4.1) (ATP-polyphosphate phosphotransferase) (Polyphosphoric acid kinase)	HVO_1650	62	429	542	792	827												5	832	0.00600962	I3R5D6	Hmed homologs (no Kac detected) compared to Hvo proteins detected KAc
D4GWB2	30S ribosomal protein S15	HVO_1148	16	68	113	125													4	155	0.0258065	I3R3R6	Hmed homologs (no Kac detected) compared to Hvo proteins detected KAc
D4GW38	Cro/C1 family transcription regulator	HVO_2718	3	81	96	102													4	173	0.0231214	I3R846	Hmed homologs (no Kac detected) compared to Hvo proteins detected KAc
D4GQN6	CRISPR-associated protein Cas7	HVO_A0207	64	183	223	231													4	340	0.0117647	I3RB28	Hmed homologs (no Kac detected) compared to Hvo proteins detected KAc
D4GWT4	PhoU domain protein	HVO_1181	30	57	89	155													4	343	0.0116618	I3R3U6	Hmed homologs (no Kac detected) compared to Hvo proteins detected KAc
D4GWR6	Hydroxymethylglutaryl-CoA synthase (HMG-CoA synthase) (HMGCS) (EC 2.3.3.10) (3-hydroxy-3-methylglutaryl coenzyme A synthase)	HVO_2419	34	209	303	343													4	445	0.00898876	I3R799	Hmed homologs (no Kac detected) compared to Hvo proteins detected KAc
D4GZE0	DUF1931 domain protein	HVO_0196	7	11	15														3	55	0.0545455	I3R126	Hmed homologs (no Kac detected) compared to Hvo proteins detected KAc
D4GXU1	UPF0339 family protein	HVO_2922	3	38	49														3	60	0.05	I3R8M6	Hmed homologs (no Kac detected) compared to Hvo proteins detected KAc
D4GZX3	DNA-directed RNA polymerase subunit Rpo5 (EC 2.7.7.6) (DNA-directed RNA polymerase subunit H)	HVO_0346	8	56	66														3	75	0.04	I3R1F9	Hmed homologs (no Kac detected) compared to Hvo proteins detected KAc
D4GVS6	Something about silencing protein 10	HVO_1080	48	58	66														3	188	0.0159574	I3R3J3	Hmed homologs (no Kac detected) compared to Hvo proteins detected KAc
D4GY31	phosphoserine phosphatase (EC 3.1.3.3) (O-phosphoserine phosphohydrolase)	HVO_2965	108	124	203														3	215	0.0139535	I3R8R1	Hmed homologs (no Kac detected) compared to Hvo proteins detected KAc
D4GP63	Cobalt-factor-II C20-methyltransferase (EC 2.1.1.151)	HVO_B0061	19	161	171														3	235	0.012766	I3R9J2	Hmed homologs (no Kac detected) compared to Hvo proteins detected KAc
D4GU95	Transcription initiation factor IIB (TFIIB)	HVO_0795	148	221	270														3	335	0.00895522	I3R2M4	Hmed homologs (no Kac detected) compared to Hvo proteins detected KAc
D4GS06	Citrate synthase (EC 2.3.3.16)	HVO_0466	133	271	369														3	379	0.00791557	I3R1Q7	Hmed homologs (no Kac detected) compared to Hvo proteins detected KAc
D4GU24	3-dehydroquinate synthase (DHQ synthase) (EC 1.4.1.24) (3-dehydroquinate synthase II)	HVO_0792	265	325	351														3	392	0.00765306	I3R2M0	Hmed homologs (no Kac detected) compared to Hvo proteins detected KAc
D4GXW1	GTP-binding protein	HVO_2932	4	76	225														3	396	0.00757576	I3R8N4	Hmed homologs (no Kac detected) compared to Hvo proteins detected KAc
D4GT09	Aspartate--tRNA(Asp/Asn) ligase (EC 6.1.1.23) (Aspartyl-tRNA synthetase) (AspRS) (Non-discriminating aspartyl-tRNA synthetase) (ND-AspRS)	HVO_0677	42	46	393														3	434	0.00691244	I3R2A4	Hmed homologs (no Kac detected) compared to Hvo proteins detected KAc
D4GYI4	Glycerol-3-phosphate dehydrogenase subunit C (EC 1.1.5.3)	HVO_1540	123	166	220														3	436	0.00688073	I3R4Z7	Hmed homologs (no Kac detected) compared to Hvo proteins detected KAc
D4GVF7	NADH-quinone oxidoreductase subunit C/D (EC 7.1.1.-) (NADH dehydrogenase I subunit C/D) (NDH-1 subunit C/D)	HVO_0980	356	397	512														3	557	0.005386	I3R386	Hmed homologs (no Kac detected) compared to Hvo proteins detected KAc
D4GZV3	Arginine--tRNA ligase (EC 6.1.1.19) (Arginyl-tRNA synthetase) (ArgRS)	HVO_0324	267	348	446														3	587	0.00511073	I3R1D8	Hmed homologs (no Kac detected) compared to Hvo proteins detected KAc
D4GP43	Siderophore biosynthesis protein IucC (EC 6.3.2.-)	HVO_B0041	163	174	289														3	612	0.00490196	I3R9G7	Hmed homologs (no Kac detected) compared to Hvo proteins detected KAc
D4GRW2	ArNOG04375 family protein	HVO_0421	118	454	527														3	626	0.00479233	I3R1L3	Hmed homologs (no Kac detected) compared to Hvo proteins detected KAc
D4GZ84	DUF460 domain protein	HVO_0140	178	249	449														3	689	0.00435414	I3R0Y0	Hmed homologs (no Kac detected) compared to Hvo proteins detected KAc
D4GVM4	Phosphoribosylformylglycinamidine synthase subunit PurL (FGAM synthase) (EC 6.3.5.3) (Formylglycinamide ribonucleotide amidotransferase subunit II) (FGAR amidotransferase II) (FGAR-AT II) (Glutamine amidotransferase PurL) (Phosphoribosylformylglycinamidine synthase subunit II)	HVO_1048	186	190	281														3	702	0.0042735	I3R3F2	Hmed homologs (no Kac detected) compared to Hvo proteins detected KAc
D4GXM0	DHH/RecJ family phosphoesterase	HVO_2889	128	579	691														3	729	0.00411523	I3R8J3	Hmed homologs (no Kac detected) compared to Hvo proteins detected KAc
D4GTQ1	Small CPxCG-related zinc finger protein	HVO_0758	15	31															2	56	0.0357143	I3R2H8	Hmed homologs (no Kac detected) compared to Hvo proteins detected KAc
D4GXY0	AbrB/MazE/SpoVT family DNA-binding domain-containing protein	HVO_2942	50	55															2	65	0.0307692	I3R8N9	Hmed homologs (no Kac detected) compared to Hvo proteins detected KAc
D4GTC9	30S ribosomal protein S24e	HVO_1896	42	58															2	101	0.019802	I3R620	Hmed homologs (no Kac detected) compared to Hvo proteins detected KAc
D4GXW0	30S ribosomal protein S10	HVO_1392	6	25															2	109	0.0183486	I3R4L6	Hmed homologs (no Kac detected) compared to Hvo proteins detected KAc
D4GYC7	Origin-associated protein OapB	HVO_3013	32	103															2	130	0.0153846	I3R8Y5	Hmed homologs (no Kac detected) compared to Hvo proteins detected KAc
D4GWJ6	HAD family hydrolase	HVO_2347	37	45															2	140	0.0142857	I3R732	Hmed homologs (no Kac detected) compared to Hvo proteins detected KAc
D4GYV3	Iron-sulfur cluster assembly protein	HVO_0107	17	134															2	142	0.0140845	I3R0V1	Hmed homologs (no Kac detected) compared to Hvo proteins detected KAc
D4GWY1	50S ribosomal protein L13	HVO_2778	90	128															2	145	0.0137931	I3R8A4	Hmed homologs (no Kac detected) compared to Hvo proteins detected KAc
D4GTA8	DUF302 family protein	HVO_0736	11	85															2	151	0.013245	I3R2F7	Hmed homologs (no Kac detected) compared to Hvo proteins detected KAc
D4GYE1	PTS system fructose-specific EIIB component (EC 2.7.1.202) (EIIB-Fru) (Fructose-specific phosphotransferase enzyme IIB component)	HVO_1495	79	147															2	158	0.0126582	I3R4V6	Hmed homologs (no Kac detected) compared to Hvo proteins detected KAc
D4GXM7	Probable cyclic pyranopterin monophosphate synthase (EC 4.6.1.17) (Molybdenum cofactor biosynthesis protein C)	HVO_1347	150	169															2	175	0.0114286	I3R4H6	Hmed homologs (no Kac detected) compared to Hvo proteins detected KAc
D4GU20	DUF5817 domain-containing protein	HVO_2584	61	162															2	179	0.0111732	I3R7S8	Hmed homologs (no Kac detected) compared to Hvo proteins detected KAc
D4GVE0	Probable thymidylate kinase (EC 2.7.4.9) (dTMP kinase)	HVO_2207	81	145															2	197	0.0101523	I3R6U2	Hmed homologs (no Kac detected) compared to Hvo proteins detected KAc
D4GYB7	UPF0148 family protein	HVO_3008	23	36															2	201	0.00995025	M0J4T6; I3R8Y1	Hmed homologs (no Kac detected) compared to Hvo proteins detected KAc
D4GYE9	3-isopropylmalate dehydratase (EC 4.2.1.33)	HVO_1503	184	193															2	202	0.00990099	I3R4W4	Hmed homologs (no Kac detected) compared to Hvo proteins detected KAc
D4GSZ4	XTP/dITP diphosphatase (EC 3.6.1.66)	HVO_1893	11	202															2	210	0.00952381	I3R617	Hmed homologs (no Kac detected) compared to Hvo proteins detected KAc
D4GY62	Uracil phosphoribosyltransferase (EC 2.4.2.9) (UMP pyrophosphorylase) (UPRTase)	HVO_2981	40	97															2	226	0.00884956	I3R8S6	Hmed homologs (no Kac detected) compared to Hvo proteins detected KAc
D4GW15	Ribonuclease P protein component 3 (RNase P component 3) (EC 3.1.26.5) (Rpp30)	HVO_1094	118	223															2	231	0.00865801	I3R3K8	Hmed homologs (no Kac detected) compared to Hvo proteins detected KAc
D4GZV5	Riboflavin kinase (RFK) (EC 2.7.1.161) (CTP-dependent riboflavin kinase) (CTP:riboflavin 5'-phosphotransferase) (Flavokinase)	HVO_0326	32	124															2	237	0.00843882	I3R1E0	Hmed homologs (no Kac detected) compared to Hvo proteins detected KAc
D4GQN7	CRISPR-associated protein Cas5	HVO_A0208	27	109															2	265	0.00754717	I3RB29	Hmed homologs (no Kac detected) compared to Hvo proteins detected KAc
D4GRY7	ABC-type transport system ATP-binding protein (Probable substrate phosphate/phosphonate)	HVO_0446	138	241															2	267	0.00749064	I3R1N7	Hmed homologs (no Kac detected) compared to Hvo proteins detected KAc
D4GUM5	Endonuclease 3 (EC 4.2.99.18)	HVO_0878	12	113															2	268	0.00746269	I3R2W3	Hmed homologs (no Kac detected) compared to Hvo proteins detected KAc
D4GVW4	Uncharacterized motility-related protein HVO_2248	HVO_2248	231	254															2	271	0.00738007	M0IUR2; I3R6X1	Hmed homologs (no Kac detected) compared to Hvo proteins detected KAc
D4GQN4	CRISPR-associated endoribonuclease Cas6 (EC 3.1.-.-)	HVO_A0205	22	225															2	272	0.00735294	M0IMH0; I3RB26	Hmed homologs (no Kac detected) compared to Hvo proteins detected KAc
D4GYM0	Putative thiosulfate sulfurtransferase (EC 2.8.1.1) (Rhodanese-like protein)	HVO_0025	162	166															2	286	0.00699301	I3R0K7	Hmed homologs (no Kac detected) compared to Hvo proteins detected KAc
D4GZS1	Replication protein A	HVO_0292	116	307															2	311	0.00643087	I3R1A8	Hmed homologs (no Kac detected) compared to Hvo proteins detected KAc
D4GZ23	tRNA/rRNA cytosine-C5-methylase (EC 2.1.1.-)	HVO_1594	35	218															2	313	0.00638978	I3R549	Hmed homologs (no Kac detected) compared to Hvo proteins detected KAc
D4GY53	ArsA family ATPase (EC 3.6.-.-)	HVO_2977	84	170															2	321	0.00623053	I3R8S2	Hmed homologs (no Kac detected) compared to Hvo proteins detected KAc
D4GXZ3	Phosphomevalonate decarboxylase (PMD) (EC 4.1.1.99) (Mevalonate monophosphate decarboxylase)	HVO_1412	6	15															2	324	0.00617284	I3R4N4	Hmed homologs (no Kac detected) compared to Hvo proteins detected KAc
D4GVS4	Sulfate adenylyltransferase small subunit-like protein	HVO_1079	35	312															2	325	0.00615385	I3R3J2	Hmed homologs (no Kac detected) compared to Hvo proteins detected KAc
D4GYT2	Delta-aminolevulinic acid dehydratase (EC 4.2.1.24)	HVO_0087	2																2	327	0.00611621	I3R0S8	Hmed homologs (no Kac detected) compared to Hvo proteins detected KAc
D4GTG6	5,10-methylenetetrahydromethanopterin reductase (EC 1.5.98.2) (Coenzyme F420-dependent N(5),N(10)-methylenetetrahydromethanopterin reductase) (Methylene-H(4)MPT reductase)	HVO_1937	122	123															2	328	0.00609756	I3R662	Hmed homologs (no Kac detected) compared to Hvo proteins detected KAc
D4GYC6	Origin-associated protein OapC	HVO_3012	30	207															2	330	0.00606061	M0J5J8; I3R8Y4	Hmed homologs (no Kac detected) compared to Hvo proteins detected KAc
D4GTA3	Amidohydrolase domain protein	HVO_2483	77	89															2	337	0.00593472	I3R7G0	Hmed homologs (no Kac detected) compared to Hvo proteins detected KAc
D4GVC6	Phosphoribosylaminoimidazole-succinocarboxamide synthase (EC 6.3.2.6) (SAICAR synthetase)	HVO_2193	5	274															2	339	0.00589971	I3R6S9	Hmed homologs (no Kac detected) compared to Hvo proteins detected KAc
D4GX45	AstE domain protein	HVO_2812	123	251															2	341	0.0058651	I3R8D9	Hmed homologs (no Kac detected) compared to Hvo proteins detected KAc
D4GZ60	2-(3-amino-3-carboxypropyl)histidine synthase (EC 2.5.1.108)	HVO_1631	19	52															2	344	0.00581395	I3R5B3	Hmed homologs (no Kac detected) compared to Hvo proteins detected KAc
D4GUX6	NADPH:quinone reductase (EC 1.6.5.5)	HVO_2643	249	253															2	346	0.00578035	I3R7Y3	Hmed homologs (no Kac detected) compared to Hvo proteins detected KAc
D4GS18	Glyceraldehyde-3-phosphate dehydrogenase (GAPDH) (EC 1.2.1.59) (NAD(P)-dependent glyceraldehyde-3-phosphate dehydrogenase)	HVO_0478	33	160															2	355	0.0056338	I3R1R9	Hmed homologs (no Kac detected) compared to Hvo proteins detected KAc
D4GWG0	Deoxyhypusine synthase (EC 2.5.1.46)	HVO_2297	144	329															2	359	0.00557103	I3R6Y2	Hmed homologs (no Kac detected) compared to Hvo proteins detected KAc
D4GZD8	ORC1-type DNA replication protein	HVO_0194	43	122															2	374	0.00534759	I3R124	Hmed homologs (no Kac detected) compared to Hvo proteins detected KAc
D4H044	Aminotransferase (EC 2.6.1.-)	HVO_1699	172	268															2	378	0.00529101	M0J7I6; I3R5I4	Hmed homologs (no Kac detected) compared to Hvo proteins detected KAc
D4GQC4	Acyl-CoA dehydrogenase (EC 1.3.8.-)	HVO_A0092	17	295															2	381	0.00524934	I3R4J8	Hmed homologs (no Kac detected) compared to Hvo proteins detected KAc
D4GU15	Quinolinate synthase (EC 2.5.1.72)	HVO_2581	78	195															2	385	0.00519481	I3R7S5	Hmed homologs (no Kac detected) compared to Hvo proteins detected KAc
D4GW79	DUF2185 domain-containing protein	HVO_1129	181	250															2	390	0.00512821	I3R3P3	Hmed homologs (no Kac detected) compared to Hvo proteins detected KAc
D4GYK3	Aspartokinase (EC 2.7.2.4)	HVO_0008	6	78															2	392	0.00510204	I3R0J2	Hmed homologs (no Kac detected) compared to Hvo proteins detected KAc
D4GSH7	Cell division protein FtsZ 2	HVO_0581	83	321															2	400	0.005	I3R226	Hmed homologs (no Kac detected) compared to Hvo proteins detected KAc
D4GY38	Threonine synthase (EC 4.2.3.1)	HVO_2969	117	167															2	419	0.00477327	I3R8R5	Hmed homologs (no Kac detected) compared to Hvo proteins detected KAc
D4GWL7	NurA domain protein	HVO_2369	243	405															2	424	0.00471698	I3R752	Hmed homologs (no Kac detected) compared to Hvo proteins detected KAc
D4GXL0	Replication protein A	HVO_1338	61	371															2	427	0.00468384	I3R4G5	Hmed homologs (no Kac detected) compared to Hvo proteins detected KAc
D4GV52	Histidinol dehydrogenase (HDH) (EC 1.1.1.23)	HVO_2675	97	212															2	428	0.0046729	I3R809	Hmed homologs (no Kac detected) compared to Hvo proteins detected KAc
D4GYS6	Glutamate-1-semialdehyde 2,1-aminomutase (GSA) (EC 5.4.3.8) (Glutamate-1-semialdehyde aminotransferase) (GSA-AT)	HVO_0081	251	442															2	445	0.00449438	I3R0S2	Hmed homologs (no Kac detected) compared to Hvo proteins detected KAc
D4GV87	Phosphomethylpyrimidine synthase (EC 4.1.99.17) (Hydroxymethylpyrimidine phosphate synthase) (HMP-P synthase) (HMP-phosphate synthase) (HMPP synthase) (Thiamine biosynthesis protein ThiC)	HVO_2154	19	404															2	482	0.00414938	M0IUD4; I3R6M4	Hmed homologs (no Kac detected) compared to Hvo proteins detected KAc
D4GZP9	Alpha/beta hydrolase fold protein	HVO_1685	30	144															2	485	0.00412371	M0J5T2; I3R5H1	Hmed homologs (no Kac detected) compared to Hvo proteins detected KAc
D4GU05	Translation elongation factor aEF-1 alpha-like protein	HVO_2575	25	427															2	534	0.00374532	I3R7R9	Hmed homologs (no Kac detected) compared to Hvo proteins detected KAc
D4GZV1	MinD/ParA domain protein	HVO_0322	11	152															2	574	0.00348432	I3R1D7	Hmed homologs (no Kac detected) compared to Hvo proteins detected KAc
D4GYB4	UvrABC system protein C (Protein UvrC) (Excinuclease ABC subunit C)	HVO_3006	138	351															2	579	0.00345423	I3R8X9	Hmed homologs (no Kac detected) compared to Hvo proteins detected KAc
D4GTB4	DNA polymerase beta (EC 2.7.7.7)	HVO_0741	26	134															2	582	0.00343643	I3R2G3	Hmed homologs (no Kac detected) compared to Hvo proteins detected KAc
D4GVJ5	Hef-associated 3' exonuclease Han (EC 3.1.-.-)	HVO_1018	525	537															2	633	0.00315956	I3R3C4	Hmed homologs (no Kac detected) compared to Hvo proteins detected KAc
D4GS43	ABC-type transport system ATP-binding/permease protein	HVO_0506	281	519															2	645	0.00310078	I3R1V2	Hmed homologs (no Kac detected) compared to Hvo proteins detected KAc
D4H037	Iron-sulfur protein (4Fe-4S) / DUF162 domain protein	HVO_1692	48	100															2	733	0.00272851	I3R5H8	Hmed homologs (no Kac detected) compared to Hvo proteins detected KAc
D4GYN4	DNA repair helicase Rad3 (EC 3.6.4.12)	HVO_0039	690	712															2	734	0.0027248	I3R0M3	Hmed homologs (no Kac detected) compared to Hvo proteins detected KAc
D4GUB5	Polyphosphate kinase (EC 2.7.4.1) (ATP-polyphosphate phosphotransferase) (Polyphosphoric acid kinase)	HVO_2598	213	591															2	747	0.00267738	I3R5D6	Hmed homologs (no Kac detected) compared to Hvo proteins detected KAc
D4H042	FAD-dependent oxidoreductase (GlcD/DLD_GlcF/GlpC domain fusion protein)	HVO_1697	177	753															2	1026	0.00194932	I3R5I3	Hmed homologs (no Kac detected) compared to Hvo proteins detected KAc
D4GXI6	Small CPxCG-related zinc finger protein	HVO_1326	7																1	44	0.0227273	I3R4F4	Hmed homologs (no Kac detected) compared to Hvo proteins detected KAc
D4GRY0	50S ribosomal protein L40e	HVO_0439	13																1	48	0.0208333	I3R1N0	Hmed homologs (no Kac detected) compared to Hvo proteins detected KAc
D4GYW1	50S ribosomal protein L39e	HVO_0115	14																1	50	0.02	I3R0V8	Hmed homologs (no Kac detected) compared to Hvo proteins detected KAc
D4GWB3	Zinc finger protein HVO_2753 (Small CPxCG-related zinc finger protein) (Zinc finger u-protein HVO_2753) (Zn-ribbon RNA-binding protein)	HVO_2753	28																1	59	0.0169492	I3R881	Hmed homologs (no Kac detected) compared to Hvo proteins detected KAc
D4GZ40	DUF2088 domain-containing protein	HVO_1611	49																1	67	0.0149254	I3R566	Hmed homologs (no Kac detected) compared to Hvo proteins detected KAc
D4GUZ7	Small CPxCG-related zinc finger protein	HVO_0918	21																1	69	0.0144928	I3R2Z9	Hmed homologs (no Kac detected) compared to Hvo proteins detected KAc
D4GZP3	UPF0058 family protein	HVO_1679	56																1	78	0.0128205	I3R5G6	Hmed homologs (no Kac detected) compared to Hvo proteins detected KAc
D4GUW3	DUF4158 domain-containing protein	HVO_0895	49																1	81	0.0123457	I3R2Y2	Hmed homologs (no Kac detected) compared to Hvo proteins detected KAc
D4GUF9	MTH865 family protein	HVO_0827	56																1	85	0.0117647	I3R2R0	Hmed homologs (no Kac detected) compared to Hvo proteins detected KAc
D4GVK4	Sec-independent protein translocase protein TatAo	HVO_1027	59																1	90	0.0111111	I3R3D3	Hmed homologs (no Kac detected) compared to Hvo proteins detected KAc
D4GU32	PRC domain protein	HVO_2019	69																1	90	0.0111111	I3R6F1	Hmed homologs (no Kac detected) compared to Hvo proteins detected KAc
D4GTB1	DNA_pol3_tau_5 domain-containing protein	HVO_0738	38																1	93	0.0107527	I3R2G0	Hmed homologs (no Kac detected) compared to Hvo proteins detected KAc
D4GW71	DUF357 family protein	HVO_1124	8																1	94	0.0106383	I3R3N8	Hmed homologs (no Kac detected) compared to Hvo proteins detected KAc
D4GXH6	PadR family transcription regulator	HVO_2869	36																1	95	0.0105263	I3R8H3	Hmed homologs (no Kac detected) compared to Hvo proteins detected KAc
D4GVL8	DNA-directed RNA polymerase subunit Rpo11 (EC 2.7.7.6) (DNA-directed RNA polymerase subunit L)	HVO_1042	8																1	96	0.0104167	I3R3E6	Hmed homologs (no Kac detected) compared to Hvo proteins detected KAc
D4GST6	Small CPxCG-related zinc finger protein	HVO_1828	63																1	100	0.01	I3R5R6	Hmed homologs (no Kac detected) compared to Hvo proteins detected KAc
D4GZY7	30S ribosomal protein S10	HVO_0360	29																1	102	0.00980392	I3R1H4	Hmed homologs (no Kac detected) compared to Hvo proteins detected KAc
D4GXL9	NifU C-terminal domain protein	HVO_1343	8																1	104	0.00961538	M0J6J2; I3R4H1	Hmed homologs (no Kac detected) compared to Hvo proteins detected KAc
D4GX17	Methyltransferase	HVO_2796	26																1	106	0.00943396	I3R8C0	Hmed homologs (no Kac detected) compared to Hvo proteins detected KAc
D4GZG7	Prevent-host-death protein	HVO_0222	94																1	112	0.00892857	I3R157	Hmed homologs (no Kac detected) compared to Hvo proteins detected KAc
D4GS22	Hsp20-type molecular chaperone	HVO_0482	57																1	120	0.00833333	I3R1S3	Hmed homologs (no Kac detected) compared to Hvo proteins detected KAc
D4GY83	Phosphoribosyl-AMP cyclohydrolase (PRA-CH) (EC 3.5.4.19)	HVO_2992	58																1	122	0.00819672	I3R8U0	Hmed homologs (no Kac detected) compared to Hvo proteins detected KAc
D4GY41	TrmB family transcription regulator	HVO_2970	71																1	123	0.00813008	I3R8R6	Hmed homologs (no Kac detected) compared to Hvo proteins detected KAc
D4GYR5	NifU C-terminal domain protein	HVO_0070	13																1	125	0.008	I3R0R1	Hmed homologs (no Kac detected) compared to Hvo proteins detected KAc
D4GZM0	Thioredoxin	HVO_1655	74																1	126	0.00793651	I3R5E2	Hmed homologs (no Kac detected) compared to Hvo proteins detected KAc
D4GUM3	Methylglyoxal synthase (MGS) (EC 4.2.3.3)	HVO_0876	12																1	127	0.00787402	I3R2W1	Hmed homologs (no Kac detected) compared to Hvo proteins detected KAc
D4GP55	DUF3209 family protein	HVO_B0053	25																1	127	0.00787402	I3R9I4	Hmed homologs (no Kac detected) compared to Hvo proteins detected KAc
D4GYB9	UspA domain protein	HVO_3009	14																1	129	0.00775194	I3R8Y2	Hmed homologs (no Kac detected) compared to Hvo proteins detected KAc
D4GS33	HTH domain protein	HVO_0493	83																1	130	0.00769231	I3R1T4	Hmed homologs (no Kac detected) compared to Hvo proteins detected KAc
D4GXC5	Uncharacterized protein HVO_1289	HVO_1289	59																1	132	0.00757576	I3R4A4	Hmed homologs (no Kac detected) compared to Hvo proteins detected KAc
D4GRM5	Glyoxalase domain protein	HVO_A0564	44																1	133	0.0075188	I3R6Y0	Hmed homologs (no Kac detected) compared to Hvo proteins detected KAc
D4GTW6	UspA domain protein	HVO_2534	107																1	133	0.0075188	I3R7M7	Hmed homologs (no Kac detected) compared to Hvo proteins detected KAc
D4GZR9	CopG domain protein	HVO_0290	59																1	137	0.00729927	I3R1A6	Hmed homologs (no Kac detected) compared to Hvo proteins detected KAc
D4GWU2	START domain protein	HVO_1187	27																1	143	0.00699301	I3R3V1	Hmed homologs (no Kac detected) compared to Hvo proteins detected KAc
D4GUK2	HTH domain protein	HVO_0855	16																1	145	0.00689655	I3R2T5	Hmed homologs (no Kac detected) compared to Hvo proteins detected KAc
D4GZP4	UPF0212 protein HVO_1680	HVO_1680	103																1	146	0.00684932	I3R5G7	Hmed homologs (no Kac detected) compared to Hvo proteins detected KAc
D4GXZ1	SRPBCC family protein	HVO_1411	141																1	146	0.00684932	M0J7C6; I3R4N3	Hmed homologs (no Kac detected) compared to Hvo proteins detected KAc
D4GS45	DUF3209 family protein	HVO_0508	73																1	148	0.00675676	I3R1V4	Hmed homologs (no Kac detected) compared to Hvo proteins detected KAc
D4GTJ4	rRNA maturation endonuclease Nob1 (EC 3.1.-.-)	HVO_1965	122																1	152	0.00657895	I3R690	Hmed homologs (no Kac detected) compared to Hvo proteins detected KAc
D4GYE4	PTS system fructose-specific EIIA component (EIIA-Fru) (Fructose-specific phosphotransferase enzyme IIA component)	HVO_1498	98																1	154	0.00649351	I3R4V9	Hmed homologs (no Kac detected) compared to Hvo proteins detected KAc
D4GXF3	Lrp/AsnC family transcription regulator	HVO_2858	79																1	156	0.00641026	I3R8G0	Hmed homologs (no Kac detected) compared to Hvo proteins detected KAc
D4GRU4	YbaK domain protein	HVO_A0636	7																1	158	0.00632911	I3RAW9	Hmed homologs (no Kac detected) compared to Hvo proteins detected KAc
P15093	Dihydrofolate reductase HdrA (DHFR A) (hDHFR-1) (EC 1.5.1.3)	HVO_1279	30																1	162	0.00617284	I3R495	Hmed homologs (no Kac detected) compared to Hvo proteins detected KAc
D4GTF2	16S rRNA aminocarboxypropyltransferase (EC 2.5.1.-)	HVO_1923	14																1	165	0.00606061	I3R648	Hmed homologs (no Kac detected) compared to Hvo proteins detected KAc
D4GXV3	ArsR family transcriptional regulator	HVO_1388	46																1	166	0.0060241	I3R4L2	Hmed homologs (no Kac detected) compared to Hvo proteins detected KAc
D4GZN0	Phosphopantetheine adenylyltransferase (EC 2.7.7.3) (Dephospho-CoA pyrophosphorylase) (Pantetheine-phosphate adenylyltransferase) (PPAT)	HVO_1666	114																1	166	0.0060241	I3R5F4	Hmed homologs (no Kac detected) compared to Hvo proteins detected KAc
D4GR60	HTH domain protein	HVO_A0394	17																1	170	0.00588235	I3R9B4	Hmed homologs (no Kac detected) compared to Hvo proteins detected KAc
D4GPT4	TRAM domain protein	HVO_B0287	132																1	172	0.00581395	I3R9V6	Hmed homologs (no Kac detected) compared to Hvo proteins detected KAc
P50559	50S ribosomal protein L5 (HVoL5)	HVO_2551	16																1	172	0.00581395	M0IQI7; P50557	Hmed homologs (no Kac detected) compared to Hvo proteins detected KAc
D4GS68	Ferritin DpsA	HVO_0536	5																1	176	0.00568182	I3R581	Hmed homologs (no Kac detected) compared to Hvo proteins detected KAc
D4GYH8	Putative S-adenosylmethionine-dependent methyltransferase (EC 2.1.1.-)	HVO_1534	13																1	184	0.00543478	I3R4Z0	Hmed homologs (no Kac detected) compared to Hvo proteins detected KAc
D4GSS9	GNAT family acetyltransferase Pat2 (EC 2.3.1.-)	HVO_1821	125																1	184	0.00543478	I3R5S3	Hmed homologs (no Kac detected) compared to Hvo proteins detected KAc
D4GP64	Probable cobalt-precorrin-6B C(15)-methyltransferase (decarboxylating) (EC 2.1.1.196)	HVO_B0062	11																1	184	0.00543478	I3R9J3	Hmed homologs (no Kac detected) compared to Hvo proteins detected KAc
P50563	50S ribosomal protein L18 (HVOL18)	HVO_2545	100																1	184	0.00543478	M0IQX1; P50561	Hmed homologs (no Kac detected) compared to Hvo proteins detected KAc
D4GX53	Redoxin domain protein	HVO_1250	183																1	187	0.00534759	I3R411	Hmed homologs (no Kac detected) compared to Hvo proteins detected KAc
D4GVR1	HGPRTase-like protein 1 (EC 2.4.2.-)	HVO_1072	44																1	188	0.00531915	I3R3H9	Hmed homologs (no Kac detected) compared to Hvo proteins detected KAc
D4GUC0	Histidine triad family protein	HVO_2601	47																1	189	0.00529101	I3R7T7	Hmed homologs (no Kac detected) compared to Hvo proteins detected KAc
D4H072	HTH domain protein	HVO_1733	164																1	191	0.0052356	M0IKV4; I3RAH9	Hmed homologs (no Kac detected) compared to Hvo proteins detected KAc
D4GQ35	DUF2795 domain-containing protein	HVO_A0002	40																1	192	0.00520833	I3RAV8	Hmed homologs (no Kac detected) compared to Hvo proteins detected KAc
D4GXT3	dihydrofolate reductase (EC 1.5.1.3)	HVO_2919	46																1	194	0.00515464	I3R8M4	Hmed homologs (no Kac detected) compared to Hvo proteins detected KAc
D4GSS1	dCTP deaminase (EC 3.5.4.13) (Deoxycytidine triphosphate deaminase)	HVO_0661	159																1	195	0.00512821	I3R295	Hmed homologs (no Kac detected) compared to Hvo proteins detected KAc
D4GX88	Receiver box response regulator	HVO_1271	142																1	196	0.00510204	I3R432	Hmed homologs (no Kac detected) compared to Hvo proteins detected KAc
D4GU06	DnaJ N-terminal domain protein	HVO_2576	185																1	196	0.00510204	M0IQK7; I3R7S0	Hmed homologs (no Kac detected) compared to Hvo proteins detected KAc
D4GTA2	Ribonuclease H, type 1 (EC 3.1.26.4)	HVO_0732	143																1	197	0.00507614	I3R2F3	Hmed homologs (no Kac detected) compared to Hvo proteins detected KAc
D4GTQ7	NUDIX family hydrolase	HVO_0762	39																1	198	0.00505051	I3R2I3	Hmed homologs (no Kac detected) compared to Hvo proteins detected KAc
D4GZG4	Conditioned medium-induced protein 4	HVO_0219	4																1	201	0.00497512	I3R154	Hmed homologs (no Kac detected) compared to Hvo proteins detected KAc
D4GY35	Recombinase RecA	HVO_1437	64																1	203	0.00492611	I3R4P9	Hmed homologs (no Kac detected) compared to Hvo proteins detected KAc
D4GQG9	5'-deoxynucleotidase (EC 3.1.3.89)	HVO_A0140	92																1	203	0.00492611	I3RA55	Hmed homologs (no Kac detected) compared to Hvo proteins detected KAc
D4GZV9	DUF502 family protein	HVO_0330	136																1	214	0.0046729	I3R1E4	Hmed homologs (no Kac detected) compared to Hvo proteins detected KAc
D4GXE4	Triosephosphate isomerase (TIM) (TPI) (EC 5.3.1.1) (Triose-phosphate isomerase)	HVO_1300	91																1	214	0.0046729	I3R4B5	Hmed homologs (no Kac detected) compared to Hvo proteins detected KAc
D4GS32	HTH-10 family transcription regulator	HVO_0492	135																1	215	0.00465116	I3R1T3	Hmed homologs (no Kac detected) compared to Hvo proteins detected KAc
D4GVA7	ASCH domain-containing protein	HVO_2174	57																1	215	0.00465116	I3R6R1	Hmed homologs (no Kac detected) compared to Hvo proteins detected KAc
D4GWE7	precorrin-2 dehydrogenase (EC 1.3.1.76)	HVO_2312	190																1	215	0.00465116	I3R6Z9	Hmed homologs (no Kac detected) compared to Hvo proteins detected KAc
D4GSY6	TrkA domain protein	HVO_1885	34																1	217	0.00460829	I3R612	Hmed homologs (no Kac detected) compared to Hvo proteins detected KAc
D4GZN3	Fibrillarin-like rRNA/tRNA 2'-O-methyltransferase (EC 2.1.1.-)	HVO_1669	171																1	219	0.00456621	I3R5F7	Hmed homologs (no Kac detected) compared to Hvo proteins detected KAc
D4GVE4	TrkA domain protein	HVO_2211	107																1	227	0.00440529	I3R6U6	Hmed homologs (no Kac detected) compared to Hvo proteins detected KAc
D4GXR3	6-hydroxymethyl-7,8-dihydropterin pyrophosphokinase (HPPK) (EC 2.7.6.3) (2-amino-4-hydroxy-6-hydroxymethyldihydropteridine pyrophosphokinase) (6-hydroxymethyl-7,8-dihydropterin diphosphokinase) (6-HMPDK) (7,8-dihydro-6-hydroxymethylpterin diphosphokinase) (7,8-dihydro-6-hydroxymethylpterin pyrophosphokinase) (PPPK)	HVO_2909	173																1	227	0.00440529	I3R8L5	Hmed homologs (no Kac detected) compared to Hvo proteins detected KAc
D4GR83	HTH domain protein	HVO_A0419	201																1	229	0.00436681	I3R5Q6	Hmed homologs (no Kac detected) compared to Hvo proteins detected KAc
D4GWN1	DNA repair and recombination protein RadB	HVO_2383	218																1	229	0.00436681	M0ISD1; I3R768	Hmed homologs (no Kac detected) compared to Hvo proteins detected KAc
D4GUL4	HD family hydrolase	HVO_0867	19																1	230	0.00434783	I3R2V2	Hmed homologs (no Kac detected) compared to Hvo proteins detected KAc
D4GX19	Uridine kinase (EC 2.7.1.48) (Cytidine monophosphokinase) (Uridine monophosphokinase)	HVO_2797	43																1	231	0.004329	I3R8C1	Hmed homologs (no Kac detected) compared to Hvo proteins detected KAc
D4GUB7	Metallophosphoesterase domain protein	HVO_2599	89																1	233	0.00429185	I3R7T5	Hmed homologs (no Kac detected) compared to Hvo proteins detected KAc
D4GXM1	Ribosome maturation protein Sdo1	HVO_1344	82																1	238	0.00420168	I3R4H2	Hmed homologs (no Kac detected) compared to Hvo proteins detected KAc
D4GY81	ThuA family protein	HVO_1459	117																1	238	0.00420168	I3R4S1	Hmed homologs (no Kac detected) compared to Hvo proteins detected KAc
D4GY74	1-(5-phosphoribosyl)-5-[(5-phosphoribosylamino)methylideneamino] imidazole-4-carboxamide isomerase (EC 5.3.1.16) (Phosphoribosylformimino-5-aminoimidazole carboxamide ribotide isomerase)	HVO_2988	30																1	238	0.00420168	I3R8T5	Hmed homologs (no Kac detected) compared to Hvo proteins detected KAc
D4GT16	Geranylgeranylglyceryl phosphate synthase (GGGP synthase) (GGGPS) (EC 2.5.1.41) ((S)-3-O-geranylgeranylglyceryl phosphate synthase) (Phosphoglycerol geranylgeranyltransferase)	HVO_0680	154																1	240	0.00416667	I3R2A6	Hmed homologs (no Kac detected) compared to Hvo proteins detected KAc
D4GUE6	Uridine phosphorylase (EC 2.4.2.3)	HVO_2614	222																1	242	0.00413223	I3R7U7	Hmed homologs (no Kac detected) compared to Hvo proteins detected KAc
D4GX16	GNAT family acetyltransferase (EC 2.3.1.-)	HVO_2795	28																1	243	0.00411523	I3RAB6	Hmed homologs (no Kac detected) compared to Hvo proteins detected KAc
D4H061	7-cyano-7-deazaguanine synthase (EC 6.3.4.20) (7-cyano-7-carbaguanine synthase) (Archaeosine biosynthesis protein QueC) (PreQ(0) synthase)	HVO_1716	10																1	244	0.00409836	I3R5K3	Hmed homologs (no Kac detected) compared to Hvo proteins detected KAc
D4GZB9	DNA polymerase sliding clamp (Proliferating cell nuclear antigen homolog) (PCNA)	HVO_0175	3																1	247	0.00404858	I3R107	Hmed homologs (no Kac detected) compared to Hvo proteins detected KAc
D4GT06	4-phosphopantoate--beta-alanine ligase (EC 6.3.2.36) (Phosphopantothenate synthetase) (PPS)	HVO_0674	28																1	250	0.004	I3R2A1	Hmed homologs (no Kac detected) compared to Hvo proteins detected KAc
D4GTS8	Putative S-adenosylmethionine-dependent methyltransferase (EC 2.1.1.-)	HVO_0773	129																1	251	0.00398406	I3R2J6; M0J3F6	Hmed homologs (no Kac detected) compared to Hvo proteins detected KAc
D4GUL2	FkbM family methyltransferase (EC 2.1.1.-)	HVO_0865	221																1	252	0.00396825	I3R2U9	Hmed homologs (no Kac detected) compared to Hvo proteins detected KAc
D4GX23	ABC-type transport system ATP-binding protein (Probable substrate branched-chain amino acids)	HVO_2800	66																1	253	0.00395257	I3R8C5	Hmed homologs (no Kac detected) compared to Hvo proteins detected KAc
D4GT44	PAC2 family protein	HVO_0697	233																1	255	0.00392157	I3R2C0	Hmed homologs (no Kac detected) compared to Hvo proteins detected KAc
D4GQV7	IclR family transcription regulator	HVO_A0280	7																1	260	0.00384615	I3RAQ8	Hmed homologs (no Kac detected) compared to Hvo proteins detected KAc
D4GXB4	GTP cyclohydrolase III (EC 3.5.4.29)	HVO_1284	150																1	261	0.00383142	I3R4A1	Hmed homologs (no Kac detected) compared to Hvo proteins detected KAc
D4GUG2	Putative oxidoreductase (Aldo-keto reductase family protein) (EC 1.1.1.-)	HVO_2622	13																1	266	0.0037594	I3R7V6	Hmed homologs (no Kac detected) compared to Hvo proteins detected KAc
D4GP50	Cobalt-precorrin-7 C5-methyltransferase (EC 2.1.1.289)	HVO_B0048	131																1	270	0.0037037	I3R9H9	Hmed homologs (no Kac detected) compared to Hvo proteins detected KAc
D4GQ36	ParA domain protein	HVO_A0003	11																1	274	0.00364964	I3RAV6	Hmed homologs (no Kac detected) compared to Hvo proteins detected KAc
D4GUF8	Cytochrome bc1 complex Rieske iron-sulfur protein	HVO_2620	6																1	281	0.00355872	I3R7V4	Hmed homologs (no Kac detected) compared to Hvo proteins detected KAc
D4GYL1	Antirestriction protein ArdA	HVO_0016	250																1	285	0.00350877	I3R0J9	Hmed homologs (no Kac detected) compared to Hvo proteins detected KAc
D4GT36	Purine nucleoside phosphorylase (PNP) (EC 2.4.2.1)	HVO_0692	276																1	286	0.0034965	I3R2B5	Hmed homologs (no Kac detected) compared to Hvo proteins detected KAc
D4GTK4	Protein-export membrane protein SecF	HVO_1975	281																1	287	0.00348432	I3R6A0	Hmed homologs (no Kac detected) compared to Hvo proteins detected KAc
D4GP19	ParA domain protein	HVO_B0018	209																1	287	0.00348432	I3R9D0	Hmed homologs (no Kac detected) compared to Hvo proteins detected KAc
D4GWZ6	Taxis protein CheF	HVO_1221	7																1	288	0.00347222	I3R3Y3	Hmed homologs (no Kac detected) compared to Hvo proteins detected KAc
D4GSY7	Probable anion import ATP-binding protein HVO_1886 (EC 7.3.2.-)	HVO_1886	285																1	288	0.00347222	I3R613	Hmed homologs (no Kac detected) compared to Hvo proteins detected KAc
D4GUS8	Fructose-1,6-bisphosphatase class 1 (FBPase class 1) (EC 3.1.3.11) (D-fructose-1,6-bisphosphate 1-phosphohydrolase class 1)	HVO_2131	198																1	289	0.00346021	I3R4Q9	Hmed homologs (no Kac detected) compared to Hvo proteins detected KAc
D4GVU4	PHP domain protein	HVO_2228	249																1	289	0.00346021	I3R6V7	Hmed homologs (no Kac detected) compared to Hvo proteins detected KAc
D4GWP5	ABC-type transport system ATP-binding protein (Probable substrate zinc)	HVO_2398	169																1	289	0.00346021	I3R776	Hmed homologs (no Kac detected) compared to Hvo proteins detected KAc
D4GYY1	RIO-type serine/threonine-protein kinase Rio1 (EC 2.7.11.1) (EC 3.6.3.-)	HVO_0135	136																1	290	0.00344828	I3R0X6	Hmed homologs (no Kac detected) compared to Hvo proteins detected KAc
D4GRF9	UspA domain protein	HVO_A0496	125																1	290	0.00344828	I3RBA8	Hmed homologs (no Kac detected) compared to Hvo proteins detected KAc
D4GW77	Sirohydrochlorin cobaltochelatase (EC 4.99.1.3)	HVO_1128	43																1	292	0.00342466	I3R3P2	Hmed homologs (no Kac detected) compared to Hvo proteins detected KAc
D4GRI7	Enoyl-CoA hydratase (EC 4.2.1.17)	HVO_A0525	160																1	293	0.00341297	I3RB65	Hmed homologs (no Kac detected) compared to Hvo proteins detected KAc
D4GUB9	Methionine aminopeptidase (MAP) (MetAP) (EC 3.4.11.18) (Peptidase M)	HVO_2600	236																1	296	0.00337838	I3R7T6	Hmed homologs (no Kac detected) compared to Hvo proteins detected KAc
D4GZ53	DUF362 domain-containing protein	HVO_1623	44																1	298	0.0033557	I3R5A8	Hmed homologs (no Kac detected) compared to Hvo proteins detected KAc
D4GYN6	ornithine carbamoyltransferase (EC 2.1.3.3)	HVO_0041	48																1	299	0.00334448	I3R0M5	Hmed homologs (no Kac detected) compared to Hvo proteins detected KAc
D4GU29	Permease	HVO_2016	214																1	299	0.00334448	I3R6E8	Hmed homologs (no Kac detected) compared to Hvo proteins detected KAc
D4GTS9	Putative glycosyltransferase, type 2 (EC 2.4.-.-)	HVO_0774	214																1	300	0.00333333	I3R2J7	Hmed homologs (no Kac detected) compared to Hvo proteins detected KAc
D4GVD8	ArNOG06768 family NADH-binding domain protein	HVO_2205	218																1	301	0.00332226	I3R6U0	Hmed homologs (no Kac detected) compared to Hvo proteins detected KAc
D4GSG4	non-specific serine/threonine protein kinase (EC 2.7.11.1)	HVO_0569	115																1	303	0.00330033	I3R213	Hmed homologs (no Kac detected) compared to Hvo proteins detected KAc
D4GSX8	O-acetyltransferase (EC 2.3.1.-)	HVO_1875	168																1	305	0.00327869	I3R5Z5	Hmed homologs (no Kac detected) compared to Hvo proteins detected KAc
D4GZ05	GalE family epimerase/dehydratase	HVO_1576	85																1	306	0.00326797	I3R531	Hmed homologs (no Kac detected) compared to Hvo proteins detected KAc
D4GZ66	Peptidyl-prolyl cis-trans isomerase (EC 5.2.1.8)	HVO_1637	305																1	306	0.00326797	M0J9I1; I3R5C0	Hmed homologs (no Kac detected) compared to Hvo proteins detected KAc
D4GY88	Oxidoreductase	HVO_1463	169																1	316	0.00316456	I3R4S5	Hmed homologs (no Kac detected) compared to Hvo proteins detected KAc
D4GVI3	ABC-type transport system ATP-binding protein	HVO_1006	11																1	317	0.00315457	I3R3B0	Hmed homologs (no Kac detected) compared to Hvo proteins detected KAc
D4GRE5	ABC-type transport system ATP-binding protein (Probable substrate phosphate)	HVO_A0480	315																1	317	0.00315457	I3RBB3	Hmed homologs (no Kac detected) compared to Hvo proteins detected KAc
D4GR05	2-dehydro-3-deoxygalactonokinase (EC 2.7.1.58) (2-keto-3-deoxygalactonate kinase) (KDGal kinase) (KDGK-2)	HVO_A0328	171																1	318	0.00314465	I3R1Y9; HFX_0522; kdgK1	Hmed homologs (no Kac detected) compared to Hvo proteins detected KAc
D4GS17	Aminopeptidase (EC 3.4.11.-)	HVO_0477	152																1	319	0.0031348	I3R1R8	Hmed homologs (no Kac detected) compared to Hvo proteins detected KAc
D4GV02	Putative D-2-hydroxyacid dehydrogenase (EC 1.1.1.-)	HVO_2648	177																1	319	0.0031348	I3R7Y6	Hmed homologs (no Kac detected) compared to Hvo proteins detected KAc
D4GSE6	2-dehydro-3-deoxygluconokinase/2-dehydro-3-deoxygalactonokinase (2-dehydro-3-deoxyglucono/galactono-kinase) (EC 2.7.1.178) (2-keto-3-deoxygluconate/2-keto-3-deoxygalactonate kinase) (KDG kinase) (KDGK-1)	HVO_0549	173																1	320	0.003125	I3R1Y9	Hmed homologs (no Kac detected) compared to Hvo proteins detected KAc
D4GX07	Probable GTP 3',8-cyclase (EC 4.1.99.22) (Molybdenum cofactor biosynthesis protein A)	HVO_2789	69																1	320	0.003125	I3R8B5	Hmed homologs (no Kac detected) compared to Hvo proteins detected KAc
D4GYN9	Putative [LysW]-aminoadipate/[LysW]-glutamate kinase (EC 2.7.2.17)	HVO_0044	53																1	327	0.0030581	I3R0M8	Hmed homologs (no Kac detected) compared to Hvo proteins detected KAc
D4GVC4	Formyltetrahydrofolate deformylase (EC 3.5.1.10)	HVO_2191	249																1	327	0.0030581	I3R6S7	Hmed homologs (no Kac detected) compared to Hvo proteins detected KAc
D4GYB3	EDNA utilization nuclease	HVO_1477	142																1	327	0.0030581	M0J998; I3R4T8	Hmed homologs (no Kac detected) compared to Hvo proteins detected KAc
D4GZS9	Radical SAM domain protein	HVO_0300	197																1	331	0.00302115	I3R1B5	Hmed homologs (no Kac detected) compared to Hvo proteins detected KAc
D4GQP0	CRISPR-associated endonuclease Cas1 (EC 3.1.-.-)	HVO_A0211	142																1	331	0.00302115	I3RB31	Hmed homologs (no Kac detected) compared to Hvo proteins detected KAc
D4GRE1	Halo transducer protein	HVO_A0476	106																1	331	0.00302115	I3RBB7	Hmed homologs (no Kac detected) compared to Hvo proteins detected KAc
D4GVM8	Transcription initiation factor IIB (TFIIB)	HVO_1052	81																1	332	0.00301205	I3R3F7; M0J4U1	Hmed homologs (no Kac detected) compared to Hvo proteins detected KAc
D4GYJ0	Phosphoenolpyruvate--dihydroxyacetone phosphotransferase subunit DhaK (EC 2.7.1.121)	HVO_1546	158																1	332	0.00301205	I3R503	Hmed homologs (no Kac detected) compared to Hvo proteins detected KAc
D4GXJ7	Ornithine cyclodeaminase family protein	HVO_2879	159																1	332	0.00301205	I3R8I3	Hmed homologs (no Kac detected) compared to Hvo proteins detected KAc
D4GUU8	Signal peptide peptidase SppA (EC 3.4.21.-)	HVO_0881	203																1	333	0.003003	I3R2W6	Hmed homologs (no Kac detected) compared to Hvo proteins detected KAc
D4GTB0	HTH domain protein / biotin--[acetyl-CoA-carboxylase] ligase (EC 6.3.4.15)	HVO_2485	164																1	334	0.00299401	I3R7G2	Hmed homologs (no Kac detected) compared to Hvo proteins detected KAc
D4GVK7	Thioredoxin-disulfide reductase (EC 1.8.1.9)	HVO_1031	208																1	342	0.00292398	I3R3D5	Hmed homologs (no Kac detected) compared to Hvo proteins detected KAc
D4GSY9	Putative ABC transporter anion-binding protein HVO_1888	HVO_1888	246																1	342	0.00292398	M0ITH8; I3R615	Hmed homologs (no Kac detected) compared to Hvo proteins detected KAc
D4GX09	Iron-sulfur cluster carrier protein	HVO_2790	158																1	346	0.00289017	I3R8B6	Hmed homologs (no Kac detected) compared to Hvo proteins detected KAc
D4GW69	Thioredoxin-disulfide reductase (EC 1.8.1.9)	HVO_1123	341																1	349	0.00286533	I3R3N7	Hmed homologs (no Kac detected) compared to Hvo proteins detected KAc
D4GZ49	XerC/D-like integrase	HVO_1620	315																1	349	0.00286533	I3R578	Hmed homologs (no Kac detected) compared to Hvo proteins detected KAc
D4GW93	Squalene synthase (EC 2.5.1.21)	HVO_1139	317																1	358	0.0027933	I3R3Q7	Hmed homologs (no Kac detected) compared to Hvo proteins detected KAc
D4GZN2	Glutamate--cysteine ligase (EC 6.3.2.2) (Gamma-glutamylcysteine synthetase) (GCS) (Gamma-GCS)	HVO_1668	94																1	358	0.0027933	I3R5F6	Hmed homologs (no Kac detected) compared to Hvo proteins detected KAc
D4GTC1	Tubulin-like protein CetZ2 (Cell-structure-related euryarchaeota tubulin/FtsZ homolog 2)	HVO_0745	338																1	360	0.00277778	I3R2G6	Hmed homologs (no Kac detected) compared to Hvo proteins detected KAc
D4GYL5	ABC-type transport system ATP-binding protein (Probable substrate thiamine)	HVO_0020	301																1	361	0.00277008	I3R0K3	Hmed homologs (no Kac detected) compared to Hvo proteins detected KAc
D4GVJ9	NamA family oxidoreductase	HVO_1022	227																1	362	0.00276243	I3R3C8	Hmed homologs (no Kac detected) compared to Hvo proteins detected KAc
D4GST7	Aminopeptidase (EC 3.4.11.-)	HVO_1829	119																1	364	0.00274725	I3R5R4	Hmed homologs (no Kac detected) compared to Hvo proteins detected KAc
D4GYZ9	Type 2 DNA topoisomerase 6 subunit A (EC 5.6.2.2) (Type II DNA topoisomerase VI subunit A)	HVO_1570	153																1	366	0.00273224	I3R524	Hmed homologs (no Kac detected) compared to Hvo proteins detected KAc
D4GVQ6	GFO family oxidoreductase	HVO_2690	49																1	366	0.00273224	I3R821	Hmed homologs (no Kac detected) compared to Hvo proteins detected KAc
D4GS10	Threonine synthase (EC 4.2.3.1)	HVO_0470	103																1	367	0.0027248	I3R1R1	Hmed homologs (no Kac detected) compared to Hvo proteins detected KAc
D4GY15	2-oxo-3-methylvalerate dehydrogenase E1 component alpha subunit (EC 1.2.4.4)	HVO_2958	359																1	368	0.00271739	I3RAA5	Hmed homologs (no Kac detected) compared to Hvo proteins detected KAc
D4GP81	ABC-type transport system ATP-binding protein (Probable substrate dipeptide/oligopeptide)	HVO_B0079	60																1	370	0.0027027	I3R933	Hmed homologs (no Kac detected) compared to Hvo proteins detected KAc
D4GYU6	NMD3 family protein	HVO_0100	219																1	375	0.00266667	I3R0U1	Hmed homologs (no Kac detected) compared to Hvo proteins detected KAc
D4GXL3	Putative glycosyltransferase, type 1 (EC 2.4.-.-)	HVO_1340	209																1	375	0.00266667	M0J4B2; I3R4G7	Hmed homologs (no Kac detected) compared to Hvo proteins detected KAc
D4GZT1	DUF373 family protein	HVO_0302	16																1	377	0.00265252	I3R1B7	Hmed homologs (no Kac detected) compared to Hvo proteins detected KAc
D4GXZ5	Putative NADH dehydrogenase	HVO_1413	350																1	377	0.00265252	I3R4N5	Hmed homologs (no Kac detected) compared to Hvo proteins detected KAc
D4GVP4	Coenzyme A biosynthesis bifunctional protein CoaBC (DNA/pantothenate metabolism flavoprotein) (Phosphopantothenoylcysteine synthetase/decarboxylase) (PPCS-PPCDC) [Includes: Phosphopantothenoylcysteine decarboxylase (PPC decarboxylase) (PPC-DC) (EC 4.1.1.36) (CoaC); Phosphopantothenate--cysteine ligase (EC 6.3.2.5) (CoaB) (Phosphopantothenoylcysteine synthetase) (PPC synthetase) (PPC-S)]	HVO_1062	157																1	386	0.00259067	I3R3G8	Hmed homologs (no Kac detected) compared to Hvo proteins detected KAc
D4GWW6	Rhodanese domain protein / beta-lactamase domain protein	HVO_2772	351																1	386	0.00259067	I3R898	Hmed homologs (no Kac detected) compared to Hvo proteins detected KAc
D4GUH4	Acetyl-CoA C-acetyltransferase (EC 2.3.1.9)	HVO_0835	13																1	388	0.00257732	I3R2R7	Hmed homologs (no Kac detected) compared to Hvo proteins detected KAc
D4GSC8	Nicotinate phosphoribosyltransferase (EC 6.3.4.21)	HVO_1804	317																1	388	0.00257732	I3R5T8	Hmed homologs (no Kac detected) compared to Hvo proteins detected KAc
D4GUB0	Restriction system mrr-like protein	HVO_0803	11																1	398	0.00251256	I3R2N3	Hmed homologs (no Kac detected) compared to Hvo proteins detected KAc
D4GPJ9	ABC-type transport system periplasmic substrate-binding protein	HVO_B0198	124																1	398	0.00251256	I3R6K2	Hmed homologs (no Kac detected) compared to Hvo proteins detected KAc
D4GWX0	Enolase (EC 4.2.1.11) (2-phospho-D-glycerate hydro-lyase) (2-phosphoglycerate dehydratase)	HVO_2774	387																1	399	0.00250627	I3R8A0	Hmed homologs (no Kac detected) compared to Hvo proteins detected KAc
D4GZ77	S-adenosylmethionine synthase (AdoMet synthase) (EC 2.5.1.6) (Methionine adenosyltransferase)	HVO_1649	102																1	402	0.00248756	I3R5D5	Hmed homologs (no Kac detected) compared to Hvo proteins detected KAc
D4GSN9	ORC1-type DNA replication protein	HVO_0634	169																1	408	0.00245098	I3R274	Hmed homologs (no Kac detected) compared to Hvo proteins detected KAc
D4GT90	ArsA family ATPase (EC 3.6.-.-)	HVO_0724	315																1	409	0.00244499	I3R2E6	Hmed homologs (no Kac detected) compared to Hvo proteins detected KAc
D4GSC1	Beta-lactamase domain protein	HVO_1797	264																1	410	0.00243902	I3R5U4	Hmed homologs (no Kac detected) compared to Hvo proteins detected KAc
D4GP54	PQQ repeat protein	HVO_B0052	241																1	412	0.00242718	I3R9I3	Hmed homologs (no Kac detected) compared to Hvo proteins detected KAc
D4GTU3	Glutamyl-tRNA(Gln) amidotransferase subunit D (Glu-ADT subunit D) (EC 6.3.5.-)	HVO_2511	382																1	415	0.00240964	I3R7J6	Hmed homologs (no Kac detected) compared to Hvo proteins detected KAc
D4GY94	Homoserine O-acetyltransferase (HAT) (EC 2.3.1.31) (Homoserine transacetylase) (HTA)	HVO_2998	281																1	415	0.00240964	I3R8W7	Hmed homologs (no Kac detected) compared to Hvo proteins detected KAc
D4GR21	XerC/D-like integrase	HVO_A0346	169																1	415	0.00240964	I3RAM4	Hmed homologs (no Kac detected) compared to Hvo proteins detected KAc
D4GZW8	tRNA(Ile2) 2-agmatinylcytidine synthetase TiaS (tRNA(Ile2)-agm2C synthetase) (EC 6.3.4.22) (tRNA(Ile2) agmatidine synthetase)	HVO_0339	337																1	422	0.00236967	I3R1F3	Hmed homologs (no Kac detected) compared to Hvo proteins detected KAc
D4GTK8	tRNA pseudouridine synthase Pus10 (EC 5.4.99.25) (tRNA pseudouridine 54/55 synthase) (Psi54/55 synthase)	HVO_1979	304																1	427	0.00234192	I3R6A4	Hmed homologs (no Kac detected) compared to Hvo proteins detected KAc
D4GST2	DHH/RecJ family phosphoesterase	HVO_1824	282																1	429	0.002331	I3R5S0	Hmed homologs (no Kac detected) compared to Hvo proteins detected KAc
D4GY77	Phosphohexomutase (Phosphoglucomutase / phosphomannomutase) (EC 5.4.2.-)	HVO_2989	2																1	454	0.00220264	I3R8T7	Hmed homologs (no Kac detected) compared to Hvo proteins detected KAc
D4GP71	Succinate-semialdehyde dehydrogenase (EC 1.2.1.-)	HVO_B0069	404																1	459	0.00217865	I3RAA8	Hmed homologs (no Kac detected) compared to Hvo proteins detected KAc
D4GXZ2	phenylalanine--tRNA ligase (EC 6.1.1.20)	HVO_2948	362																1	499	0.00200401	I3R8P5	Hmed homologs (no Kac detected) compared to Hvo proteins detected KAc
D4GYR4	AlkP-core domain protein	HVO_0069	405																1	515	0.00194175	I3R0R0	Hmed homologs (no Kac detected) compared to Hvo proteins detected KAc
D4GP47	Diaminobutyrate decarboxylase (EC 4.1.1.86)	HVO_B0045	20																1	521	0.00191939	I3R9H1	Hmed homologs (no Kac detected) compared to Hvo proteins detected KAc
D4GZ58	PD-(D/E)XK nuclease family protein	HVO_1629	305																1	531	0.00188324	I3R5B2	Hmed homologs (no Kac detected) compared to Hvo proteins detected KAc
D4GPF0	Oleate hydratase (EC 4.2.1.53)	HVO_B0149	109																1	533	0.00187617	I3R9N8	Hmed homologs (no Kac detected) compared to Hvo proteins detected KAc
D4GU13	L-aspartate oxidase (EC 1.4.3.16) (Quinolinate synthase B)	HVO_2580	434																1	537	0.0018622	I3R7S4	Hmed homologs (no Kac detected) compared to Hvo proteins detected KAc
D4GUW5	Acetyl-CoA synthetase (EC 6.2.1.1)	HVO_0896	504																1	540	0.00185185	I3R5M5; I3RB53	Hmed homologs (no Kac detected) compared to Hvo proteins detected KAc
[truncated: 513 more rows]

## Sheet: F_HvoUbl-mod+non-covalent
F. H. volcanii proteins found sampylated or bound to sampylated proteins in an E1 (UbaA)-dependent manner based on previous study.
[truncated: 316 more rows]

[truncated: 1 more sheets: G_HvoUbl-KAc-HmedKAc]
